# Supplementary material for: OpWise: Operons aid the identification of differentially expressed genes in bacterial microarray experiments
Source: BMC Bioinformatics. 2006 Jan 13;7:19. doi: 10.1186/1471-2105-7-19 (PMC1397872; doi:10.1186/1471-2105-7-19)
Supplement: Additional File 4 — OpWise.zip (includes source code in R, HTML instructions, and the data sets analyzed in this paper) [file 1471-2105-7-19-S4.zip]

Archive with 14 entries (13 files):
- OpWise/
- OpWise/dvPred
- OpWise/dvSalt30
- OpWise/ecox
- OpWise/ecPred
- OpWise/help.html
- OpWise/help.html~
- OpWise/index.html
- OpWise/index.html~
- OpWise/ns.css
- OpWise/OpWise.R
- OpWise/shCold5
- OpWise/shHeat5
- OpWise/shPred
