# Supplementary material for: OpWise: Operons aid the identification of differentially expressed genes in bacterial microarray experiments
Source: BMC Bioinformatics. 2006 Jan 13;7:19. doi: 10.1186/1471-2105-7-19 (PMC1397872; doi:10.1186/1471-2105-7-19)
Supplement: Additional File 4 — OpWise.zip (includes source code in R, HTML instructions, and the data sets analyzed in this paper) [file 1471-2105-7-19-S4.zip › OpWise/dvPred]

Gene1	Gene2	bOp	pOp	Sep	GNMinus
208926	208928	TRUE	0.94838642	146	4.183032201
208928	208929	TRUE	0.99734842	2	44.413514168
208929	208931	TRUE	0.99464642	100	38.013120470
208931	208932	TRUE	0.91630881	3	0.398842567
208933	208934	TRUE	0.56525449	175	0.229424415
208934	208935	FALSE	0.20057872	158	0.000000000
208935	208936	FALSE	0.05273595	461	0.000000000
208936	208937	FALSE	0.47705130	-3	-0.153949594
208937	208938	TRUE	0.94252738	62	12.458669080
208939	208940	FALSE	0.07580691	161	-1.111990415
208941	208942	TRUE	0.57152074	116	-8.266651491
208943	410409	FALSE	0.31181368	56	0.000000000
208946	208948	FALSE	0.24250409	111	0.000000000
208948	208949	FALSE	0.12110498	245	0.000000000
208949	208950	FALSE	0.23216565	199	0.000000000
208951	208952	FALSE	0.39799656	43	0.000000000
410410	208954	FALSE	0.06982194	365	0.000000000
208956	208957	FALSE	0.05646595	377	-1.157577159
208959	208960	TRUE	0.98951193	-10	97.124391593
208960	208961	FALSE	0.09426321	267	-0.487529921
208961	208962	FALSE	0.27719329	148	-0.050285265
208963	208964	FALSE	0.05953763	414	0.000000000
208964	208965	FALSE	0.17088910	182	0.000000000
208965	208966	FALSE	0.28493734	338	0.344225341
208967	208968	FALSE	0.17332990	180	0.000000000
208971	208972	TRUE	0.99931431	17	197.071686469
208972	208973	TRUE	0.87938944	29	0.398842567
208973	208974	TRUE	0.97255584	-7	3.128871675
208974	208975	TRUE	0.99600845	26	-0.663836585
208975	208976	TRUE	0.97709121	21	0.314543282
208976	208977	TRUE	0.87015521	-3	0.398842567
208977	208978	TRUE	0.93944209	12	0.398842567
208978	208979	FALSE	0.25986630	276	-1.121440430
208979	208980	TRUE	0.52782448	93	-7.358868901
208981	208982	FALSE	0.04742848	430	-1.355006040
208982	208983	TRUE	0.81586643	-3	-0.512117838
208983	208984	TRUE	0.73652302	41	-0.547880226
208984	208985	FALSE	0.15261004	260	-0.213524234
208985	208986	FALSE	0.47807537	-3	-0.269902958
208986	208987	TRUE	0.98495218	-3	37.133468480
208987	208988	FALSE	0.17602797	155	-0.064538521
208988	208989	TRUE	0.99468225	16	43.424669486
208989	208990	TRUE	0.99427777	-3	43.039324823
208990	208991	TRUE	0.61278661	30	-0.474024316
208991	208992	FALSE	0.26258453	89	0.000000000
208992	208993	FALSE	0.11593456	252	0.000000000
208993	208994	FALSE	0.21473227	215	0.000000000
208995	208996	FALSE	0.06715083	377	0.000000000
208996	208997	TRUE	0.56227919	181	0.398842567
208997	208998	TRUE	0.90050811	0	0.398842567
208999	209000	FALSE	0.05358338	406	-2.401589854
209000	209001	TRUE	0.99704060	10	84.301106413
209001	209002	TRUE	0.98311462	-12	15.227843161
209002	209003	FALSE	0.34337587	334	0.398842567
209003	209004	TRUE	0.75855443	51	0.398842567
209004	209005	FALSE	0.02481429	363	-1.111990415
209005	209006	FALSE	0.36349269	47	0.000000000
209006	209007	FALSE	0.06765452	373	0.000000000
209007	209008	TRUE	0.53237101	38	-1.835200761
209009	209010	FALSE	0.38092522	94	0.398842567
409397	410411	FALSE	0.36661171	89	0.000000000
410411	410412	TRUE	0.91633276	23	0.000000000
410412	409392	FALSE	0.29871912	153	0.000000000
409392	409402	TRUE	0.77851201	108	0.000000000
409402	209016	FALSE	0.03706429	916	0.000000000
209016	209017	TRUE	0.52188384	-3	0.000000000
209019	209020	FALSE	0.29199299	53	-0.244255923
209021	209022	FALSE	0.16994725	256	0.000000000
209024	209025	TRUE	0.99834618	2	182.036308556
209025	209026	TRUE	0.99856854	3	284.948290089
209026	209027	TRUE	0.99212036	-13	249.192009162
209027	209028	FALSE	0.09068107	418	0.000000000
209029	209030	FALSE	0.34226844	111	0.000000000
209030	209031	FALSE	0.24396346	188	0.000000000
209031	209032	TRUE	0.60008890	33	0.000000000
209032	209033	TRUE	0.99773139	9	18.130101358
209035	209036	TRUE	0.98422508	74	72.124092804
209036	209037	TRUE	0.98109273	115	95.286111875
209037	209038	FALSE	0.09279008	292	0.000000000
209039	209040	FALSE	0.49597677	-15	0.000000000
209040	209041	TRUE	0.62716776	134	0.000000000
209041	209042	TRUE	0.94965774	9	0.398842567
209042	209043	FALSE	0.03447257	642	-2.088625785
209043	209044	TRUE	0.99761582	-3	13.116289011
209044	209045	TRUE	0.59233458	100	-4.374686335
209045	209046	FALSE	0.10551758	339	-0.050050286
209047	209048	FALSE	0.09552139	287	0.000000000
209048	209049	TRUE	0.63661674	-3	0.000000000
209049	209050	TRUE	0.51764770	-3	0.000000000
209050	209051	FALSE	0.34466673	50	0.000000000
209051	209052	FALSE	0.27129761	82	0.000000000
209052	209053	TRUE	0.71506552	13	0.000000000
209054	209055	FALSE	0.15402276	203	0.000000000
209055	209056	TRUE	0.51764770	-3	0.000000000
209056	209057	TRUE	0.65000067	4	0.000000000
209060	209062	FALSE	0.11411963	255	0.000000000
209063	209065	TRUE	0.62291699	2	0.000000000
209066	209068	TRUE	0.70017124	81	0.398842567
209068	209067	TRUE	0.59720424	165	0.398842567
209067	209069	FALSE	0.31943785	54	0.000000000
209070	209071	FALSE	0.06983069	306	-1.111990415
209071	209072	FALSE	0.45225198	108	0.398842567
209072	209073	FALSE	0.06539676	330	-1.111990415
209073	209074	TRUE	0.99118721	29	11.258930367
209074	209075	TRUE	0.93787330	12	0.251431355
209075	209076	FALSE	0.49450074	226	0.356282953
209077	209078	FALSE	0.21675824	144	0.000000000
209078	209079	TRUE	0.52188384	-3	0.000000000
209079	209080	FALSE	0.28496555	73	0.000000000
209080	209081	TRUE	0.61179196	23	0.000000000
209081	209082	TRUE	0.62092900	22	0.000000000
209083	209084	FALSE	0.39548563	70	0.000000000
410476	209085	FALSE	0.16159522	192	0.000000000
209086	209087	FALSE	0.09552139	287	0.000000000
209087	209088	TRUE	0.86524746	-3	0.198320670
209088	209089	TRUE	0.82160628	-3	-4.258038198
209089	209090	TRUE	0.93189345	21	0.398842567
209091	209092	TRUE	0.85381169	26	-1.641440869
209092	209093	FALSE	0.28687715	303	-2.783786380
209093	209094	TRUE	0.97786842	28	-8.308698021
209096	209097	TRUE	0.62440170	64	0.000000000
209098	209099	TRUE	0.99912440	11	57.222231737
209099	209100	TRUE	0.99512904	3	17.500242449
209100	209101	TRUE	0.99779685	2	54.116760505
209101	209102	TRUE	0.98495518	170	53.493301680
209104	209105	FALSE	0.06762697	578	0.000000000
209105	209106	TRUE	0.71124550	10	0.000000000
209106	209107	FALSE	0.34957431	-22	0.000000000
209107	209108	FALSE	0.04949159	477	0.000000000
209108	209109	FALSE	0.09239086	256	-1.111990415
209109	209110	FALSE	0.18757832	150	-3.966287331
209110	209111	FALSE	0.22513340	136	0.000000000
209113	209114	TRUE	0.98650485	-3	22.664923454
209114	209115	FALSE	0.02568863	365	-1.209099003
209115	209116	FALSE	0.18997079	168	0.000000000
209117	209118	TRUE	0.58441882	26	0.000000000
209118	209119	FALSE	0.25030555	106	0.000000000
209124	209125	FALSE	0.23268488	127	0.000000000
209125	209126	FALSE	0.43604926	-7	0.000000000
209126	209127	TRUE	0.69113596	17	0.000000000
209127	209128	TRUE	0.52188384	-3	0.000000000
209128	421710	TRUE	0.69891745	16	0.000000000
421710	209129	FALSE	0.24495656	109	0.000000000
209129	209130	TRUE	0.65385172	4	0.000000000
209130	209131	FALSE	0.37114289	-16	0.000000000
209131	209132	TRUE	0.71471843	10	0.000000000
209132	209133	TRUE	0.71645522	12	0.000000000
209133	209134	TRUE	0.70534406	9	0.000000000
209134	209135	TRUE	0.63895574	3	0.000000000
209135	209136	TRUE	0.63286227	21	0.000000000
209136	209137	TRUE	0.67788239	18	0.000000000
209137	209138	FALSE	0.43604926	-7	0.000000000
209138	209139	TRUE	0.63895574	3	0.000000000
209139	209140	TRUE	0.52188384	-3	0.000000000
209140	209141	TRUE	0.52188384	-3	0.000000000
209141	209142	FALSE	0.37114289	-16	0.000000000
209142	209143	TRUE	0.65385172	4	0.000000000
209143	209144	FALSE	0.34466673	50	0.000000000
209144	209145	TRUE	0.59583550	0	0.000000000
209145	209146	FALSE	0.15578431	200	0.000000000
209146	209147	TRUE	0.70534406	9	0.000000000
209147	209148	FALSE	0.23513827	123	0.000000000
209148	209149	TRUE	0.97880713	2	3.238678452
209149	209150	TRUE	0.62291699	2	0.000000000
209150	209151	TRUE	0.70534406	9	0.000000000
209151	209152	TRUE	0.98728806	9	7.148345744
209152	209153	FALSE	0.43604926	-7	0.000000000
209153	209154	TRUE	0.71471843	10	0.000000000
209154	209155	TRUE	0.71645522	12	0.000000000
209155	209156	FALSE	0.25605644	100	0.000000000
209156	209157	TRUE	0.88219019	44	0.000000000
209157	209158	FALSE	0.29059686	64	0.000000000
209159	209160	TRUE	0.63895574	3	0.000000000
209163	209164	FALSE	0.27402989	81	0.000000000
209164	209165	FALSE	0.43604926	-7	0.000000000
209167	209168	TRUE	0.63895574	3	0.000000000
209169	410474	FALSE	0.35014426	107	0.000000000
410474	209170	FALSE	0.40929085	59	0.000000000
209170	209171	TRUE	0.67538100	105	0.398842567
209171	209172	FALSE	0.23589651	122	0.000000000
209172	209173	FALSE	0.17628317	178	0.000000000
209174	209175	TRUE	0.92078842	13	0.286500298
209175	209176	FALSE	0.03173159	1013	-0.291872003
209177	209178	TRUE	0.52106137	30	0.000000000
209178	209179	TRUE	0.62524003	179	0.398842567
209179	209180	FALSE	0.37583709	363	0.398842567
209180	408291	TRUE	0.71471843	10	0.000000000
408291	209182	TRUE	0.63895574	3	0.000000000
209182	209183	FALSE	0.36489473	308	0.398842567
209183	408292	FALSE	0.40645513	77	0.398842567
408292	209185	FALSE	0.07725491	336	0.000000000
209185	209186	FALSE	0.21263988	148	0.000000000
209186	209187	FALSE	0.06982194	365	0.000000000
409398	410413	FALSE	0.36661171	89	0.000000000
410413	410414	TRUE	0.91633276	23	0.000000000
410414	409393	FALSE	0.29871912	153	0.000000000
409393	409403	TRUE	0.77851201	108	0.000000000
409403	209191	FALSE	0.06018584	840	0.000000000
209192	209193	TRUE	0.70663899	261	0.398842567
209193	209194	TRUE	0.97619037	18	0.398842567
209194	209195	TRUE	0.93546891	20	0.398842567
209195	209196	TRUE	0.92117345	4	0.398842567
209196	209197	TRUE	0.91018356	22	0.398842567
209197	209198	TRUE	0.95400396	26	0.398842567
209198	209199	TRUE	0.91922819	20	0.398842567
209199	209200	TRUE	0.93674651	9	0.398842567
209200	209201	FALSE	0.40963419	-10	0.000000000
209202	209203	FALSE	0.16563708	188	0.000000000
209203	209204	TRUE	0.52450575	240	0.398842567
209204	209205	TRUE	0.86957263	-3	0.000000000
209205	209206	FALSE	0.09069241	297	0.000000000
209206	209207	FALSE	0.43844838	37	0.000000000
209208	209209	FALSE	0.09158851	295	0.000000000
410415	410416	TRUE	0.92921510	4	0.000000000
410416	410417	TRUE	0.73542997	72	0.000000000
209214	209215	TRUE	0.88221964	105	2.463808257
209215	209216	FALSE	0.04823523	234	-1.463793964
209216	209218	FALSE	0.06561464	335	-1.572728329
209217	209219	FALSE	0.14604434	188	-3.461190504
209219	209220	TRUE	0.99281048	-10	278.045050067
209221	209222	FALSE	0.16563708	188	0.000000000
209222	209223	FALSE	0.18573689	171	0.000000000
209223	209224	FALSE	0.20203995	157	0.000000000
209224	209225	TRUE	0.59641808	25	0.000000000
209225	209227	TRUE	0.79136507	-15	0.398842567
209226	209228	FALSE	0.28400835	74	0.000000000
209228	209229	TRUE	0.61035197	157	0.398842567
209229	209230	TRUE	0.67920097	99	0.317243923
209230	209231	FALSE	0.04847519	488	0.000000000
209231	209232	FALSE	0.04231361	611	0.000000000
209233	209234	TRUE	0.97324432	-118	11.171784547
209234	408293	FALSE	0.19215393	166	0.000000000
408293	209236	FALSE	0.13998202	220	0.000000000
209236	209237	FALSE	0.33303400	348	0.398842567
209237	209238	TRUE	0.86345183	31	0.398842567
209238	209239	FALSE	0.09414277	130	-1.154550029
209240	209241	FALSE	0.09351379	121	-1.111990415
209244	209245	TRUE	0.98765143	-3	26.905204125
209245	209246	TRUE	0.98211231	-13	30.457951405
209246	209247	TRUE	0.99702796	-31	215.337861668
209247	209248	TRUE	0.99539168	52	23.248247633
209248	209249	TRUE	0.99892369	15	15.271269878
209249	209250	TRUE	0.99563983	0	200.766928051
209250	209251	FALSE	0.04990226	475	0.000000000
209253	209254	FALSE	0.08991602	132	-1.111990415
209255	209256	TRUE	0.89796837	89	-2.680110809
209256	209257	FALSE	0.42141309	213	-14.996951699
209257	209258	FALSE	0.29886767	59	0.000000000
209258	209259	FALSE	0.09218833	293	0.000000000
209259	209260	TRUE	0.99668764	7	98.012636224
209261	209262	FALSE	0.24446026	78	-0.082842444
209264	209265	TRUE	0.84153104	0	0.000000000
209265	209266	FALSE	0.42158702	39	0.000000000
209267	209268	TRUE	0.79826522	-43	0.398842567
209268	209269	TRUE	0.59098453	86	-0.125645674
209270	209271	TRUE	0.52188384	-3	0.000000000
209271	209273	TRUE	0.64783159	20	0.000000000
209273	209272	TRUE	0.98637837	30	4.087722021
209272	209274	TRUE	0.56452544	143	0.291637600
209274	209275	TRUE	0.98821258	10	0.362474923
209275	209276	TRUE	0.79627093	313	0.373524759
209276	209277	TRUE	0.99158193	3	4.087722021
209277	209278	FALSE	0.07214566	468	-0.013245227
209278	209279	FALSE	0.37114289	-16	0.000000000
209279	209280	FALSE	0.35145567	49	0.000000000
209280	209281	FALSE	0.09113991	296	0.000000000
209281	209282	TRUE	0.66174415	19	0.000000000
209282	209283	TRUE	0.60940613	20	-0.070269196
209283	209284	TRUE	0.97867898	37	12.773656603
209284	209285	TRUE	0.51764770	-3	0.000000000
209285	209286	TRUE	0.68833757	8	0.000000000
209286	209287	TRUE	0.89954223	134	6.733401892
209290	209291	FALSE	0.45694995	12	-1.111990415
209292	209293	FALSE	0.09751732	283	0.000000000
209293	209294	FALSE	0.03191050	697	-1.111990415
209294	209295	TRUE	0.99898677	5	47.995535784
209296	209297	TRUE	0.87101650	-3	0.398842567
209297	209298	FALSE	0.26971777	539	0.398842567
209298	209299	TRUE	0.87101650	-3	0.398842567
209299	209300	FALSE	0.37880068	-9	-0.015267472
209301	410418	FALSE	0.31026927	144	0.000000000
410418	209302	FALSE	0.03910397	693	0.000000000
209302	209304	FALSE	0.22880211	132	0.000000000
209307	209308	FALSE	0.30264247	58	0.000000000
209308	209309	TRUE	0.52203334	205	0.398842567
209309	209310	TRUE	0.74773812	85	0.000000000
209310	209311	TRUE	0.62092900	22	0.000000000
209311	209312	TRUE	0.65385172	4	0.000000000
209312	209313	TRUE	0.95898487	19	0.398842567
209313	209314	TRUE	0.90697410	23	0.398842567
209314	209315	TRUE	0.79858707	44	0.398842567
209315	209317	TRUE	0.76913699	48	0.283047174
209318	209319	FALSE	0.17193604	181	0.000000000
209321	209322	FALSE	0.25763524	98	0.000000000
209322	209323	TRUE	0.98155796	142	16.709428646
209323	209324	TRUE	0.99357858	9	6.390723694
209324	209325	TRUE	0.98961486	0	6.390723694
209325	209326	TRUE	0.88958100	26	0.047663098
209328	209329	FALSE	0.34988921	254	-1.501913570
209331	209332	TRUE	0.51983945	28	-0.396189127
209333	209334	TRUE	0.69856395	81	0.398842567
209334	209335	TRUE	0.87101650	-3	0.398842567
209335	209336	FALSE	0.38918426	85	0.398842567
209336	209337	TRUE	0.67788239	18	0.000000000
209338	209339	TRUE	0.99569036	19	9.256884976
209339	209340	TRUE	0.95400458	62	3.597515685
209340	209341	TRUE	0.60335445	116	0.357169871
209343	209344	FALSE	0.26130201	91	0.000000000
209345	209346	TRUE	0.92868462	6	0.398842567
209346	209347	TRUE	0.60177968	162	0.398842567
209347	209348	TRUE	0.93214883	17	0.398842567
209348	209349	TRUE	0.99646221	58	112.057062768
209350	209351	FALSE	0.27176643	58	-3.081242764
209353	209354	TRUE	0.83883537	249	-0.360021679
209354	209355	TRUE	0.94656333	278	75.487401487
209355	209356	FALSE	0.11411963	255	0.000000000
209356	209357	TRUE	0.71582099	11	0.000000000
209359	209360	TRUE	0.51265184	153	-0.317001884
209360	209361	FALSE	0.42439169	269	0.398842567
209363	209364	FALSE	0.11527334	253	0.000000000
209365	209366	TRUE	0.99395382	19	10.065606402
209366	209367	TRUE	0.98380218	13	2.351375257
209367	209368	TRUE	0.95210477	36	2.351375257
209368	209369	TRUE	0.99210935	13	3.181203890
209369	209370	TRUE	0.98645265	0	4.455036397
209370	209371	FALSE	0.20203995	157	0.000000000
209372	209373	FALSE	0.26999100	155	-0.064538521
209373	209374	TRUE	0.98513950	-3	38.233321244
209374	209375	FALSE	0.42570280	35	-0.594390796
209375	209376	FALSE	0.04382538	469	-0.237709363
209377	209378	FALSE	0.04498105	447	-1.375413261
209378	209379	FALSE	0.19679216	213	-0.289347785
209379	209380	TRUE	0.69196670	8	0.000000000
209380	209381	TRUE	0.70534406	9	0.000000000
209381	209382	TRUE	0.89142388	149	3.948162052
209382	209383	TRUE	0.98173586	-7	79.255233859
209385	410472	FALSE	0.15320326	280	0.000000000
209386	209387	TRUE	0.89007103	5	-0.487250938
209391	209392	TRUE	0.74177586	22	0.398842567
209393	209394	FALSE	0.03841526	783	0.000000000
209395	209396	FALSE	0.14400325	215	0.000000000
209396	209397	TRUE	0.91386818	9	0.152332428
209397	209398	TRUE	0.89585541	3	0.373524759
209398	209399	TRUE	0.99526052	0	45.225461082
209399	209400	TRUE	0.94314155	6	0.398842567
209400	209401	TRUE	0.70193764	132	0.398842567
209401	209402	TRUE	0.98966829	-19	104.709000158
209402	209403	TRUE	0.99487728	-3	143.382366326
209403	209404	TRUE	0.99827787	-7	227.616216380
209404	209405	TRUE	0.99712196	48	89.536877306
209405	209406	TRUE	0.99688487	-3	3.809528595
209406	209407	TRUE	0.99834532	-3	44.825107725
209408	209409	TRUE	0.71138382	14	0.000000000
209409	209410	FALSE	0.48002002	33	0.000000000
209410	209411	FALSE	0.25030555	106	0.000000000
209412	209413	FALSE	0.22742333	133	0.000000000
209413	209414	FALSE	0.22741058	99	-1.565307125
209414	209415	TRUE	0.95220231	124	6.390723694
209415	209416	TRUE	0.74646184	53	0.293990969
209416	209417	TRUE	0.55467824	225	0.398842567
209418	408294	FALSE	0.43606751	300	0.398842567
209420	209421	TRUE	0.99009389	-3	16.614485893
209421	209422	FALSE	0.39239557	44	0.000000000
209423	209424	TRUE	0.99670555	14	22.432390395
209429	209430	TRUE	0.92133380	10	0.293990969
209430	209431	TRUE	0.71543894	66	0.398842567
209431	209432	TRUE	0.91321894	11	-1.468573177
209432	209433	FALSE	0.23666761	193	0.000000000
209433	209434	FALSE	0.24895317	107	0.000000000
209434	209435	FALSE	0.27818343	79	0.000000000
209435	209436	FALSE	0.11095095	230	-1.163283709
209438	209439	FALSE	0.45096458	36	0.000000000
209439	209440	FALSE	0.21062402	150	0.000000000
209440	209441	TRUE	0.97896375	172	368.015219143
209441	209442	TRUE	0.99620120	25	129.714359446
209442	209443	TRUE	0.99625680	5	37.554071337
209443	209445	TRUE	0.91051278	18	0.356735749
209445	209446	TRUE	0.67671025	104	0.398842567
209446	408295	TRUE	0.65385172	4	0.000000000
408295	209448	TRUE	0.65385172	4	0.000000000
209448	209449	TRUE	0.99060933	41	176.105579693
209450	209451	TRUE	0.99571877	57	47.184697330
209451	209452	TRUE	0.99486933	50	12.279545119
209452	209453	TRUE	0.99511241	19	12.279545119
209453	209454	TRUE	0.99935270	10	168.428085349
209454	209455	TRUE	0.93782217	2	-0.146089394
209455	209456	TRUE	0.60365298	24	0.000000000
209456	209457	TRUE	0.90119093	0	0.398842567
209457	209458	TRUE	0.99819388	12	3.637521020
209458	209459	TRUE	0.95103727	14	0.398842567
209459	209461	TRUE	0.96349649	-21	3.576896398
209462	209463	TRUE	0.89690740	26	0.398842567
209464	209465	FALSE	0.43188049	-7	0.000000000
209465	209466	FALSE	0.11572839	101	-5.694776194
209466	209467	TRUE	0.70539894	-7	-2.194444432
209468	209469	TRUE	0.75196721	4	0.000000000
209469	209470	FALSE	0.36094228	93	0.000000000
209470	209471	TRUE	0.90405321	24	0.398842567
209471	209472	TRUE	0.91018356	22	0.398842567
209472	209473	TRUE	0.93490111	16	0.398842567
209473	209474	TRUE	0.99318453	1	22.837320359
209474	209475	TRUE	0.96650366	19	0.398842567
209475	209476	FALSE	0.19131584	167	0.000000000
209478	209479	FALSE	0.48645368	-16	0.000000000
209480	209481	TRUE	0.52188384	-3	0.000000000
209481	209482	TRUE	0.70227346	22	-0.060624622
209482	209483	TRUE	0.61179196	23	0.000000000
209483	209484	TRUE	0.59583550	0	0.000000000
209486	209487	TRUE	0.98067598	104	65.009771277
209487	209488	TRUE	0.99756109	28	94.933786631
209488	209489	TRUE	0.99524465	0	45.597579693
209489	209490	TRUE	0.99739999	-7	103.275785355
209490	408296	FALSE	0.15455120	202	0.000000000
209495	209496	FALSE	0.41437224	40	0.000000000
209496	209497	TRUE	0.55796142	28	0.000000000
209497	209498	FALSE	0.45168522	-6	0.000000000
209498	209499	FALSE	0.04033059	650	0.000000000
209501	209502	FALSE	0.42923215	38	0.000000000
209502	209503	FALSE	0.09899009	113	-1.150456695
209503	209504	TRUE	0.98893076	21	3.606749361
209505	209506	FALSE	0.12745309	212	-0.061475324
209506	209507	TRUE	0.91865877	20	0.398842567
209507	209508	FALSE	0.14192388	215	0.000000000
209508	209510	FALSE	0.31021180	122	-0.551174054
209511	209512	TRUE	0.52188384	-3	0.000000000
209512	209513	FALSE	0.14997363	206	0.000000000
209513	209514	FALSE	0.06094146	407	0.000000000
209514	209516	FALSE	0.04747341	493	0.000000000
209517	209518	FALSE	0.17835991	177	0.000000000
209518	209519	FALSE	0.13234851	229	0.000000000
209520	209521	TRUE	0.98203323	2	0.154661169
209521	209522	TRUE	0.98690651	-3	7.791175059
209522	209523	TRUE	0.98912422	-3	9.160025686
209524	209525	TRUE	0.86618095	36	0.398842567
209525	408297	TRUE	0.87015521	-3	0.398842567
209529	209531	FALSE	0.41204540	18	-1.111990415
209531	209532	TRUE	0.93987554	12	0.398842567
209532	209533	FALSE	0.08676833	464	0.398842567
209533	209534	FALSE	0.06466879	388	0.000000000
209534	209535	FALSE	0.17019045	184	0.000000000
209535	209536	TRUE	0.98663989	46	6.495887659
209538	209539	FALSE	0.07940957	154	-1.111990415
209539	209540	FALSE	0.07624267	160	-1.111990415
209540	209541	TRUE	0.98134547	126	117.246472057
209541	209542	TRUE	0.89199494	204	13.622516632
209542	209543	TRUE	0.50458150	327	0.000000000
209543	209544	FALSE	0.12556739	298	-0.994356556
209544	209545	FALSE	0.08832005	412	-1.714564447
410471	209546	FALSE	0.26258453	89	0.000000000
209546	209547	FALSE	0.13234851	229	0.000000000
209547	209548	TRUE	0.52188384	-3	0.000000000
209549	209550	FALSE	0.10456935	273	0.000000000
209550	209551	TRUE	0.99286170	26	15.652031122
209552	209553	FALSE	0.17708249	156	-0.018692133
209553	209554	TRUE	0.98301630	-3	28.581515146
209554	209555	TRUE	0.99099853	25	80.955281621
209555	209556	TRUE	0.99451537	16	105.699743516
209561	209562	FALSE	0.43604926	-7	0.000000000
209567	209568	TRUE	0.62164962	139	0.000000000
209569	209570	FALSE	0.42923215	38	0.000000000
209570	209571	TRUE	0.98882696	-7	18.409667975
209571	209572	FALSE	0.08695138	433	0.000000000
209572	209573	TRUE	0.93704982	4	0.398842567
209573	209574	TRUE	0.99818751	-3	24.383654502
209574	209575	TRUE	0.63009132	143	0.299996733
209575	209576	TRUE	0.65385172	4	0.000000000
209577	209578	FALSE	0.12009813	247	0.000000000
209578	209579	TRUE	0.70292405	0	0.000000000
209579	209580	TRUE	0.95250971	12	0.398842567
209580	209581	TRUE	0.95014565	15	0.398842567
209582	209583	FALSE	0.13841172	280	-0.113457726
209585	209586	TRUE	0.99511072	4	38.511727482
209586	209587	TRUE	0.60826582	1	0.000000000
209588	209589	FALSE	0.18370744	232	-1.497823681
206065	206066	TRUE	0.86960517	2	-0.925691793
206066	206067	TRUE	0.98542896	-22	15.550610801
206067	206069	TRUE	0.99472827	-3	107.887837236
206069	206070	TRUE	0.97368771	2	-0.261526813
206070	206071	TRUE	0.52608250	627	5.219124133
206074	206075	TRUE	0.57904385	21	-1.111990415
206075	206076	TRUE	0.74112691	40	-0.258968433
206078	206079	TRUE	0.71483248	67	0.398842567
206079	206080	TRUE	0.71172445	11	0.000000000
206083	206084	TRUE	0.72514251	218	0.274841540
206085	206086	TRUE	0.92456626	168	5.992166238
206086	206087	TRUE	0.90513605	128	-3.665978050
206087	206088	TRUE	0.99260553	-3	49.845391108
206088	206089	TRUE	0.62506013	97	0.356282953
206089	206090	TRUE	0.66668832	114	0.000000000
206091	206092	FALSE	0.19215393	166	0.000000000
206092	206093	TRUE	0.63286227	21	0.000000000
206098	206099	TRUE	0.99173757	30	19.660515206
206099	206100	TRUE	0.97784120	72	19.660515206
206103	206104	TRUE	0.84002725	-12	0.398842567
206104	206105	TRUE	0.67196943	-138	-1.111990415
206105	206106	FALSE	0.04951842	220	-1.111990415
206106	206107	FALSE	0.19640606	239	0.398842567
206107	206108	TRUE	0.99610461	2	198.736858161
206109	206110	TRUE	0.67956468	84	0.146878577
206110	206111	TRUE	0.98301280	-31	8.095055207
206111	206112	TRUE	0.90715524	1	0.398842567
206112	206113	TRUE	0.93939150	10	0.398842567
206113	206114	FALSE	0.32103557	362	0.398842567
206114	206115	TRUE	0.93692420	15	0.398842567
206116	206117	TRUE	0.99045069	4	4.183032201
206117	206118	TRUE	0.93905232	13	0.398842567
206119	206120	FALSE	0.07862851	332	0.000000000
206121	206122	TRUE	0.98966707	-3	0.419240011
206124	410420	FALSE	0.41852137	57	0.000000000
206126	206127	FALSE	0.03432767	616	-1.111990415
206127	206128	FALSE	0.14831626	178	-1.111990415
206128	206129	TRUE	0.99002194	47	112.863480679
206131	206130	TRUE	0.97152256	-3	4.406719247
206130	206132	TRUE	0.92638858	85	4.326676540
206133	206134	FALSE	0.32406739	-139	0.000000000
206134	206135	FALSE	0.04817313	489	0.000000000
206135	206136	FALSE	0.26816256	84	0.000000000
206136	206137	FALSE	0.02401203	367	-1.111990415
206137	206138	TRUE	0.97436620	78	8.877991435
206138	206139	TRUE	0.99470833	-3	10.261924705
206139	206140	TRUE	0.99206088	-3	17.659486241
206140	206141	TRUE	0.99882714	14	18.106070388
206143	206144	TRUE	0.96909123	-3	3.390174442
206146	206147	TRUE	0.89660556	-13	0.398842567
206147	206149	FALSE	0.20760554	117	-1.214995217
206150	206151	FALSE	0.05799958	394	-1.690409566
206151	206152	FALSE	0.04705619	468	-2.073738323
206152	206153	FALSE	0.34681685	45	-0.322520959
206153	206154	TRUE	0.54097687	29	0.000000000
206156	206157	TRUE	0.92565205	5	0.398842567
206158	206159	FALSE	0.21010475	117	-0.095310180
206159	206160	FALSE	0.12600951	235	0.000000000
206160	206161	FALSE	0.15588977	708	0.256028638
206161	206162	TRUE	0.85461984	27	0.070272292
206163	206164	TRUE	0.92074569	0	0.398842567
206165	206166	FALSE	0.35720064	277	0.362474923
206166	206167	TRUE	0.73257778	57	0.398842567
206167	206168	TRUE	0.93287502	8	0.398842567
206168	206169	TRUE	0.76587346	5	0.000000000
206169	206170	TRUE	0.84271462	0	0.000000000
206170	206171	FALSE	0.10902324	233	-1.193127429
206171	206172	TRUE	0.95258233	411	67.397378270
206172	206173	TRUE	0.99237330	-3	28.060999307
408300	206175	TRUE	0.80675534	50	0.398842567
206175	206176	FALSE	0.27169639	291	0.000000000
206176	206177	FALSE	0.09775012	396	0.000000000
206177	206178	TRUE	0.86062756	89	0.398842567
206178	206179	TRUE	0.96517879	98	8.210552005
206179	206180	TRUE	0.52188384	-3	0.000000000
206180	206181	FALSE	0.24173500	112	0.000000000
206182	206183	TRUE	0.59583550	0	0.000000000
206184	206185	FALSE	0.34957431	-22	0.000000000
206185	206186	FALSE	0.03916815	263	-1.111990415
206186	206187	TRUE	0.62141771	151	0.398842567
206187	206188	TRUE	0.89690740	26	0.398842567
206189	206190	FALSE	0.33284163	120	0.000000000
206194	206195	TRUE	0.88315399	89	0.398842567
206195	206196	TRUE	0.86948913	2	-0.764495676
206196	206197	FALSE	0.09859995	282	0.000000000
206201	206202	TRUE	0.99949366	12	412.784265550
206202	206203	TRUE	0.99935060	19	447.608260465
206203	206204	TRUE	0.99943735	17	480.224855928
206204	206205	TRUE	0.99936751	5	379.507867063
206205	206206	TRUE	0.99854089	-3	131.246521809
206206	206207	TRUE	0.99467734	73	31.704046890
206208	206209	FALSE	0.39002522	-13	0.000000000
206209	206210	TRUE	0.69113596	17	0.000000000
206211	206212	TRUE	0.68881867	38	-0.019144286
206212	206213	TRUE	0.99400172	-3	174.967029127
206213	206214	TRUE	0.78500379	-16	0.398842567
206214	206215	TRUE	0.93078259	7	0.398842567
206215	206216	TRUE	0.99564006	2	105.081874987
206217	206218	FALSE	0.25300913	75	-0.463322606
206218	206219	FALSE	0.45168522	-6	0.000000000
410470	206220	FALSE	0.21062402	150	0.000000000
206220	206221	TRUE	0.63895574	3	0.000000000
206221	206222	TRUE	0.57109008	114	-2.151827039
206222	206223	TRUE	0.98578459	17	-3.931276217
206223	408301	FALSE	0.20180264	130	-0.007490672
408301	206224	FALSE	0.29616043	60	0.000000000
206224	206225	FALSE	0.11926128	248	0.000000000
206225	206226	TRUE	0.52188384	-3	0.000000000
206227	206228	FALSE	0.26357844	88	0.000000000
206228	206229	TRUE	0.67788239	18	0.000000000
206229	206230	FALSE	0.49597677	-15	0.000000000
206230	206231	TRUE	0.59198686	168	0.398842567
206231	206232	TRUE	0.87101650	-3	0.398842567
206233	206234	TRUE	0.98820185	15	-12.669562695
206234	206235	TRUE	0.99922236	22	312.918264692
206235	206236	TRUE	0.91922819	20	0.398842567
206236	206238	TRUE	0.72246781	60	0.398842567
206238	206239	TRUE	0.91538440	219	147.901049995
206239	206240	TRUE	0.95437611	266	110.627004888
206240	206241	FALSE	0.47847954	133	-2.964844932
206241	206242	FALSE	0.36535289	191	-0.161522041
206248	206249	TRUE	0.71645522	12	0.000000000
206249	410469	FALSE	0.20300950	156	0.000000000
410469	206250	FALSE	0.29156506	157	0.000000000
206252	206253	FALSE	0.16212130	163	-1.111990415
206253	206254	FALSE	0.20981234	148	0.000000000
206254	206256	FALSE	0.49734227	29	-0.292142378
206256	206257	TRUE	0.98734111	12	-9.423517292
206257	206258	TRUE	0.99772193	11	114.102039158
206258	206259	TRUE	0.93408273	61	0.398842567
206259	206260	FALSE	0.33260310	416	0.398842567
206260	408302	TRUE	0.96115925	-58	8.599776995
408302	206261	TRUE	0.98032640	-6	29.029038625
206261	206262	TRUE	0.92047477	351	44.320203193
206262	206263	TRUE	0.78718216	54	0.398842567
206263	206264	TRUE	0.94980111	15	0.398842567
206264	206265	TRUE	0.99632196	24	128.466256840
206265	206266	TRUE	0.98528207	84	149.213606937
206266	206267	TRUE	0.98687376	79	230.590715638
206267	206268	FALSE	0.11287964	229	-1.509034098
206268	206269	FALSE	0.36262972	109	0.398842567
206269	206270	FALSE	0.40963419	-10	0.000000000
206272	206274	TRUE	0.99550523	42	9.386455968
206274	206275	TRUE	0.94982297	146	9.517484230
206275	206276	TRUE	0.99434771	7	12.564509798
206276	206277	TRUE	0.99760254	14	12.564509798
206277	206278	TRUE	0.68685605	90	0.398842567
206278	206279	FALSE	0.14540570	214	0.000000000
206280	206281	FALSE	0.02216815	414	-1.352406652
206281	206282	TRUE	0.99392809	10	6.562578335
206282	206283	TRUE	0.91380650	78	-2.381247519
206283	206285	TRUE	0.98118428	10	-0.679841764
206285	206286	FALSE	0.13760904	316	0.398842567
206286	206287	FALSE	0.01917697	435	-1.111990415
206289	206290	TRUE	0.66299609	160	0.398842567
206290	206291	TRUE	0.98874496	11	0.398842567
206291	206292	TRUE	0.63894968	138	0.340476905
206292	206293	TRUE	0.93003595	-3	-0.175093332
206293	206294	TRUE	0.99459826	-3	99.046009200
206294	206295	TRUE	0.81483829	-3	-0.739500357
206295	206296	TRUE	0.90542342	9	-0.091861636
206296	206297	TRUE	0.99513883	-3	189.716591969
206297	206298	TRUE	0.98397115	118	256.166291667
206298	206299	TRUE	0.99746019	4	448.357420852
206299	206300	TRUE	0.62685646	49	-2.377758141
206300	206301	FALSE	0.10131281	263	-2.551429628
206301	206302	TRUE	0.99356400	27	448.502847752
206302	206303	TRUE	0.51286720	347	-4.920904445
206303	206304	TRUE	0.84224475	28	-2.666722367
206304	206305	TRUE	0.69196670	8	0.000000000
206305	206306	FALSE	0.08212215	322	0.000000000
206306	206307	TRUE	0.52188384	-3	0.000000000
206307	206308	FALSE	0.23852479	117	0.000000000
206308	206309	FALSE	0.06430172	390	0.000000000
206310	206311	FALSE	0.10377528	274	0.000000000
206311	206312	TRUE	0.96522984	-3	2.995732274
206313	206314	TRUE	0.75995177	51	0.398842567
206315	206316	FALSE	0.36507263	91	0.000000000
206317	206318	TRUE	0.98546927	-3	4.579131521
206318	206319	TRUE	0.99590954	2	56.699825030
206320	206321	TRUE	0.82595623	29	-0.556188893
206321	206322	FALSE	0.44377698	191	-1.133270284
206322	206323	FALSE	0.41166460	173	-3.335524864
206323	206324	TRUE	0.93939150	10	0.398842567
206324	206325	TRUE	0.88093497	2	0.156683460
206325	206326	TRUE	0.52087867	85	-0.333119128
206326	206327	TRUE	0.99209046	-3	63.442208909
206327	206328	TRUE	0.99438534	0	70.336649270
206328	206329	TRUE	0.97043613	0	-6.356923975
206329	206330	TRUE	0.64553435	133	0.398842567
206330	206331	TRUE	0.92565205	5	0.398842567
206331	206332	TRUE	0.73501899	57	0.360376287
206333	206334	TRUE	0.99709407	-70	139.250297686
206334	206335	FALSE	0.38599529	-13	0.000000000
206335	206336	TRUE	0.71645522	12	0.000000000
206337	206338	FALSE	0.22513340	136	0.000000000
206339	206340	TRUE	0.58465851	2	-0.162359754
206340	206341	TRUE	0.92850888	77	4.897839800
206341	206343	FALSE	0.25360740	71	-0.047317923
206343	206344	FALSE	0.17569628	379	-0.170514967
206344	206345	TRUE	0.81242818	34	0.370671690
206345	206347	TRUE	0.50329882	105	-1.016996388
206347	206348	TRUE	0.98245338	136	234.062517144
206348	206349	TRUE	0.92565205	5	0.398842567
206349	206350	FALSE	0.33913640	-31	0.000000000
206352	206353	FALSE	0.04887999	482	0.000000000
206353	206355	FALSE	0.27508374	56	-0.216003045
206355	206356	FALSE	0.04709138	443	-3.884104060
206356	206357	FALSE	0.10568527	270	0.000000000
206358	206359	TRUE	0.99911207	21	473.439423710
206359	206360	TRUE	0.97730212	149	243.090491811
206360	206361	TRUE	0.99656133	18	94.996258878
206361	206362	TRUE	0.61880629	79	-3.905963252
206362	206363	FALSE	0.25221643	633	0.398842567
206363	206364	TRUE	0.52688419	-10	0.000000000
206364	206365	FALSE	0.35749399	-19	0.000000000
206365	206366	TRUE	0.52188384	-3	0.000000000
206366	206367	FALSE	0.01515776	546	-1.111990415
206367	206368	TRUE	0.93845692	14	0.398842567
206368	206369	FALSE	0.41805544	64	0.398842567
206369	206370	FALSE	0.28984573	400	0.398842567
206370	206371	TRUE	0.93948838	13	0.398842567
206371	206373	FALSE	0.06040282	352	-1.111990415
206373	206374	TRUE	0.69517359	77	0.150187600
206374	206375	FALSE	0.04657764	434	-1.138658662
206375	206376	FALSE	0.31943785	54	0.000000000
206376	206377	FALSE	0.26518421	86	0.000000000
206377	206378	TRUE	0.93309380	3	0.398842567
206379	206380	FALSE	0.15714930	176	-0.104851598
206380	206381	TRUE	0.94092266	48	5.991881127
206382	206383	TRUE	0.54097687	29	0.000000000
206383	206384	TRUE	0.87045000	2	-0.757919663
206384	206385	TRUE	0.94914077	194	11.386143325
206387	206388	TRUE	0.81591234	138	-7.307555607
206388	206389	TRUE	0.99898579	1	242.204466415
206389	206390	TRUE	0.99933322	13	201.422121073
206390	206391	TRUE	0.98915309	-49	189.397059449
206392	206393	FALSE	0.17332990	180	0.000000000
206393	206394	TRUE	0.52188384	-3	0.000000000
206394	206395	FALSE	0.07414836	349	0.000000000
206396	206397	FALSE	0.46408874	240	0.398842567
206397	206398	TRUE	0.68401772	95	0.398842567
206398	206399	TRUE	0.93531149	270	24.811106394
206399	206400	TRUE	0.98971703	-3	10.580378436
206400	206401	FALSE	0.45037110	248	0.293990969
206401	206402	TRUE	0.63895574	3	0.000000000
206402	206403	FALSE	0.10456935	273	0.000000000
206403	206404	TRUE	0.81450780	39	0.276143976
206404	206405	TRUE	0.83850359	-3	0.335663666
206405	206406	TRUE	0.68145663	99	0.398842567
206406	206407	TRUE	0.61816419	33	0.398842567
206409	206410	FALSE	0.04928714	480	0.000000000
206410	206411	FALSE	0.06117396	185	-1.111990415
206411	206412	TRUE	0.99311992	179	125.062800140
206412	206413	TRUE	0.99163574	4	3.617718392
206414	206415	TRUE	0.91087234	2	0.398842567
206415	206416	TRUE	0.98040713	-6	4.964095670
206420	206421	TRUE	0.71124550	10	0.000000000
206422	206423	TRUE	0.87015521	-3	0.398842567
206423	206424	TRUE	0.55119886	188	0.398842567
206424	206425	FALSE	0.11374318	79	-1.111990415
206429	206430	FALSE	0.01672947	524	-1.692004951
410468	410467	TRUE	0.57255291	192	0.000000000
206435	206436	TRUE	0.83614061	-3	0.293990969
206436	206437	TRUE	0.93692420	15	0.398842567
206441	206442	FALSE	0.32560887	53	0.000000000
206445	206446	TRUE	0.59641808	25	0.000000000
206446	206447	TRUE	0.91016349	165	5.340208308
206448	206449	FALSE	0.37114289	-16	0.000000000
206451	206452	TRUE	0.98617487	60	101.004787182
206452	206453	TRUE	0.59583550	0	0.000000000
206453	206454	TRUE	0.63895574	3	0.000000000
206455	206456	TRUE	0.99570552	2	32.031980114
206456	206457	FALSE	0.17164981	501	-1.940266988
206457	206458	TRUE	0.95250971	12	0.398842567
206459	206460	TRUE	0.97071829	180	80.643610571
206460	206461	FALSE	0.04621929	234	-1.111990415
206462	206463	TRUE	0.98596328	-7	1.553112543
206463	206465	FALSE	0.32829480	267	-0.992077948
206464	206466	FALSE	0.26518421	86	0.000000000
206468	206469	FALSE	0.38285375	45	0.000000000
206469	206470	TRUE	0.61064869	-3	-0.020202707
206470	206471	TRUE	0.96847852	31	2.377692565
206472	206473	TRUE	0.87101650	-3	0.398842567
206473	206474	TRUE	0.90119093	0	0.398842567
206474	206475	TRUE	0.97554887	29	-3.258678021
206475	206476	TRUE	0.86552967	458	45.649790801
206476	206477	TRUE	0.75797981	37	-0.254924468
206477	206478	TRUE	0.99819646	38	199.486757840
206478	206479	FALSE	0.17916015	260	0.398842567
206479	206480	TRUE	0.82709445	-7	0.398842567
206480	206481	TRUE	0.93939150	10	0.398842567
206481	206482	TRUE	0.99654386	52	79.817238172
206482	206483	TRUE	0.98861218	-6	12.696764867
206483	206484	TRUE	0.98118231	0	0.255299539
206484	206485	TRUE	0.96780729	88	19.322297971
206485	206487	TRUE	0.63996023	138	0.398842567
206486	206488	FALSE	0.26258453	89	0.000000000
206488	206489	FALSE	0.38434988	237	0.013149511
206490	206491	TRUE	0.99347927	-3	38.336205807
206491	206492	TRUE	0.99723245	3	23.843414888
206492	206493	FALSE	0.05241276	220	-1.240244750
206493	206494	TRUE	0.87015521	-3	0.398842567
206494	206495	TRUE	0.98700053	10	0.398842567
206495	206496	TRUE	0.70718882	126	0.398842567
206497	206498	FALSE	0.12441566	348	0.350127161
206498	206499	TRUE	0.79733758	28	-1.899694583
206499	206500	FALSE	0.02312687	420	-2.849765710
206500	206501	TRUE	0.90943948	86	-0.210386857
206501	206502	TRUE	0.99493551	26	25.934480575
206502	206503	TRUE	0.99748292	-3	163.962974049
206503	206505	TRUE	0.97654055	104	11.551387976
206506	206507	FALSE	0.29336395	62	0.000000000
206508	206509	FALSE	0.15278993	204	0.000000000
206509	206510	TRUE	0.74026680	87	0.398842567
206510	206511	TRUE	0.87101650	-3	0.398842567
206511	206512	TRUE	0.99674953	8	88.475895070
206512	206513	TRUE	0.85262851	39	0.398842567
206513	206514	TRUE	0.75895602	74	0.398842567
206514	206515	FALSE	0.41754472	319	0.398842567
206515	206516	TRUE	0.94151742	-3	0.398842567
206516	206517	TRUE	0.71317303	117	0.398842567
206517	206518	TRUE	0.57120727	174	0.263828279
206518	206519	TRUE	0.99491829	28	54.421580795
206519	206520	TRUE	0.99744786	9	259.700175043
206520	206521	FALSE	0.20057872	158	0.000000000
206521	206522	TRUE	0.65385172	4	0.000000000
206522	206523	FALSE	0.36349269	47	0.000000000
206524	206525	TRUE	0.98487044	79	109.844362897
206526	206527	FALSE	0.42254725	218	0.075560751
206528	206529	FALSE	0.08927729	133	-1.111990415
206529	206530	TRUE	0.99717627	4	187.763006149
206530	206531	TRUE	0.98780902	52	79.302656487
206532	410421	FALSE	0.28496555	73	0.000000000
206533	206534	FALSE	0.05668265	430	0.000000000
206534	206535	TRUE	0.71138382	14	0.000000000
206535	408303	TRUE	0.91087234	2	0.398842567
408303	408304	TRUE	0.61366159	155	0.398842567
408304	206538	TRUE	0.92565205	5	0.398842567
206538	206539	TRUE	0.65685659	-3	0.398842567
206539	206540	TRUE	0.79821559	-13	0.398842567
206540	206541	TRUE	0.62835657	146	0.398842567
206541	206542	TRUE	0.87101650	-3	0.398842567
206542	206544	FALSE	0.15490351	201	0.000000000
206546	206547	TRUE	0.93948838	13	0.398842567
206547	408305	TRUE	0.71471843	10	0.000000000
408305	206549	TRUE	0.62291699	2	0.000000000
206549	206550	TRUE	0.93692420	15	0.398842567
206550	206551	TRUE	0.90119093	0	0.398842567
206551	206552	FALSE	0.40569627	281	0.398842567
206552	206553	TRUE	0.70534406	9	0.000000000
206553	206554	TRUE	0.69891745	16	0.000000000
206554	206555	TRUE	0.90189829	190	3.289214325
206555	206556	TRUE	0.90119093	0	0.398842567
206556	206557	FALSE	0.26649707	85	0.000000000
206557	206558	FALSE	0.29616043	60	0.000000000
206558	206559	TRUE	0.75995177	51	0.398842567
206559	206561	FALSE	0.42158702	39	0.000000000
206561	206560	TRUE	0.52188384	-3	0.000000000
206560	206562	TRUE	0.52188384	-3	0.000000000
206562	408306	FALSE	0.33159131	-46	0.000000000
408306	206564	FALSE	0.43604926	-7	0.000000000
206564	206565	TRUE	0.97682044	0	8.408493774
206565	206566	FALSE	0.28400835	74	0.000000000
206566	206567	FALSE	0.37114289	-16	0.000000000
206567	206568	TRUE	0.52188384	-3	0.000000000
206568	206569	FALSE	0.33518210	-36	0.000000000
206569	206570	FALSE	0.27129761	82	0.000000000
206570	206571	TRUE	0.71138382	14	0.000000000
206571	206572	TRUE	0.67788239	18	0.000000000
206572	206573	TRUE	0.62291699	2	0.000000000
206573	206574	TRUE	0.63895574	3	0.000000000
206574	206575	TRUE	0.82709445	-7	0.398842567
206575	206576	TRUE	0.87101650	-3	0.398842567
206576	206577	FALSE	0.13667488	224	0.000000000
206577	206578	FALSE	0.30690171	57	0.000000000
206578	206579	TRUE	0.52188384	-3	0.000000000
206580	206582	FALSE	0.04068607	640	0.000000000
206582	206584	TRUE	0.62092900	22	0.000000000
206584	206585	FALSE	0.11676305	251	0.000000000
206585	408307	TRUE	0.98602280	2	11.939603969
206587	206589	FALSE	0.14803944	210	0.000000000
206589	206590	FALSE	0.23401146	125	0.000000000
206591	206592	FALSE	0.31520856	55	0.000000000
206592	206593	FALSE	0.28834950	67	0.000000000
206593	408309	FALSE	0.29059686	64	0.000000000
408309	206595	TRUE	0.63661674	-3	0.000000000
206597	206598	FALSE	0.17991270	176	0.000000000
206598	206599	FALSE	0.43844838	37	0.000000000
206599	206600	FALSE	0.39002522	-13	0.000000000
206600	206601	FALSE	0.21840847	143	0.000000000
206601	206602	FALSE	0.31139272	120	-0.476162325
206608	206609	FALSE	0.25763524	98	0.000000000
206609	206610	FALSE	0.08425846	312	0.000000000
206614	206615	FALSE	0.43844838	37	0.000000000
206617	206618	TRUE	0.70534406	9	0.000000000
206620	206621	TRUE	0.93932125	14	0.356282953
206621	206622	TRUE	0.81137701	49	0.398842567
206622	408310	FALSE	0.47997026	-18	0.000000000
206623	206624	FALSE	0.26258453	89	0.000000000
206624	206625	TRUE	0.79113280	28	-0.550781369
206625	206626	TRUE	0.65961987	117	0.398842567
206626	206627	FALSE	0.49355208	48	0.398842567
206627	206628	TRUE	0.87101650	-3	0.398842567
206628	206629	FALSE	0.48137017	230	0.398842567
206630	206631	TRUE	0.60897058	-3	-0.199793118
206631	206632	TRUE	0.77544618	9	-0.878938569
206632	206633	TRUE	0.83451447	36	0.398842567
206633	206634	TRUE	0.75841142	-34	0.398842567
206634	206635	TRUE	0.78500379	-16	0.398842567
206635	206636	TRUE	0.73688892	43	-6.503365597
206636	206637	TRUE	0.99719315	4	193.059256002
206637	206638	TRUE	0.99554509	132	270.409859946
206638	206639	TRUE	0.99360879	32	233.155921821
206639	206640	TRUE	0.99700908	6	221.296260958
206640	206641	TRUE	0.99854722	3	15.100725992
206641	206642	TRUE	0.96709746	66	5.159646627
206642	206643	TRUE	0.97837336	59	11.647140615
206643	206644	TRUE	0.99293446	188	269.694248320
206644	206645	TRUE	0.99697731	57	328.366999990
206645	206646	TRUE	0.99547024	85	92.833684242
206646	408311	TRUE	0.99673085	57	220.116561252
408311	206648	TRUE	0.99296526	-7	154.179789371
206648	206649	TRUE	0.98129922	45	12.062874082
206650	206651	FALSE	0.03016080	307	-1.111990415
206651	206652	TRUE	0.87101650	-3	0.398842567
206653	206654	TRUE	0.55556219	186	0.398842567
206654	206655	FALSE	0.29059686	64	0.000000000
206657	206658	FALSE	0.13517819	54	-1.111990415
206659	206660	FALSE	0.35749399	-19	0.000000000
206660	206661	TRUE	0.52188384	-3	0.000000000
206664	206666	FALSE	0.26978833	83	0.000000000
206667	206668	TRUE	0.52188384	-3	0.000000000
206669	206670	TRUE	0.52188384	-3	0.000000000
206670	206671	TRUE	0.98208848	123	132.445133044
206671	206672	TRUE	0.97638094	56	14.690343633
206672	206673	FALSE	0.13089830	71	-2.221128654
206673	206674	FALSE	0.06528361	384	0.000000000
206675	206676	TRUE	0.98199895	-13	7.894154916
206676	206677	TRUE	0.97647588	107	21.633503937
206677	206678	TRUE	0.58449582	132	0.318799860
206678	206679	FALSE	0.40963419	-10	0.000000000
206681	206682	TRUE	0.99094520	9	12.820593199
206682	206683	TRUE	0.99645139	4	142.526253955
206683	206684	TRUE	0.97433225	109	56.625344547
206684	206685	TRUE	0.99683476	12	66.651851057
206685	206686	TRUE	0.82427248	32	0.350619457
206686	206687	TRUE	0.99029327	21	7.873614750
206687	206688	FALSE	0.38676176	231	-7.664483017
206692	206693	FALSE	0.42158702	39	0.000000000
206698	206699	FALSE	0.05052267	471	0.000000000
206700	206701	TRUE	0.70534406	9	0.000000000
206705	206706	TRUE	0.71582099	11	0.000000000
206706	206708	TRUE	0.52188384	-3	0.000000000
206709	206710	FALSE	0.06728950	606	0.000000000
206710	206711	TRUE	0.99439988	4	96.545925359
206711	206712	FALSE	0.13167238	289	-0.439823254
206712	206713	TRUE	0.64783159	20	0.000000000
206713	206714	FALSE	0.31181368	56	0.000000000
206714	206715	TRUE	0.52188384	-3	0.000000000
206718	206719	TRUE	0.99502251	-3	161.027927575
206719	206720	TRUE	0.99578445	9	21.090625152
206720	206721	TRUE	0.98865497	2	3.800039949
206721	206723	TRUE	0.72246781	60	0.398842567
206723	206724	TRUE	0.76103149	38	-6.276813484
206724	206725	TRUE	0.62233858	76	-3.148396332
206725	206726	TRUE	0.72784728	37	0.000000000
206727	206728	TRUE	0.99322075	12	4.869337850
206728	206729	TRUE	0.98953213	0	0.347549273
206729	206730	TRUE	0.99607714	3	9.386455968
206730	408312	TRUE	0.99715917	10	12.564509798
408312	206732	FALSE	0.46223861	35	0.000000000
206732	206733	FALSE	0.28400835	74	0.000000000
206733	408313	TRUE	0.71138382	14	0.000000000
206737	206738	TRUE	0.52188384	-3	0.000000000
206738	206739	FALSE	0.06982194	365	0.000000000
206739	206740	TRUE	0.99941642	16	502.644579181
206740	206742	TRUE	0.99794294	16	486.013261050
206742	206743	FALSE	0.05273595	461	0.000000000
206743	206744	TRUE	0.68490116	7	0.000000000
206744	206745	TRUE	0.99930440	13	450.192474389
206745	206746	TRUE	0.99922813	19	504.387006684
206746	206747	TRUE	0.99696543	-34	434.091033759
206747	206748	TRUE	0.99921424	4	449.601300025
206748	206749	TRUE	0.99930674	10	498.720011044
206749	206750	TRUE	0.99930264	13	453.138448400
206750	206751	TRUE	0.99913610	5	485.681137302
206751	206752	TRUE	0.99901959	3	500.458311315
206752	206753	TRUE	0.99906243	2	386.274422091
206753	206754	TRUE	0.99938469	11	372.680345526
206754	206755	TRUE	0.99929399	11	444.794824315
206755	206756	TRUE	0.99930723	10	479.180518029
206756	206757	TRUE	0.99940405	12	491.177280412
206757	206758	TRUE	0.99933686	13	208.020862795
206758	206759	TRUE	0.99914395	19	201.928351711
206759	206760	TRUE	0.99939794	13	538.963759905
206760	206761	TRUE	0.99936442	14	316.767127581
206761	206762	TRUE	0.99900853	20	283.312862156
206762	206763	TRUE	0.99928380	10	287.457664635
206763	206764	TRUE	0.99902805	0	294.929513467
206764	206765	TRUE	0.99747067	4	489.238275704
206765	206766	TRUE	0.99659698	2	129.202715937
206766	206767	TRUE	0.98241111	94	69.769138583
206767	206768	TRUE	0.99920696	19	356.680971556
206768	206769	TRUE	0.99440483	149	560.248301781
206769	206770	TRUE	0.99921062	16	280.492574017
206770	206771	TRUE	0.99797249	13	276.148768595
206771	206772	TRUE	0.99311627	-10	480.464708095
206772	206773	FALSE	0.19732397	142	-5.455391356
206773	206774	TRUE	0.95450279	-10	-0.960973808
206774	206775	TRUE	0.55796142	28	0.000000000
206775	410422	FALSE	0.36432571	-17	0.000000000
410422	206776	FALSE	0.38516259	79	0.000000000
206776	206777	TRUE	0.94730007	187	287.602444720
206777	206778	TRUE	0.99805285	11	309.721909371
206778	206779	TRUE	0.98354605	119	218.498407851
206780	206781	FALSE	0.08861874	301	0.000000000
206781	206782	FALSE	0.19631307	162	0.000000000
206782	206783	TRUE	0.60787606	-3	-0.052842481
206783	206784	TRUE	0.99772284	2	72.186531367
206784	206785	TRUE	0.99639121	3	57.672770028
206786	206787	TRUE	0.99327821	0	11.769612172
206787	206788	TRUE	0.93884372	47	-6.153256172
206788	206789	TRUE	0.98564982	29	3.450139478
206789	206790	TRUE	0.93949932	12	0.333630419
206790	206791	TRUE	0.99696414	20	133.353293737
206791	206792	TRUE	0.99269110	40	203.312566918
206793	206794	TRUE	0.56904028	130	0.104814818
206794	206795	TRUE	0.87822666	2	0.037814534
206796	206797	TRUE	0.60365298	24	0.000000000
206797	206798	TRUE	0.69196670	8	0.000000000
206798	206799	FALSE	0.26659216	-3	-1.111990415
206800	206801	FALSE	0.18308326	42	-1.111990415
206803	206804	TRUE	0.88212573	2	0.224016451
206804	206805	TRUE	0.85124303	28	0.227943415
206805	206806	TRUE	0.99505363	-3	183.784463459
206807	206808	FALSE	0.07580691	161	-1.111990415
206809	206811	TRUE	0.71219187	72	0.398842567
206811	206812	TRUE	0.93948838	13	0.398842567
206812	206813	TRUE	0.93969899	11	0.398842567
206813	206814	TRUE	0.60337930	105	0.215769806
206814	206815	TRUE	0.99500126	9	13.295017763
206815	206816	FALSE	0.43604926	-7	0.000000000
206816	206817	TRUE	0.63286227	21	0.000000000
206817	206818	TRUE	0.98337265	1	0.390745357
206818	206819	TRUE	0.99948318	10	300.089642101
206819	206820	TRUE	0.99538900	122	190.066324873
206820	206821	FALSE	0.35317479	-21	0.000000000
206822	206823	FALSE	0.35749399	-19	0.000000000
206823	206824	FALSE	0.29475881	61	0.000000000
206826	206827	TRUE	0.64783159	20	0.000000000
206828	206829	FALSE	0.25605644	100	0.000000000
206830	206831	FALSE	0.18317607	173	0.000000000
206832	206833	FALSE	0.16914150	185	0.000000000
206834	206835	FALSE	0.34453386	-27	0.000000000
206835	206836	FALSE	0.38285375	45	0.000000000
206836	206837	FALSE	0.32621441	-115	0.000000000
206837	206838	FALSE	0.34273420	-28	0.000000000
206839	206840	FALSE	0.28896077	66	0.000000000
206840	408314	FALSE	0.09663752	396	0.000000000
408314	408315	TRUE	0.52188384	-3	0.000000000
206846	206847	TRUE	0.61567825	-22	-0.886697314
206847	206848	FALSE	0.37114289	-16	0.000000000
206850	206851	TRUE	0.92867038	18	0.398842567
206856	206857	TRUE	0.61040312	32	0.000000000
206857	408316	FALSE	0.45096458	36	0.000000000
206859	206860	FALSE	0.03640194	1105	0.000000000
206861	206862	TRUE	0.89585280	-3	0.398842567
206862	206863	FALSE	0.29124323	61	0.000000000
206865	206866	TRUE	0.71617108	65	0.398842567
206866	206867	TRUE	0.67793123	103	0.398842567
206867	206868	TRUE	0.95181988	-10	-1.189399800
206868	206869	TRUE	0.99394578	-3	163.724493151
206869	206870	TRUE	0.99730092	15	53.496631341
206870	206871	TRUE	0.60299811	192	0.398842567
206871	206872	TRUE	0.72106917	108	0.398842567
206872	206873	FALSE	0.08962871	279	-7.652598707
206873	206874	FALSE	0.20346242	414	-0.095329249
206878	206879	TRUE	0.71832837	63	0.398842567
206879	206880	FALSE	0.22418316	137	0.000000000
206882	206883	FALSE	0.27818343	79	0.000000000
206887	206888	TRUE	0.96690504	58	7.388662799
206888	206889	TRUE	0.93948838	13	0.398842567
206889	206890	TRUE	0.63353677	143	0.398842567
206890	206891	TRUE	0.87101650	-3	0.398842567
206891	206892	FALSE	0.26659216	-3	-1.111990415
206892	206893	TRUE	0.62891023	21	0.000000000
206893	206894	FALSE	0.32962521	-42	0.000000000
206894	206895	TRUE	0.90119093	0	0.398842567
206895	206896	TRUE	0.79930400	-37	0.398842567
206896	206897	TRUE	0.89474930	5	-2.485188611
206897	206898	TRUE	0.59391255	158	0.146411832
206898	409409	FALSE	0.49057466	46	0.000000000
409409	206899	TRUE	0.80312051	13	0.000000000
206899	206900	TRUE	0.98613531	41	28.166782118
206900	410465	FALSE	0.23713001	120	0.000000000
410465	206901	FALSE	0.46833027	49	0.000000000
206901	206902	FALSE	0.14568016	301	0.398842567
206902	206904	FALSE	0.03271129	293	-1.111990415
206904	206905	TRUE	0.83556749	36	0.398842567
206905	206906	TRUE	0.90773217	18	0.293990969
206906	206907	TRUE	0.99527754	2	33.579425285
206907	206908	TRUE	0.97446530	86	17.357920800
206909	206910	FALSE	0.36489473	308	0.398842567
206911	206912	TRUE	0.99803817	16	1.281413132
206912	206913	TRUE	0.57342011	112	-4.646855926
206913	206914	FALSE	0.16643062	161	-1.119481086
206915	206916	TRUE	0.64553435	133	0.398842567
206916	206917	TRUE	0.93638877	15	0.398842567
206920	206921	FALSE	0.09751732	283	0.000000000
408317	408318	TRUE	0.58441882	26	0.000000000
408318	206927	TRUE	0.70534406	9	0.000000000
206927	206928	FALSE	0.40775487	41	0.000000000
408319	408320	TRUE	0.67792934	6	0.000000000
408320	206931	TRUE	0.55796142	28	0.000000000
206931	206932	FALSE	0.43604926	-7	0.000000000
206932	408321	TRUE	0.63895574	3	0.000000000
408321	408322	TRUE	0.52188384	-3	0.000000000
408322	408323	FALSE	0.05792726	422	0.000000000
408323	206935	FALSE	0.40963419	-10	0.000000000
206935	206936	TRUE	0.65385172	4	0.000000000
206936	206937	TRUE	0.63895574	3	0.000000000
408324	408325	FALSE	0.43844838	37	0.000000000
408325	206941	TRUE	0.70534406	9	0.000000000
206941	408326	TRUE	0.71645522	12	0.000000000
408326	408327	FALSE	0.38285375	45	0.000000000
408327	408328	FALSE	0.43604926	-7	0.000000000
408328	206943	TRUE	0.97456544	0	3.178053830
206943	206944	TRUE	0.65385172	4	0.000000000
206944	206945	FALSE	0.37203328	46	0.000000000
206945	206947	TRUE	0.83148557	205	3.218875825
206947	206948	FALSE	0.39545064	-7	-0.035410248
206948	206949	TRUE	0.99015409	0	51.584025538
206949	206950	TRUE	0.98978445	5	14.388118909
206950	206951	TRUE	0.93292666	84	5.501258211
206951	206952	TRUE	0.64783159	20	0.000000000
206952	206953	TRUE	0.52188384	-3	0.000000000
206953	206954	TRUE	0.59583550	0	0.000000000
206954	206956	FALSE	0.19448966	164	0.000000000
206956	408329	FALSE	0.43604926	-7	0.000000000
408329	408330	FALSE	0.24495656	109	0.000000000
408330	206959	TRUE	0.63895574	3	0.000000000
206959	206960	FALSE	0.39002522	-13	0.000000000
206960	206961	FALSE	0.18828263	169	0.000000000
206961	206962	TRUE	0.52188384	-3	0.000000000
206962	206963	FALSE	0.15402276	203	0.000000000
206963	206964	TRUE	0.52188384	-3	0.000000000
206964	206965	FALSE	0.14751231	211	0.000000000
408331	206969	FALSE	0.30264247	58	0.000000000
206969	206970	FALSE	0.40963419	-10	0.000000000
206970	206971	FALSE	0.05668265	430	0.000000000
206971	206972	FALSE	0.37203328	46	0.000000000
206972	206973	TRUE	0.63895574	3	0.000000000
206973	206974	TRUE	0.64783159	20	0.000000000
408332	206975	TRUE	0.52188384	-3	0.000000000
206975	410464	FALSE	0.26082193	177	0.000000000
410464	206976	FALSE	0.11797512	343	0.000000000
206976	206977	FALSE	0.33127294	221	-1.256703277
206978	206979	FALSE	0.47427284	126	-0.357043691
206979	206980	TRUE	0.98990928	-24	172.826951678
206980	206981	TRUE	0.82247847	-3	-8.321138283
206981	206982	FALSE	0.18498460	150	-0.118383393
206982	206983	TRUE	0.98756421	0	17.691965742
206983	206984	FALSE	0.23401146	125	0.000000000
206984	206985	TRUE	0.59056597	130	0.355357455
206986	408333	FALSE	0.25386493	103	0.000000000
408333	206988	FALSE	0.22666301	192	-2.168492904
206988	206989	FALSE	0.35178885	106	0.000000000
206989	206990	FALSE	0.17628317	178	0.000000000
206992	206993	FALSE	0.13754372	222	0.000000000
206996	206997	FALSE	0.07649581	300	-0.008097210
206998	206999	FALSE	0.30264247	58	0.000000000
206999	207000	FALSE	0.19943663	159	0.000000000
207000	207001	TRUE	0.99112992	18	6.390723694
207001	207002	TRUE	0.97243347	-3	4.777721951
207002	207003	TRUE	0.97944236	0	4.777721951
207003	207004	TRUE	0.66804523	5	0.000000000
207004	207005	TRUE	0.70534406	9	0.000000000
207005	207006	TRUE	0.98801489	-3	11.211005260
207006	207007	TRUE	0.98434841	71	11.211005260
207007	207008	TRUE	0.97989204	119	11.109646120
207012	207014	FALSE	0.22880211	132	0.000000000
410463	410462	TRUE	0.92745266	20	0.000000000
410462	410461	TRUE	0.86514752	33	0.000000000
207015	207016	FALSE	0.25763524	98	0.000000000
207018	207019	TRUE	0.95532810	73	1.208054015
207019	207020	TRUE	0.99364404	-3	117.214504081
207021	207022	TRUE	0.76287641	327	-1.323280940
207022	207023	TRUE	0.94846291	115	0.461557590
207023	207024	TRUE	0.99299723	115	224.575212267
207024	207025	TRUE	0.98971160	50	153.892177980
207025	410460	TRUE	0.51798679	43	0.000000000
410460	207026	TRUE	0.75432456	4	0.000000000
207026	207028	TRUE	0.82155611	-3	-4.174698454
207028	207029	FALSE	0.16396785	162	-1.066938501
207029	207030	TRUE	0.98227192	6	-1.172299016
207030	207031	TRUE	0.90477412	17	-9.204475069
207031	207032	TRUE	0.93845692	14	0.398842567
207032	207033	TRUE	0.93692420	15	0.398842567
207033	207034	TRUE	0.87101650	-3	0.398842567
207034	207035	TRUE	0.87673862	15	-0.309191946
207036	207037	TRUE	0.89509015	27	0.383254685
207037	207038	TRUE	0.90228712	0	0.353401722
207038	207039	FALSE	0.24099805	81	-0.357289845
207039	207040	TRUE	0.50546868	31	0.000000000
207040	207041	TRUE	0.93948838	13	0.398842567
207041	207042	FALSE	0.25386493	103	0.000000000
207042	207043	FALSE	0.26978833	83	0.000000000
207043	207044	TRUE	0.99060448	27	8.446223499
207044	207045	TRUE	0.98447729	68	70.148069214
207045	207046	TRUE	0.99269826	84	12.591262286
207046	207047	TRUE	0.99894508	3	134.445362830
207047	207048	TRUE	0.56283211	24	-1.370808606
207049	207050	TRUE	0.98711313	45	48.791500042
207051	207052	TRUE	0.68636351	91	0.398842567
207052	207053	TRUE	0.99558217	0	175.689953879
207053	207054	TRUE	0.99346929	-3	41.201271444
207056	207057	TRUE	0.81853393	-3	-1.348277569
207057	207058	TRUE	0.90715524	1	0.398842567
207058	207059	TRUE	0.74384095	54	0.398842567
207059	207060	TRUE	0.50872173	162	-7.478250438
207060	207061	TRUE	0.86857335	1	-2.411032314
207062	207063	FALSE	0.03745654	281	-1.236148673
207064	207065	TRUE	0.93845692	14	0.398842567
207067	207066	TRUE	0.52188384	-3	0.000000000
207068	207069	TRUE	0.80312051	13	0.000000000
207069	207070	TRUE	0.98774041	-3	4.682134922
207070	207071	TRUE	0.92565205	5	0.398842567
207072	207073	FALSE	0.01355433	672	-1.111990415
207074	207075	TRUE	0.98561007	70	101.896773906
207075	207076	TRUE	0.98249931	-10	8.381957765
207076	207077	TRUE	0.87101650	-3	0.398842567
207077	207079	FALSE	0.07312675	597	0.398842567
207079	207080	TRUE	0.98105935	144	178.149576114
207080	207081	TRUE	0.97895441	59	43.054139970
207081	207082	TRUE	0.99612422	10	39.896119256
207082	207083	TRUE	0.99686473	9	90.653528578
207083	207084	TRUE	0.99143767	29	26.484940558
207084	207085	TRUE	0.99821388	2	9.033212513
207085	207086	TRUE	0.89690740	26	0.398842567
207086	207087	FALSE	0.39002522	-13	0.000000000
207087	207088	FALSE	0.39239557	44	0.000000000
207089	207090	TRUE	0.52106137	30	0.000000000
207091	408334	TRUE	0.65385172	4	0.000000000
408334	207094	TRUE	0.67788239	18	0.000000000
207094	408335	TRUE	0.65385172	4	0.000000000
408335	408336	TRUE	0.52188384	-3	0.000000000
410459	207100	FALSE	0.26518421	86	0.000000000
207100	207101	TRUE	0.67792934	6	0.000000000
207105	207106	TRUE	0.71048078	74	0.398842567
207106	207107	TRUE	0.78500379	-16	0.398842567
207107	207109	FALSE	0.42407626	164	-1.252438663
207109	207110	TRUE	0.99054486	15	2.190602037
207110	207111	TRUE	0.93969899	11	0.398842567
207111	207112	TRUE	0.65043945	63	0.210525665
207112	207113	TRUE	0.86760812	-3	0.289534676
207114	207115	TRUE	0.69213468	75	0.010059473
207115	207116	TRUE	0.98968576	25	8.474736198
207116	207117	TRUE	0.77610753	258	6.963903216
207117	207118	FALSE	0.04561008	525	0.000000000
410458	207119	FALSE	0.25763524	98	0.000000000
207120	207121	TRUE	0.80353955	43	0.398842567
207121	207122	TRUE	0.99824881	-3	75.522538814
207124	207125	TRUE	0.98442295	41	1.274673807
207125	207126	FALSE	0.19967204	130	-1.478279145
207126	207127	TRUE	0.99574317	18	23.188370900
207128	207129	TRUE	0.63749074	72	0.018701479
207130	207131	TRUE	0.82979220	-3	0.151218941
207131	207132	TRUE	0.62946494	99	0.375853049
207132	207133	FALSE	0.01449248	616	-1.189696065
207133	207134	TRUE	0.72505757	59	0.398842567
410457	207135	TRUE	0.80312051	13	0.000000000
207135	207136	TRUE	0.98496036	38	62.762893156
207136	207137	TRUE	0.98155664	20	-4.840763206
207139	207140	TRUE	0.92314153	19	0.398842567
207140	207141	TRUE	0.90050811	0	0.398842567
207142	207143	TRUE	0.81848595	39	0.398842567
207143	207144	TRUE	0.67877894	52	-3.887846333
207144	207145	TRUE	0.97710042	-3	-5.486107054
207145	207146	TRUE	0.87101650	-3	0.398842567
207146	207147	TRUE	0.65685659	-3	0.398842567
207147	207148	FALSE	0.16914150	185	0.000000000
207148	207149	FALSE	0.15754587	198	0.000000000
207149	207150	FALSE	0.14540570	214	0.000000000
207151	207152	TRUE	0.58526686	171	0.398842567
207153	207154	TRUE	0.69891745	16	0.000000000
207154	207155	FALSE	0.43604926	-7	0.000000000
207155	207156	TRUE	0.63895574	3	0.000000000
207156	207157	FALSE	0.04512840	531	0.000000000
207159	207160	FALSE	0.10728780	268	0.000000000
207161	207162	FALSE	0.03723125	914	0.000000000
207162	207163	TRUE	0.98046352	-13	40.850342411
207163	408337	FALSE	0.15186567	179	-0.032659215
408337	207165	FALSE	0.30693353	27	-1.111990415
207165	207164	FALSE	0.38285375	45	0.000000000
207164	207166	FALSE	0.23328405	126	0.000000000
207166	207167	TRUE	0.63895574	3	0.000000000
207167	207168	TRUE	0.98655346	3	17.695551484
207168	207169	TRUE	0.99109195	13	10.437169958
207169	207171	FALSE	0.06000316	413	0.000000000
207171	207172	FALSE	0.25835122	97	0.000000000
207172	207173	FALSE	0.34165463	-30	0.000000000
207173	207174	TRUE	0.70534406	9	0.000000000
207174	207175	FALSE	0.18317607	173	0.000000000
207175	207176	FALSE	0.40226826	42	0.000000000
207176	207177	TRUE	0.71645522	12	0.000000000
207177	207178	FALSE	0.30690171	57	0.000000000
207178	207179	TRUE	0.66804523	5	0.000000000
207179	207180	TRUE	0.52188384	-3	0.000000000
207180	207181	TRUE	0.59583550	0	0.000000000
207181	207182	TRUE	0.61230218	1	0.000000000
207182	207183	TRUE	0.52188384	-3	0.000000000
207183	207184	TRUE	0.52188384	-3	0.000000000
207184	207185	FALSE	0.39002522	-13	0.000000000
207185	207187	FALSE	0.22513340	136	0.000000000
207187	207186	TRUE	0.52188384	-3	0.000000000
207186	207188	TRUE	0.59583550	0	0.000000000
207189	207190	TRUE	0.99364004	10	40.762444707
207191	207192	FALSE	0.37203328	46	0.000000000
207192	207193	FALSE	0.03673203	1017	0.000000000
207193	207195	FALSE	0.03607402	1477	0.000000000
207196	207197	FALSE	0.37114289	-16	0.000000000
207198	207199	FALSE	0.17628317	178	0.000000000
207199	207200	FALSE	0.04140378	626	0.000000000
207200	207201	FALSE	0.05668265	430	0.000000000
207201	207202	TRUE	0.52188384	-3	0.000000000
207204	207205	FALSE	0.37328095	84	0.000000000
207206	207208	FALSE	0.33259681	235	0.000000000
207208	207209	TRUE	0.52494526	41	0.000000000
207209	408338	FALSE	0.35749399	-19	0.000000000
207213	207214	FALSE	0.16018733	193	0.000000000
207214	207216	FALSE	0.06602640	381	0.000000000
207216	207217	FALSE	0.26816256	84	0.000000000
207217	207218	TRUE	0.52188384	-3	0.000000000
207218	207219	TRUE	0.52188384	-3	0.000000000
207219	207221	FALSE	0.06308800	395	0.000000000
207224	207225	FALSE	0.06476887	639	0.000000000
207226	207227	FALSE	0.41437224	40	0.000000000
207229	207230	TRUE	0.98863040	28	7.732425649
207230	207231	TRUE	0.94067421	-13	3.558983406
207231	207232	TRUE	0.92234014	-3	-1.269395370
207232	207233	TRUE	0.99430030	5	7.097598649
207233	207234	TRUE	0.75885608	153	-1.203299177
207234	207235	TRUE	0.97386808	12	0.398842567
207236	207237	TRUE	0.98748547	24	9.151014906
207238	207239	FALSE	0.14698536	212	0.000000000
207240	207241	FALSE	0.11593456	252	0.000000000
207241	207242	FALSE	0.24495656	109	0.000000000
207242	207243	FALSE	0.40902718	-70	-0.028512699
207243	207244	FALSE	0.31943785	54	0.000000000
207244	207245	FALSE	0.31181368	56	0.000000000
207245	207246	FALSE	0.16914150	185	0.000000000
207246	207247	TRUE	0.98869034	-7	39.595642160
207247	207248	TRUE	0.99157449	-7	169.915876241
207249	207250	FALSE	0.35187458	204	-0.943109097
207251	207252	TRUE	0.87991937	33	0.398842567
207252	207253	TRUE	0.55063866	228	0.398842567
207253	207254	TRUE	0.99157407	-7	53.697044750
207254	207255	TRUE	0.98632402	33	9.048113996
207255	207256	TRUE	0.99272821	7	8.141637794
207256	207257	TRUE	0.97674584	116	82.371533571
207257	207258	TRUE	0.52188384	-3	0.000000000
207258	207259	TRUE	0.71506552	13	0.000000000
207259	207260	TRUE	0.93969899	11	0.398842567
207260	408339	TRUE	0.52188384	-3	0.000000000
408339	207262	FALSE	0.26978833	83	0.000000000
207262	207263	TRUE	0.91762960	92	8.799648991
207263	207264	TRUE	0.93078259	7	0.398842567
207268	207269	TRUE	0.97810787	0	0.398842567
207272	207273	TRUE	0.99854971	-3	77.313937031
207273	207274	TRUE	0.99777809	13	143.159310839
207275	207276	TRUE	0.92867038	18	0.398842567
207276	207277	TRUE	0.97528656	44	8.484637269
207277	207278	TRUE	0.93939150	10	0.398842567
207278	207279	TRUE	0.99551276	9	16.983897217
207279	207280	TRUE	0.99946633	11	212.045423844
207280	207281	TRUE	0.99335272	24	16.848304879
207281	207282	FALSE	0.22013305	442	0.373524759
207282	207283	TRUE	0.51476092	152	-0.229838660
207283	207284	TRUE	0.99946712	13	238.865389993
207284	207285	TRUE	0.97771067	131	136.334766382
207285	207286	FALSE	0.18003776	501	0.189766287
207286	207287	TRUE	0.99352628	3	7.860080314
207287	207288	TRUE	0.99669931	15	22.164133890
207288	207289	TRUE	0.51079574	219	0.370671690
207290	207291	TRUE	0.63765814	140	0.398842567
207291	207292	TRUE	0.65151633	128	0.398842567
207292	207293	TRUE	0.88159608	3	-3.480768993
207295	207296	FALSE	0.25920832	95	0.000000000
207296	207297	FALSE	0.07255711	354	0.000000000
207298	207299	TRUE	0.68561992	144	0.398842567
207299	207300	TRUE	0.71528424	112	0.398842567
207303	207304	TRUE	0.96286194	-58	6.190907905
207304	207305	TRUE	0.99565644	0	16.973838157
207305	207306	TRUE	0.57619097	113	-11.654033029
207306	207307	TRUE	0.73743963	42	-2.134167863
207307	207308	FALSE	0.26030285	93	0.000000000
207308	207309	FALSE	0.37203328	46	0.000000000
207309	207310	TRUE	0.78500379	-16	0.398842567
207310	207311	TRUE	0.87101650	-3	0.398842567
207311	207312	TRUE	0.87064575	30	0.398842567
207312	207313	TRUE	0.55544677	119	-0.159901188
207313	207314	FALSE	0.17086394	163	-0.104851598
207314	207315	TRUE	0.98731240	4	10.798917466
207316	207317	TRUE	0.65230896	81	0.390745357
207317	408340	FALSE	0.20429635	155	0.000000000
207319	409408	FALSE	0.23134755	129	0.000000000
409408	207321	FALSE	0.18077348	175	0.000000000
207322	207323	FALSE	0.45096458	36	0.000000000
207323	207324	FALSE	0.15672961	255	-0.104851598
207325	207326	FALSE	0.38007930	-15	0.000000000
207326	207327	TRUE	0.99218050	24	5.017728261
207327	207328	FALSE	0.47490621	-19	0.000000000
207328	207329	TRUE	0.51764770	-3	0.000000000
207329	207330	TRUE	0.70758950	75	0.398842567
207330	207331	FALSE	0.39002522	-13	0.000000000
207331	207332	FALSE	0.33223311	52	0.000000000
207332	207333	TRUE	0.58441882	26	0.000000000
207333	207334	TRUE	0.97076541	56	5.301413964
207334	207335	FALSE	0.02489635	373	-1.217350930
207336	207337	FALSE	0.27825172	255	-0.348972930
207337	207338	FALSE	0.28271478	75	0.000000000
207338	207339	TRUE	0.69891745	16	0.000000000
207339	207340	FALSE	0.28653071	303	-2.777460478
207340	207341	TRUE	0.90140619	25	0.398842567
207341	207342	TRUE	0.85099451	33	0.398842567
207344	207345	TRUE	0.92506495	12	0.378639860
207345	207346	FALSE	0.29407509	395	0.398842567
207347	207348	TRUE	0.97846387	95	37.618920362
207348	207349	TRUE	0.99200658	-3	15.628418283
207350	207351	FALSE	0.06715296	325	-1.111990415
207351	207352	TRUE	0.88860558	3	0.207513640
207352	207353	TRUE	0.91018356	22	0.398842567
207353	207354	TRUE	0.69727099	82	0.398842567
207355	207357	FALSE	0.07165215	315	-2.036355814
207358	207359	TRUE	0.97349827	-30	10.064520829
207364	207365	FALSE	0.21603198	116	-7.606863444
207365	207366	TRUE	0.99939258	18	280.446546224
207366	207367	TRUE	0.98295928	50	16.196749483
207367	207368	TRUE	0.88645440	3	0.058088463
207368	207369	TRUE	0.61559793	97	0.266144914
207369	207370	TRUE	0.82308650	38	0.398842567
207370	207371	TRUE	0.72505757	59	0.398842567
207371	207372	TRUE	0.61779966	79	-1.737878163
207373	207375	FALSE	0.27402989	81	0.000000000
207377	207378	TRUE	0.99773453	11	125.457861198
207378	207379	TRUE	0.97073775	122	16.907789345
207379	207380	TRUE	0.98047014	-7	8.474736198
207380	207381	TRUE	0.99301939	13	4.263474722
207381	207382	TRUE	0.95878470	59	2.643658767
207382	207383	TRUE	0.99585569	15	12.614824840
207384	207385	FALSE	0.34957431	-22	0.000000000
207386	408341	TRUE	0.90697277	34	0.000000000
408341	207388	TRUE	0.56742626	269	0.000000000
207390	207391	TRUE	0.99619072	52	38.184495660
207391	207392	TRUE	0.97135998	369	23.724517143
207392	207393	TRUE	0.99315296	12	4.678788257
207393	207394	TRUE	0.91053106	18	0.365836576
207394	207395	FALSE	0.15902063	-18	-1.111990415
207395	207397	FALSE	0.04621929	234	-1.111990415
207397	207398	TRUE	0.98767562	64	227.584071417
207398	207399	TRUE	0.91630881	3	0.398842567
207399	207400	TRUE	0.60118192	35	0.398842567
207400	207401	TRUE	0.89690740	26	0.398842567
207401	207402	FALSE	0.04076005	484	-1.385007814
207403	207404	FALSE	0.11483101	93	-1.778282797
207404	207405	TRUE	0.99615946	-3	44.406105392
207405	207406	TRUE	0.98145111	-12	45.866567270
207406	207407	TRUE	0.96808912	77	48.472659917
207407	207408	FALSE	0.09859995	282	0.000000000
207408	207409	FALSE	0.37203328	46	0.000000000
207409	207410	TRUE	0.99398687	9	80.562186587
207410	207411	TRUE	0.54208469	36	-0.786532324
207412	207413	FALSE	0.38638161	87	0.398842567
207413	207414	FALSE	0.03743385	273	-1.111990415
207414	207415	TRUE	0.95147915	2	0.398842567
207415	207416	TRUE	0.99652030	8	59.865858020
207416	207417	TRUE	0.99286941	-3	56.867450206
207417	207418	TRUE	0.93969899	11	0.398842567
207419	207420	TRUE	0.73182949	4	-0.147411212
207420	207421	TRUE	0.99086597	0	74.808869962
207421	207422	FALSE	0.31400611	49	-0.015267472
207423	207424	TRUE	0.99519028	26	48.778264475
207424	207425	FALSE	0.25891923	-3	-1.111990415
207426	207427	TRUE	0.52188384	-3	0.000000000
207428	207429	FALSE	0.12494947	324	0.000000000
207430	207431	TRUE	0.94576566	5	0.000000000
207431	207432	TRUE	0.95831816	9	0.000000000
207432	207433	FALSE	0.38285375	45	0.000000000
207433	408342	FALSE	0.06841462	369	0.000000000
207437	207438	TRUE	0.93679881	16	0.385597341
207438	207439	TRUE	0.93845692	14	0.398842567
207439	207440	TRUE	0.93674651	9	0.398842567
207441	207443	FALSE	0.07414836	349	0.000000000
207444	207445	TRUE	0.97863245	-7	5.219124133
207446	207447	FALSE	0.20500815	129	-0.356300670
207447	207448	TRUE	0.99167617	40	421.208127838
207448	207449	FALSE	0.03200719	285	-0.959204986
207449	207450	FALSE	0.07147874	537	0.231057582
207452	207453	FALSE	0.18443696	365	-0.996343539
207454	207455	TRUE	0.65151633	128	0.398842567
207459	207460	FALSE	0.49626391	108	-0.600916089
207460	207461	TRUE	0.62092900	22	0.000000000
207462	410424	FALSE	0.28896077	66	0.000000000
410424	207463	FALSE	0.05392138	445	0.000000000
207464	207465	FALSE	0.09178661	144	-1.630702026
207466	207467	FALSE	0.03623770	1147	0.000000000
207467	207468	FALSE	0.01574312	599	-1.886813985
207470	207471	FALSE	0.38285375	45	0.000000000
207474	207475	FALSE	0.07216250	355	0.000000000
408343	207478	FALSE	0.22146129	140	0.000000000
207479	207480	FALSE	0.34226844	111	0.000000000
207480	207481	FALSE	0.13667488	224	0.000000000
207483	408344	TRUE	0.98941093	21	17.792033299
408344	207485	FALSE	0.18828263	169	0.000000000
207485	207486	FALSE	0.26816256	84	0.000000000
207486	207487	FALSE	0.24851905	75	-0.265718097
207489	207490	TRUE	0.51213372	44	0.000000000
207492	207493	TRUE	0.70596776	15	0.000000000
207493	207494	TRUE	0.52188384	-3	0.000000000
207494	408345	TRUE	0.59583550	0	0.000000000
408345	207496	TRUE	0.66804523	5	0.000000000
207496	207497	TRUE	0.52188384	-3	0.000000000
207497	207498	TRUE	0.52188384	-3	0.000000000
207498	207499	TRUE	0.98893694	12	7.430509474
408346	408347	TRUE	0.52188384	-3	0.000000000
207505	207506	FALSE	0.28570591	72	0.000000000
207506	207507	TRUE	0.63895574	3	0.000000000
207508	207509	TRUE	0.96672553	-10	13.425649703
207510	207511	FALSE	0.31943785	54	0.000000000
207511	207512	FALSE	0.28757049	69	0.000000000
207512	207513	TRUE	0.71471843	10	0.000000000
207513	207514	FALSE	0.37203328	46	0.000000000
207514	207515	FALSE	0.45079506	14	-1.111990415
207515	207516	FALSE	0.11849225	69	-1.111990415
207516	207517	FALSE	0.24495656	109	0.000000000
207517	207518	FALSE	0.43604926	-7	0.000000000
207518	207519	FALSE	0.22146129	140	0.000000000
207519	207520	FALSE	0.03591087	2093	0.000000000
207523	408348	FALSE	0.32335225	-184	0.000000000
207524	410456	FALSE	0.13858773	221	0.000000000
207525	207526	TRUE	0.89313693	230	6.451803567
207527	207528	FALSE	0.27988670	78	0.000000000
207531	207532	TRUE	0.93692420	15	0.398842567
207532	207533	TRUE	0.68490116	7	0.000000000
207533	207534	FALSE	0.18317607	173	0.000000000
207534	207535	TRUE	0.93410658	15	0.236278860
207535	207536	TRUE	0.87015521	-3	0.398842567
207536	207537	TRUE	0.66355883	112	0.398842567
207538	207539	FALSE	0.28161243	76	0.000000000
207539	207540	TRUE	0.72771043	-7	0.000000000
207540	207541	TRUE	0.92074569	0	0.398842567
207541	207543	FALSE	0.09595578	406	0.000000000
207543	207544	TRUE	0.70534406	9	0.000000000
408349	207547	TRUE	0.93321913	96	0.311993805
207547	207548	TRUE	0.95212220	10	0.398842567
207548	207549	TRUE	0.68685605	90	0.398842567
207549	207550	TRUE	0.69329652	51	0.068468112
207550	207551	TRUE	0.99085164	-3	12.664390940
207551	207552	TRUE	0.72675901	59	0.348792281
207553	207554	FALSE	0.04727480	498	0.000000000
207554	207555	FALSE	0.25605644	100	0.000000000
207557	207558	TRUE	0.74773529	4	-4.774407848
207561	207562	TRUE	0.52188384	-3	0.000000000
207562	207563	TRUE	0.66804523	5	0.000000000
207563	207565	FALSE	0.25166342	105	0.000000000
207566	207567	FALSE	0.48612198	269	0.398842567
207567	207568	TRUE	0.79136507	-15	0.398842567
207568	408350	TRUE	0.99478073	3	28.177430508
408350	207570	TRUE	0.99589189	0	99.527645911
207570	207571	FALSE	0.04532064	526	0.000000000
207572	207573	FALSE	0.45114698	289	0.398842567
207573	207574	TRUE	0.95559686	85	5.219124133
207575	207577	FALSE	0.11638762	226	-0.030771659
207577	207578	TRUE	0.97703624	0	3.496507561
207578	207579	FALSE	0.10173859	275	0.000000000
207579	207580	TRUE	0.99599910	-3	32.813707231
207580	207581	TRUE	0.63286227	21	0.000000000
207582	207583	FALSE	0.14277758	217	0.000000000
207583	207584	FALSE	0.41925502	-9	0.000000000
207584	207585	FALSE	0.26659216	-3	-1.111990415
207587	207588	TRUE	0.52188384	-3	0.000000000
207593	207594	TRUE	0.93216344	221	13.783986789
207594	207595	TRUE	0.99583681	10	17.601753056
207595	207596	TRUE	0.99213460	-3	45.833518492
207596	207597	TRUE	0.71471843	10	0.000000000
207597	207598	TRUE	0.71645522	12	0.000000000
207598	207599	TRUE	0.80892730	397	46.205475157
207599	207600	TRUE	0.97682635	80	41.104283103
207600	207601	TRUE	0.96737827	129	19.998801635
207601	207602	TRUE	0.94344353	54	5.947237571
207602	207603	FALSE	0.16405672	189	0.000000000
207603	207604	TRUE	0.93969899	11	0.398842567
207604	207605	TRUE	0.93490111	16	0.398842567
207605	207606	TRUE	0.78893054	38	0.390745357
207609	207610	FALSE	0.31520856	55	0.000000000
207611	207612	FALSE	0.05327255	457	0.000000000
207612	207613	FALSE	0.27988670	78	0.000000000
207614	207615	TRUE	0.82848436	37	0.398842567
207615	207616	FALSE	0.13851409	53	-1.111990415
207616	207617	TRUE	0.51029140	154	-0.007272102
207617	207618	TRUE	0.69165794	-24	-2.570349468
207619	207620	TRUE	0.58735279	449	-0.392671570
207620	207621	TRUE	0.99310025	24	-4.933489834
207628	207629	TRUE	0.91922819	20	0.398842567
410426	410427	TRUE	0.94612085	12	0.000000000
410427	410428	TRUE	0.93980092	8	0.000000000
410428	410429	TRUE	0.86514752	33	0.000000000
207630	207631	TRUE	0.71471843	10	0.000000000
207631	408351	TRUE	0.62291699	2	0.000000000
408351	207633	FALSE	0.40963419	-10	0.000000000
207633	207634	TRUE	0.59583550	0	0.000000000
207634	207635	FALSE	0.27402989	81	0.000000000
207635	207636	TRUE	0.59583550	0	0.000000000
207636	207638	FALSE	0.08994903	299	0.000000000
207638	207639	TRUE	0.70534406	9	0.000000000
207639	207640	TRUE	0.67788239	18	0.000000000
207640	207641	TRUE	0.52188384	-3	0.000000000
207641	207642	TRUE	0.59583550	0	0.000000000
207642	207643	TRUE	0.63286227	21	0.000000000
207643	207644	FALSE	0.43604926	-7	0.000000000
207644	207645	FALSE	0.21840847	143	0.000000000
207645	207646	TRUE	0.61179196	23	0.000000000
207646	207647	FALSE	0.23051185	130	0.000000000
207647	207648	TRUE	0.63895574	3	0.000000000
207648	207649	TRUE	0.71582099	11	0.000000000
207649	207650	TRUE	0.65385172	4	0.000000000
207650	207651	TRUE	0.69113596	17	0.000000000
207651	207652	TRUE	0.59583550	0	0.000000000
408352	207656	FALSE	0.31943785	54	0.000000000
207659	408353	FALSE	0.08085472	326	0.000000000
408353	408354	TRUE	0.96446900	-3	2.772588722
207663	207664	FALSE	0.26130201	91	0.000000000
207664	207666	FALSE	0.12465049	238	0.000000000
207666	207667	TRUE	0.63286227	21	0.000000000
207668	207669	TRUE	0.65385172	4	0.000000000
207669	408355	FALSE	0.39239557	44	0.000000000
408355	207671	FALSE	0.05724613	429	0.000000000
207671	207672	FALSE	0.05884386	417	0.000000000
207672	207673	FALSE	0.38025321	81	0.000000000
207673	207674	FALSE	0.28400835	74	0.000000000
207675	207676	FALSE	0.43604926	-7	0.000000000
207676	207677	TRUE	0.57079087	27	0.000000000
207677	207678	FALSE	0.36349269	47	0.000000000
207678	207679	FALSE	0.43604926	-7	0.000000000
207679	207680	FALSE	0.34466673	50	0.000000000
207681	207682	FALSE	0.04561008	525	0.000000000
207682	207683	FALSE	0.33223311	52	0.000000000
207684	207685	FALSE	0.03807423	808	0.000000000
207687	207688	FALSE	0.21327570	110	-0.421379203
207688	207689	TRUE	0.89519503	171	11.513403161
207690	408356	FALSE	0.33223311	52	0.000000000
408356	207692	FALSE	0.32693059	-72	0.000000000
410430	207693	FALSE	0.16826471	260	0.000000000
207693	207694	FALSE	0.48124303	-3	-0.104851598
207696	207697	FALSE	0.07535515	345	0.000000000
207697	207698	FALSE	0.27818343	79	0.000000000
207698	207699	FALSE	0.20764119	153	0.000000000
207699	207700	FALSE	0.38304619	80	0.000000000
207701	207702	FALSE	0.36910974	72	-0.922843234
207702	207703	FALSE	0.15102941	205	0.000000000
207704	207705	FALSE	0.37203328	46	0.000000000
207706	207707	TRUE	0.81403811	40	0.398842567
207707	207708	TRUE	0.91630881	3	0.398842567
207708	207709	TRUE	0.90143513	19	0.293990969
207709	207710	TRUE	0.96246168	74	6.390723694
207710	207711	TRUE	0.77488923	-19	0.398842567
207711	207712	TRUE	0.92565205	5	0.398842567
207712	207713	TRUE	0.78371078	-16	0.398842567
207714	207715	FALSE	0.13591881	204	-5.012786483
207715	207716	FALSE	0.26479679	436	0.398842567
207718	207719	FALSE	0.24495656	109	0.000000000
207719	207720	TRUE	0.71471843	10	0.000000000
207721	207722	TRUE	0.81958795	-3	-1.780406538
207722	207723	FALSE	0.10302792	243	-1.374529511
207723	207724	TRUE	0.55196874	0	-1.207300594
207724	207725	TRUE	0.91087234	2	0.398842567
207725	207726	FALSE	0.41923167	271	0.398842567
207726	207727	FALSE	0.07679370	286	-0.704769030
207727	207728	TRUE	0.99802739	-3	9.578128030
207728	207729	TRUE	0.77770411	29	-0.440303651
207734	207735	FALSE	0.46971376	34	0.000000000
207735	207736	TRUE	0.91225179	333	22.686140638
207736	207737	FALSE	0.49423539	217	0.166853888
207739	207740	TRUE	0.86223743	18	-0.588727632
207740	207741	TRUE	0.99908214	1	304.985588677
207741	207742	FALSE	0.42158702	39	0.000000000
207742	207743	FALSE	0.17835991	177	0.000000000
207743	207744	TRUE	0.98327138	75	143.175381825
207744	207745	TRUE	0.95819063	54	2.760936730
207746	410431	FALSE	0.36152351	97	0.000000000
207747	207748	FALSE	0.21356318	147	0.000000000
207750	207751	TRUE	0.70596776	15	0.000000000
207751	207752	FALSE	0.28400835	74	0.000000000
207754	207755	TRUE	0.71506552	13	0.000000000
207755	207756	TRUE	0.63286227	21	0.000000000
207756	207757	FALSE	0.44518162	112	0.398842567
207761	207762	FALSE	0.35749399	-19	0.000000000
207762	207763	FALSE	0.29059686	64	0.000000000
207763	207765	FALSE	0.21554788	145	0.000000000
207768	207769	FALSE	0.17835991	177	0.000000000
207769	207770	FALSE	0.29886767	59	0.000000000
207772	207774	TRUE	0.65385172	4	0.000000000
207774	207775	TRUE	0.71506552	13	0.000000000
207775	207776	TRUE	0.72612817	2	0.000000000
207776	207777	TRUE	0.77160400	6	0.000000000
207777	207778	TRUE	0.63661674	-3	0.000000000
207778	207779	TRUE	0.77620243	9	-0.261692673
207779	207780	TRUE	0.61459921	-3	-0.813941441
207781	207782	FALSE	0.07372828	507	0.000000000
207784	207785	TRUE	0.97084954	158	80.768749118
207785	207786	TRUE	0.99497096	-3	150.887270429
207786	207787	FALSE	0.22513340	136	0.000000000
207787	207788	TRUE	0.71138382	14	0.000000000
207789	207790	FALSE	0.28161243	76	0.000000000
207790	207791	TRUE	0.71645522	12	0.000000000
207791	207792	FALSE	0.27639061	80	0.000000000
207792	207793	TRUE	0.98409116	-7	130.641731244
207794	207795	TRUE	0.68168314	12	-0.059519690
207796	207797	FALSE	0.05110479	229	-1.250539653
207799	207800	FALSE	0.14190304	218	0.000000000
207800	207801	FALSE	0.21554788	145	0.000000000
207803	207804	FALSE	0.14364976	290	0.000000000
207804	207805	FALSE	0.05953442	612	-0.050050286
207805	207806	FALSE	0.33091235	126	0.000000000
207806	207807	TRUE	0.58441882	26	0.000000000
207809	207810	FALSE	0.45189127	250	0.398842567
207814	207815	FALSE	0.17628317	178	0.000000000
207815	207816	TRUE	0.99903301	11	15.626121253
207816	207817	TRUE	0.61251087	-3	-0.244529011
207817	207818	FALSE	0.13476796	303	0.000000000
207819	207820	TRUE	0.97908785	0	-7.658738897
207822	207823	TRUE	0.70017124	81	0.398842567
207823	207824	TRUE	0.99713499	33	65.700244205
207824	207825	TRUE	0.86955761	30	0.318716164
207825	207826	FALSE	0.10030988	250	-1.628616204
207826	207827	TRUE	0.91909964	4	0.293482052
207827	207828	TRUE	0.99843266	11	41.682309636
207828	207829	TRUE	0.99128619	62	66.566873650
207829	207830	TRUE	0.97172244	58	1.354189463
207835	207836	TRUE	0.82519878	205	-4.634213018
207837	207838	FALSE	0.12232531	329	0.212374783
207838	207839	FALSE	0.28496555	73	0.000000000
207841	207842	TRUE	0.87101650	-3	0.398842567
207845	207846	FALSE	0.08994903	299	0.000000000
207847	207848	FALSE	0.32802711	104	-0.104851598
207849	207851	FALSE	0.26030285	93	0.000000000
207851	207850	TRUE	0.99849267	-3	98.054455173
207850	207852	FALSE	0.06334994	330	-0.159221542
207852	207853	TRUE	0.79221164	35	0.093062451
207855	207856	TRUE	0.99588640	0	276.681067235
207856	207857	TRUE	0.99648966	0	206.914898437
207857	207858	TRUE	0.99712272	11	109.049171374
207858	207859	TRUE	0.56674375	151	0.390745357
207859	207860	TRUE	0.66804523	5	0.000000000
207860	207861	FALSE	0.25458246	102	0.000000000
207861	207862	TRUE	0.90137743	296	15.937460940
207862	207863	TRUE	0.99434399	-3	236.817960292
207863	207864	TRUE	0.99554768	8	19.425488325
207866	207867	FALSE	0.33181243	125	0.000000000
207867	207868	TRUE	0.87155060	-3	0.343671796
207868	207869	TRUE	0.98530429	18	7.215239979
207869	207870	TRUE	0.52188384	-3	0.000000000
207870	207871	FALSE	0.48002002	33	0.000000000
207871	207872	TRUE	0.86547967	53	0.198571952
207872	207873	TRUE	0.99774264	0	82.660084234
207873	207874	TRUE	0.99724416	-3	115.528604919
207874	207875	TRUE	0.99710249	6	112.656140948
207875	207876	TRUE	0.75432456	4	0.000000000
207876	207877	FALSE	0.48645368	-16	0.000000000
207877	207879	TRUE	0.63661674	-3	0.000000000
207879	410433	FALSE	0.15096141	282	0.000000000
207884	207885	FALSE	0.03739875	895	0.000000000
207885	207886	TRUE	0.99270373	6	6.390723694
207886	207887	TRUE	0.93694948	170	6.390723694
207887	207888	FALSE	0.04817313	489	0.000000000
207888	207889	FALSE	0.14962181	207	0.000000000
207889	207890	FALSE	0.04151365	258	-1.119481086
207890	207891	TRUE	0.98980768	29	36.943392840
207891	207892	TRUE	0.81583079	-3	0.000000000
207892	207893	TRUE	0.72834230	-12	0.000000000
207893	207894	TRUE	0.96690618	-3	6.180250144
207894	207895	TRUE	0.98600913	-3	8.341204805
207895	207896	FALSE	0.11365717	228	-1.154550029
207896	408357	FALSE	0.46223861	35	0.000000000
408357	207898	FALSE	0.07562487	344	0.000000000
207898	207899	FALSE	0.40963419	-10	0.000000000
207899	207900	FALSE	0.26419579	87	0.000000000
207901	207902	FALSE	0.14302231	184	-1.111990415
207906	207907	FALSE	0.34725411	330	0.398842567
207907	207908	TRUE	0.83239759	-3	0.234340727
207909	207910	FALSE	0.07190014	358	0.000000000
207910	207911	FALSE	0.09354495	290	0.000000000
207911	207912	FALSE	0.22636819	134	0.000000000
207912	207913	TRUE	0.71833949	3	-0.087660939
207916	207917	FALSE	0.23230597	93	-0.486013874
207919	207920	FALSE	0.21478038	36	-1.111990415
207923	207924	TRUE	0.60365298	24	0.000000000
207925	207926	FALSE	0.39988395	-12	0.000000000
207927	207928	FALSE	0.07217560	306	-1.120087625
207929	207930	TRUE	0.61230218	1	0.000000000
207930	207932	TRUE	0.52188384	-3	0.000000000
207932	207933	FALSE	0.08501380	472	0.398842567
207934	207935	TRUE	0.97227151	61	13.967586831
207936	207937	TRUE	0.50722441	181	0.386572475
207937	207938	FALSE	0.34453386	-27	0.000000000
207941	207942	FALSE	0.30214336	52	-4.794049047
207942	207943	FALSE	0.24528180	171	-0.129801733
207947	207946	TRUE	0.52188384	-3	0.000000000
409404	409405	TRUE	0.85952949	47	0.000000000
409405	409394	TRUE	0.77851201	108	0.000000000
409394	410455	FALSE	0.29871912	153	0.000000000
410455	410454	TRUE	0.91633276	23	0.000000000
410454	409399	FALSE	0.36661171	89	0.000000000
207950	207951	FALSE	0.40963419	-10	0.000000000
207953	207954	FALSE	0.25458246	102	0.000000000
207954	207955	TRUE	0.92195008	12	0.293990969
207955	207956	TRUE	0.99754817	-3	202.476257925
207956	207957	FALSE	0.19729761	442	-5.370768801
207957	207958	TRUE	0.91630881	3	0.398842567
207961	207963	FALSE	0.48289186	30	-2.806589760
207966	207967	FALSE	0.08598872	306	0.000000000
207968	207969	TRUE	0.69196670	8	0.000000000
207970	207971	TRUE	0.99397779	-7	52.222811991
207971	207972	FALSE	0.10840948	242	-2.785132630
207972	207973	TRUE	0.99183658	86	104.281311532
207973	207974	TRUE	0.99305363	87	304.249358683
207974	207975	FALSE	0.16809141	186	0.000000000
207976	207978	FALSE	0.24250409	111	0.000000000
207978	207980	TRUE	0.87253448	17	0.000000000
207980	207981	TRUE	0.93546649	27	0.000000000
207981	207982	TRUE	0.98738160	4	8.880724576
207982	207983	FALSE	0.02193201	395	-1.111990415
207983	207984	FALSE	0.35145567	49	0.000000000
207985	207986	FALSE	0.17835991	177	0.000000000
207986	207987	FALSE	0.04342411	571	0.000000000
207987	207988	TRUE	0.94352908	6	0.398842567
207988	207989	TRUE	0.59670458	197	0.398842567
207989	207990	FALSE	0.34778037	108	0.000000000
207990	207991	FALSE	0.24630157	187	0.000000000
207991	207992	FALSE	0.23926721	75	-1.111990415
207992	207993	TRUE	0.52106137	30	0.000000000
207994	207995	TRUE	0.59641808	25	0.000000000
207995	408359	FALSE	0.13234851	229	0.000000000
408359	207997	TRUE	0.98872451	50	288.675802930
207997	207998	TRUE	0.98162046	31	20.354361353
207998	207999	TRUE	0.96830740	-9	8.991520528
207999	208000	TRUE	0.99576616	2	111.775390753
208000	208001	TRUE	0.99799314	11	275.300132305
208001	208002	TRUE	0.99686615	4	296.976478702
208002	208003	TRUE	0.99717512	6	294.601644658
208003	208004	TRUE	0.99791376	16	363.217147858
208004	208005	TRUE	0.99293797	-10	285.835430389
208005	208006	TRUE	0.99301174	-9	238.990463557
208006	208007	TRUE	0.99882307	-3	304.398611261
208007	208008	TRUE	0.93692420	15	0.398842567
208008	208009	TRUE	0.91630881	3	0.398842567
208009	208010	TRUE	0.99756816	14	303.333433671
208011	208012	TRUE	0.93309380	3	0.398842567
208013	208014	FALSE	0.32270415	362	0.398842567
208015	208016	TRUE	0.99922579	19	525.940545549
208018	208019	TRUE	0.78329715	-7	0.293990969
208019	208020	TRUE	0.87064575	30	0.398842567
208020	208021	FALSE	0.05501468	436	0.000000000
208021	208022	FALSE	0.41852137	57	0.000000000
208022	208023	TRUE	0.98841333	13	0.398842567
208024	208025	FALSE	0.28271478	75	0.000000000
208025	208026	FALSE	0.27402989	81	0.000000000
208026	208027	TRUE	0.93336315	137	-14.104026449
208027	208028	TRUE	0.97392497	91	-14.248162553
208028	208029	TRUE	0.77569661	48	0.344225341
208029	208030	TRUE	0.99224300	25	8.241173715
208030	208031	TRUE	0.99411446	180	416.573658097
208031	208032	TRUE	0.97733901	172	211.192964271
208032	208033	TRUE	0.99584048	83	442.168960684
208033	208034	TRUE	0.97910465	170	355.131996106
208034	208035	TRUE	0.99760062	8	196.213281176
208035	410453	FALSE	0.36972492	86	0.000000000
410453	208036	TRUE	0.59641808	25	0.000000000
208036	208037	TRUE	0.67792934	6	0.000000000
208037	208038	TRUE	0.99585271	8	23.282238742
208039	208040	FALSE	0.18317607	173	0.000000000
208040	208041	TRUE	0.79686912	59	0.278403087
208041	208042	FALSE	0.04141265	468	-1.111990415
208042	208043	FALSE	0.39363423	68	0.000000000
208044	208045	TRUE	0.74265264	4	-2.452088101
208046	208047	FALSE	0.25166342	105	0.000000000
208048	208049	FALSE	0.09370236	379	-0.238258558
208049	208050	FALSE	0.16722277	174	-1.638898686
208050	208051	FALSE	0.22407818	103	-0.089270999
208051	208052	TRUE	0.74503756	-13	0.247292669
208055	208056	TRUE	0.99865696	-3	120.189706014
208056	208057	TRUE	0.52188384	-3	0.000000000
208057	208058	TRUE	0.52188384	-3	0.000000000
208058	208059	TRUE	0.68044504	100	0.398842567
208059	208060	FALSE	0.41196623	278	0.398842567
208060	208061	FALSE	0.07404689	566	0.398842567
208061	208062	TRUE	0.98693165	-18	88.545264401
208063	208064	TRUE	0.92074569	0	0.398842567
208065	208066	TRUE	0.62068902	70	-0.706553974
208067	208068	FALSE	0.18650834	138	-1.111990415
208068	208069	TRUE	0.99177513	-3	33.253120141
208069	208070	FALSE	0.27402989	81	0.000000000
208070	208071	FALSE	0.49397245	32	0.000000000
208072	208073	TRUE	0.97232421	-3	1.897253664
208073	208074	FALSE	0.23625795	95	-4.314056626
409406	409395	TRUE	0.77851201	108	0.000000000
409395	410451	FALSE	0.29871912	153	0.000000000
410451	410450	TRUE	0.91633276	23	0.000000000
410450	409400	FALSE	0.36661171	89	0.000000000
208077	208078	TRUE	0.80868466	41	0.398842567
208078	208079	TRUE	0.86254729	-3	0.000000000
208079	208080	FALSE	0.39011139	73	0.000000000
208080	208081	FALSE	0.11012837	233	-0.007490672
208081	208082	FALSE	0.05230934	462	0.000000000
208082	208083	FALSE	0.16869344	239	-0.040005335
208085	208086	FALSE	0.21891326	192	-0.454113249
208086	208087	TRUE	0.97225992	-31	19.914198809
208087	208088	FALSE	0.30264247	58	0.000000000
208090	208091	FALSE	0.43604926	-7	0.000000000
208091	421711	TRUE	0.62291699	2	0.000000000
208092	208093	FALSE	0.28635594	71	0.000000000
208094	208096	TRUE	0.52188384	-3	0.000000000
208097	208098	FALSE	0.40963419	-10	0.000000000
208098	208099	FALSE	0.22061899	141	0.000000000
208101	208102	FALSE	0.29336395	62	0.000000000
208102	208103	FALSE	0.40963419	-10	0.000000000
208103	208104	TRUE	0.59583550	0	0.000000000
208105	208106	FALSE	0.24349650	110	0.000000000
208106	208107	TRUE	0.69891745	16	0.000000000
208107	208108	TRUE	0.98800317	27	54.221420070
208109	208110	FALSE	0.28400835	74	0.000000000
208111	208112	FALSE	0.36349269	47	0.000000000
208112	208113	FALSE	0.28271478	75	0.000000000
208113	208114	FALSE	0.04268150	603	0.000000000
208114	208115	TRUE	0.77379322	18	0.000000000
208115	208116	FALSE	0.10487708	372	0.000000000
208116	208117	FALSE	0.27988670	78	0.000000000
208117	208118	FALSE	0.26130201	91	0.000000000
208118	208119	FALSE	0.25509441	101	0.000000000
208119	208120	FALSE	0.09751732	283	0.000000000
208122	208123	FALSE	0.22581690	135	0.000000000
408360	208127	TRUE	0.71645522	12	0.000000000
208128	208129	FALSE	0.26258453	89	0.000000000
208131	208132	FALSE	0.04767260	492	0.000000000
208132	208133	FALSE	0.43844838	37	0.000000000
208133	208134	FALSE	0.16563708	188	0.000000000
208135	208136	FALSE	0.29189459	63	0.000000000
208136	208137	FALSE	0.08001582	328	0.000000000
208138	208139	FALSE	0.07295301	353	0.000000000
208139	208140	TRUE	0.62092900	22	0.000000000
208140	208141	FALSE	0.28896077	66	0.000000000
208141	208142	FALSE	0.17193604	181	0.000000000
208143	208144	TRUE	0.57090592	144	0.359621854
208144	208145	TRUE	0.64644101	63	0.154261089
208145	208146	TRUE	0.92200888	50	-0.706008676
208147	208148	TRUE	0.52188384	-3	0.000000000
208149	208150	FALSE	0.20764119	153	0.000000000
208150	208151	FALSE	0.16018733	193	0.000000000
208152	208153	FALSE	0.25835122	97	0.000000000
208153	208154	FALSE	0.11264254	257	0.000000000
208155	208156	FALSE	0.39239557	44	0.000000000
208156	208157	TRUE	0.89193747	263	52.746448805
208157	208158	TRUE	0.98717446	-3	55.544077750
208158	208159	FALSE	0.19332385	165	0.000000000
208160	208161	FALSE	0.21356318	147	0.000000000
208162	208163	TRUE	0.63895574	3	0.000000000
208163	208164	TRUE	0.61040312	32	0.000000000
208164	208165	TRUE	0.98802013	36	10.812162693
208165	208166	TRUE	0.97817081	-3	10.812162693
208167	208168	TRUE	0.85793866	32	0.398842567
208168	208169	TRUE	0.91922819	20	0.398842567
208169	208170	FALSE	0.10716399	392	0.398842567
208170	208171	FALSE	0.23040609	98	-0.620338029
208171	208172	FALSE	0.03751112	556	-0.125481692
208172	208173	TRUE	0.82113005	2	-0.192371893
208175	208176	FALSE	0.23206743	128	0.000000000
208176	208177	TRUE	0.63954489	-3	0.000000000
208180	208181	FALSE	0.05601142	433	0.000000000
208184	208185	FALSE	0.26419579	87	0.000000000
208185	208186	FALSE	0.31181368	56	0.000000000
208188	208189	FALSE	0.06466879	388	0.000000000
208189	208190	TRUE	0.70534406	9	0.000000000
208190	208191	TRUE	0.63895574	3	0.000000000
208191	208192	FALSE	0.10377528	274	0.000000000
208192	208193	TRUE	0.71471843	10	0.000000000
208193	208194	FALSE	0.26518421	86	0.000000000
208194	208195	FALSE	0.27129761	82	0.000000000
208195	208196	TRUE	0.70534406	9	0.000000000
208196	208197	TRUE	0.52188384	-3	0.000000000
208197	208198	TRUE	0.71506552	13	0.000000000
208198	208199	FALSE	0.24092004	113	0.000000000
208199	208200	TRUE	0.97688021	0	5.991881127
208200	208201	FALSE	0.43604926	-7	0.000000000
208201	208202	TRUE	0.54097687	29	0.000000000
208202	208203	TRUE	0.65385172	4	0.000000000
208203	208204	FALSE	0.39002522	-13	0.000000000
208204	208205	TRUE	0.62291699	2	0.000000000
208205	208206	TRUE	0.96899330	-3	3.433987204
208206	208207	TRUE	0.95203702	-13	6.931471806
208207	208208	TRUE	0.98687367	3	9.218922881
208208	208209	TRUE	0.89267397	165	5.784935677
208209	208210	TRUE	0.50546868	31	0.000000000
208210	208212	FALSE	0.04446010	539	0.000000000
208212	208214	TRUE	0.98749226	1	16.069402762
208214	208215	TRUE	0.71645522	12	0.000000000
208215	208216	TRUE	0.59583550	0	0.000000000
208216	208217	TRUE	0.96481646	-3	2.833213344
208217	208218	TRUE	0.97800292	3	2.833213344
208218	208219	TRUE	0.96077042	-13	9.764685150
208219	208220	FALSE	0.27818343	79	0.000000000
208220	208221	FALSE	0.43604926	-7	0.000000000
208221	208222	FALSE	0.41925502	-9	0.000000000
208222	208223	TRUE	0.82450400	198	2.833213344
208223	208225	TRUE	0.86223151	159	2.833213344
208225	208226	TRUE	0.98494917	20	6.298949247
208226	208227	TRUE	0.98785616	20	12.537273872
208227	208228	TRUE	0.97970317	-3	12.537273872
208231	208232	FALSE	0.35317479	-21	0.000000000
208232	208233	TRUE	0.99056570	10	9.071537969
208233	208234	TRUE	0.97860777	-3	9.071537969
208234	208235	FALSE	0.26816256	84	0.000000000
208235	208236	TRUE	0.71471843	10	0.000000000
208236	208237	FALSE	0.08861874	301	0.000000000
208237	208238	FALSE	0.46074191	-27	0.000000000
[truncated: 492 more rows]
