# Supplementary material for: OpWise: Operons aid the identification of differentially expressed genes in bacterial microarray experiments
Source: BMC Bioinformatics. 2006 Jan 13;7:19. doi: 10.1186/1471-2105-7-19 (PMC1397872; doi:10.1186/1471-2105-7-19)
Supplement: Additional File 4 — OpWise.zip (includes source code in R, HTML instructions, and the data sets analyzed in this paper) [file 1471-2105-7-19-S4.zip › OpWise/dvSalt30]

spot	metaRow	metaCol	locusId	normLogR2G.46	normLogR2G.47	normLogR2G.48	normLogR2G.49	normLogR2G.50	normLogR2G.51
11521	1	1	207008	-15.7738	NA	-15.6039	-15.2152	-15.8195	-15.2625
11522	1	1	206984	-14.5667	-14.1062	-14.5477	-14.2287	-14.8134	-14.7177
11523	1	1	207055	-14.35	-14.1912	-14.0709	-13.8994	-14.4751	-14.4935
11524	1	1	207031	-12.8086	-12.7215	-12.6681	-12.585	-13.5023	-13.4208
11525	1	1	207006	-16.8	-16.3704	-17.0342	-16.6177	-16.7859	-16.4216
11526	1	1	206982	-13.595	-13.5978	-13.9566	-12.9531	-13.6488	-13.5333
11527	1	1	206591	-15.75	-15.4656	-15.8736	-15.2973	-15.141	-14.7876
11528	1	1	206565	-15.8825	-15.7594	-15.9541	-15.537	-15.6344	-15.7849
11529	1	1	206639	-12.5408	-12.0654	-12.4827	-12.1923	-12.6136	-12.2432
11530	1	1	206615	-10.9529	-10.584	-10.6529	-10.0458	-10.0788	-9.97155
11531	1	1	206589	-16.7727	-16.3709	-16.1838	-15.7103	-15.0867	-14.8782
11532	1	1	206562	-13.4905	-13.7504	-13.0674	-12.8647	-13.5669	-12.8575
11533	1	1	206195	-14.3806	-14.27	-14.5327	-14.4873	-14.8835	-14.6972
11534	1	1	206171	-12.8319	-12.7865	-13.0415	-12.2504	NA	-12.1855
11535	1	1	206241	-14.0766	-13.9809	NA	-13.5832	-14.312	-13.7925
11536	1	1	206217	-11.6707	-11.5711	-11.4224	-11.7271	-11.5632	-11.3113
11537	1	1	206193	-13.091	-12.9317	-12.7134	-12.3077	-12.7854	-12.9113
11538	1	1	206169	-14.9009	-14.7267	-14.4242	-14.7165	-14.6408	NA
11539	1	1	207059	-13.9348	-13.5087	-13.5239	-13.1089	-13.7918	-13.4108
11540	1	1	207035	-12.8013	-12.2902	-12.655	-12.4717	-12.5445	-12.12
11541	1	1	207011	-15.3633	-14.8352	-15.6244	-14.7361	-15.1228	-15.303
11542	1	1	206986	-14.3329	-14.3153	-14.5442	-14.2137	-15.109	-14.5655
11543	1	1	207057	-13.4737	-13.3676	-13.1315	-13.0557	-13.6618	-13.2567
11544	1	1	207033	-11.8456	-11.9134	-11.661	-11.3385	-11.8163	-11.6281
11545	1	1	206643	-12.2922	-11.994	-11.8829	-11.7238	-12.589	-11.979
11546	1	1	206619	-10.0913	-9.9209	-10.064	-9.66787	-9.06023	-9.51426
11547	1	1	206593	-15.4764	-15.5091	-15.2824	-15.2272	NA	-15.1266
11548	1	1	206567	-16.581	-15.9016	-16.6118	-16.2718	-16.3555	-16.0293
11549	1	1	206641	-13.4731	-13.0576	-13.048	-12.5502	-12.6256	-12.4982
11550	1	1	206617	-12.2074	-11.5348	-12.1849	-11.9509	-12.185	-12.1194
11551	1	1	206245	-15.2157	-14.5727	-15.1436	-14.9435	NA	-14.9044
11552	1	1	206221	-12.4187	-12.5532	NA	-12.5172	-13.137	NA
11553	1	1	206197	-15.1219	-15.0611	NA	-14.603	-14.6682	-13.8635
11554	1	1	206173	-16.0032	-16.0485	-15.4038	-15.573	-15.7666	-15.0225
11555	1	1	206243	-14.9967	-14.3893	NA	-14.4083	-14.9534	-14.2759
11556	1	1	206219	-13.8954	-13.3515	NA	-13.8129	-13.5869	-14.0265
11557	1	1	207015	-15.6897	-15.0426	-14.8839	-15.1564	-14.7014	-14.6697
11558	1	1	206990	-15.2406	-14.5832	-15.0051	-14.4498	-14.9335	-14.463
11559	1	1	207061	-14.0632	-13.4835	-14.1094	-13.219	-13.7158	-13.2971
11560	1	1	207037	-14.1331	-13.9783	-14.1229	-13.7687	-13.7515	-13.7537
11561	1	1	207013	-14.8	-14.7745	-14.2877	-14.1182	-13.7105	-13.924
11562	1	1	206988	-14.0149	-13.8175	NA	-13.7616	-14.3252	-14.0801
11563	1	1	206597	-12.7962	-13.2491	-12.8812	-12.6546	-12.5174	-12.6206
11564	1	1	206571	-15.0878	-14.5061	-15.2335	-14.2519	-14.9958	-14.3047
11565	1	1	206645	-9.36427	-8.54408	-9.08658	-8.5926	-9.21125	-9.08132
11566	1	1	206621	-14.5565	-14.7017	-14.2092	-14.5157	-14.5669	-14.5093
11567	1	1	206595	-14.5205	-14.2411	-14.3935	-14.0715	-14.4416	-13.4264
11568	1	1	206569	-15.0282	-15.0207	NA	-14.9378	-15.4332	-14.7201
11569	1	1	206201	-12.3294	-12.3552	-12.2558	-11.8288	-12.9431	-11.727
11570	1	1	206177	-14.37	-14.2251	NA	-13.8169	-14.6103	-14.1279
11571	1	1	206247	-15.007	-14.924	NA	-14.6123	-15.0703	-15.0239
11572	1	1	206223	-13.3152	-13.0714	NA	-13.2989	-13.5679	-12.8026
11573	1	1	206199	-12.5317	-13.5614	-12.6002	-13.4949	-12.5881	-12.7626
11574	1	1	206175	-14.734	-14.5908	-12.9708	-13.8153	-13.5845	-12.3661
11575	1	1	207065	-12.5658	-12.0357	-12.4504	-11.9561	-12.172	-12.2774
11576	1	1	207041	-14.5214	-14.5193	-14.166	-14.1235	-14.3209	-14.4555
11577	1	1	207017	-12.7192	-12.2429	-12.5966	-13.0792	-14.6988	-13.6885
11578	1	1	206992	-14.1431	-14.1986	-14.405	-14.6917	-14.7025	-15.2824
11579	1	1	207063	-11.2452	-11.0779	-11.0849	-10.6831	-11.8359	-11.373
11580	1	1	207039	-13.4265	-12.8442	-13.2526	-12.6593	-14.2297	-13.3285
11581	1	1	206649	-12.5215	-12.0221	-12.386	-12.2188	NA	-10.2129
11582	1	1	206625	-14.6364	-14.1228	-14.487	-14.4746	-15.6971	-15.0454
11583	1	1	206599	-15.6109	-15.4695	-15.2763	-15.1259	-15.1629	-15.1924
11584	1	1	206573	-15.0865	-14.9622	-15.356	-14.691	-15.0797	-14.2874
11585	1	1	206647	-11.6471	-11.5776	-11.5492	-9.69398	-11.0418	-9.5961
11586	1	1	206623	-13.5568	-14.029	-13.4353	-13.0371	-14.1191	-13.5129
11587	1	1	206251	-10.5082	-13.9183	-13.1039	-13.5899	NA	-13.8302
11588	1	1	206227	-15.3964	-15.1841	-15.1358	-15.0698	-15.7576	-15.224
11589	1	1	206203	-11.9569	NA	-11.8685	-11.5062	-12.4347	-11.188
11590	1	1	206179	-14.1156	-14.088	NA	-13.5441	-13.9782	-13.4179
11591	1	1	206249	-12.1416	-12.8913	-12.4759	-11.7642	-13.5087	-13.1477
11592	1	1	206225	NA	NA	-9.63443	-8.9705	-10.2266	NA
11593	1	1	208225	-16.0491	-15.4096	-15.9658	-15.1489	-15.7027	-15.1748
11594	1	1	208197	-12.1139	-11.2685	-12.388	-11.1871	-11.7933	-12.2327
11595	1	1	208275	-13.6981	-12.7956	-13.0338	-12.5432	-11.9106	-12.0892
11596	1	1	208251	-14.2498	-13.8732	-13.7711	-13.6358	-14.6392	-14.7525
11597	1	1	208222	-15.1793	-14.9667	-15.1054	-14.4898	-14.6154	-14.2667
11598	1	1	208195	-15.9333	-15.6841	-15.6031	-15.5821	-15.4739	-15.4916
11599	1	1	207821	-15.3513	-15.0229	-15.0317	-14.9815	-15.7094	-14.9197
11600	1	1	207797	-14.3314	-14.0405	-14.4407	-13.7378	-15.0994	-14.4787
11601	1	1	207869	-14.8908	-14.5645	-14.6961	-14.4928	-14.8722	-15.0627
11602	1	1	207844	-11.7431	-12.069	-11.4927	-11.8684	-11.3101	-11.3345
11603	1	1	207819	-12.7724	-12.9094	-12.3144	-12.5353	-13.1706	-12.3417
11604	1	1	207795	-12.993	-12.7615	-13.2985	-12.6084	-13.9242	-13.7335
11605	1	1	207409	-14.24	-13.9072	-14.2717	-13.7882	-14.9058	-14.3749
11606	1	1	207385	-14.2553	-14.024	-13.9373	-13.541	-14.072	-13.8869
11607	1	1	207456	-12.7025	-12.2402	-13.3106	-12.0878	-12.2977	-12.1771
11608	1	1	207431	-13.4577	-13.935	-13.6295	-13.5154	-13.8855	-13.8662
11609	1	1	207407	-11.2063	-10.8884	-11.3575	-11.1432	-11.1354	-11.5101
11611	1	1	208279	-14.9777	-14.7645	-15.3472	-14.6994	-15.3379	-14.7116
11612	1	1	208255	-14.1039	-13.5881	-13.8965	-13.3081	-14.0435	-14.2176
11613	1	1	208227	-16.6604	-16.514	-16.3212	-16.3172	NA	-15.8016
11614	1	1	208199	-16.2229	-15.6764	-15.9873	-15.6266	NA	-15.9887
11615	1	1	208277	-11.7549	-11.7644	-11.3998	-11.2312	-12.3198	-10.9988
11616	1	1	208253	-13.8443	-13.6421	-13.7027	-13.2899	-13.9202	-12.8562
11617	1	1	207873	-11.9967	-11.0849	-11.3484	-10.8058	-11.5556	-11.7998
11618	1	1	207848	-14.7598	-14.2396	-14.6469	-13.8128	-14.2942	-13.8955
11619	1	1	207823	-11.9715	-11.6543	-11.2682	-10.9608	-11.142	-10.1562
11620	1	1	207799	-14.1408	-13.5217	-13.9577	-13.7	-14.2272	-13.8648
11621	1	1	207871	-15.4661	-15.8615	-15.0961	-15.1129	-15.2214	-14.5978
11622	1	1	207846	-14.215	-13.8559	-14.0911	-13.948	-13.9651	-13.8376
11623	1	1	207461	-14.6917	-14.9957	-14.4265	-14.4806	-14.8421	-14.2858
11624	1	1	207435	-14.8742	-14.3308	-14.387	-13.3371	NA	-13.5631
11625	1	1	207411	-14.877	-14.9372	-14.7444	-14.6459	NA	-15.354
11626	1	1	207387	-11.0005	NA	-9.80319	-10.4304	-11.7188	-11.9228
11627	1	1	207459	-14.4986	NA	-14.4782	-14.0267	-15.2746	-14.8295
11628	1	1	207433	NA	-13.5203	-13.2717	-13.3881	-14.0656	-13.8255
11629	1	1	208232	-14.7787	-14.724	-14.6141	-13.502	-13.7394	-13.2711
11630	1	1	208204	-16.1268	-15.9243	-16.3212	-15.4644	-15.9866	-15.498
11631	1	1	208281	-15.0471	-14.177	-14.5747	-13.3025	-13.6823	-13.4277
11632	1	1	208257	-15.5272	-15.2237	-15.1863	-15.6188	-16.3394	-15.136
11633	1	1	208229	-14.2033	-14.3209	-14.206	-13.6942	-13.0312	-13.2398
11634	1	1	208201	-13.5974	-13.3706	-13.3414	-13.2773	-13.333	-13.1761
11635	1	1	207827	-12.3145	-11.8945	-12.2887	-11.9288	-12.2212	-11.8852
11636	1	1	207803	-14.2031	-14.3476	-13.8931	-14.0354	-14.9387	-14.8695
11637	1	1	207875	-13.4158	-12.5477	-12.6347	-11.9789	-13.2372	-12.892
11638	1	1	207851	-14.1007	-14.0742	-13.6453	-13.8597	-14.1219	-13.3493
11639	1	1	207825	-15.0339	-14.6982	-14.6271	-14.4315	-14.8231	-14.458
11640	1	1	207801	-15.4082	-15.1875	-15.1916	-14.9925	-16.0579	-15.4508
11641	1	1	207415	-14.592	-14.438	-14.436	-13.6556	-14.6282	-14.7097
11642	1	1	207391	-14.2183	-14.3299	-14.1394	-13.3692	NA	-14.4692
11643	1	1	207463	-15.6079	-15.6233	NA	NA	NA	-15.9143
11644	1	1	207437	-16.1521	NA	NA	-15.3006	-16.1348	-15.4305
11645	1	1	207413	-12.0437	-11.4356	-11.7847	-11.8769	-10.9265	-11.8417
11646	1	1	207389	-15.0534	-14.5774	-14.6759	-14.0881	-14.847	-14.8715
11647	1	1	208285	-14.078	-13.9284	-13.6623	-13.469	-13.7171	-13.864
11648	1	1	208261	-14.585	-14.3265	-13.8062	-13.8818	-14.2114	-13.6251
11649	1	1	208234	-15.7431	-15.6162	-15.5924	-14.9197	-15.6465	-14.6041
11650	1	1	208206	-17.2026	-16.6389	-16.8843	-16.36	-16.6774	-16.3436
11651	1	1	208283	NA	NA	-13.1208	NA	NA	-13.2637
11652	1	1	208259	-15.888	-15.4661	-16.428	-15.2763	-16.3056	-15.9323
11653	1	1	207881	-15.5493	-14.8385	-15.0209	-14.4607	-14.5584	-14.5316
11654	1	1	207855	-11.9529	-11.7985	-11.4016	-11.4442	-11.541	-11.4318
11655	1	1	207829	-12.1978	-12.0658	-12.2285	-11.4993	-11.8058	-10.9142
11656	1	1	207805	-11.412	-11.8116	-11.5292	-10.9082	NA	-10.6402
11657	1	1	207877	-15.0562	-15.0749	-14.7989	-14.3088	-15.6441	-15.1006
11658	1	1	207853	-13.8091	-13.554	-13.6517	-13.0145	-13.4846	-12.9553
11659	1	1	207467	-13.5963	-13.42	-13.2893	-12.9253	-13.7703	-13.8111
11660	1	1	207441	-13.2817	-13.359	NA	-11.4327	NA	NA
11661	1	1	207417	-13.7604	-13.9263	NA	-13.6469	NA	-13.3227
11662	1	1	207393	-13.1005	-13.3676	-13.089	NA	-13.4538	-12.6954
11663	1	1	207465	-13.4648	-12.9911	-13.0116	NA	-12.362	-12.3099
11664	1	1	207439	-16.6919	-16.2788	-15.7008	-15.3132	-15.8125	-14.9752
11665	1	1	209469	-14.9758	-15.3175	-15.323	-14.2733	-15.3487	-14.4961
11666	1	1	209442	-9.52033	-9.27363	NA	-9.20694	-9.33538	-8.69081
11667	1	1	209518	-11.2949	-11.1731	-10.9597	-11.0199	-12.2017	-11.5178
11668	1	1	209491	-13.1588	-12.6983	-12.753	-12.6603	-13.2894	-13.4456
11669	1	1	209467	-15.2108	-14.9777	-14.6335	-15.3505	-14.8376	-15.1201
11670	1	1	209440	-12.9253	-12.6417	-12.6226	-11.9429	-12.1486	-11.7725
11671	1	1	209042	-14.3916	-14.0302	-14.0693	-13.5833	-14.1913	-13.9089
11672	1	1	209017	-13.2684	-13.0588	-13.0423	-12.6233	-13.6975	-13.3138
11673	1	1	209091	-13.8622	-13.4778	-13.3957	-13.4088	-13.9668	-13.4174
11674	1	1	209067	-13.8625	-13.9221	-13.6723	-13.5704	-14.8647	-13.8521
11675	1	1	209040	-14.1081	-14.297	-13.7894	-13.9464	-14.6377	-14.193
11676	1	1	209014	-15.7305	-14.8359	-15.3391	-14.3787	-15.1098	-14.1156
11677	1	1	208644	-14.8842	-14.7771	-14.6448	-14.4674	NA	-14.5974
11678	1	1	208618	-13.6502	-13.3725	NA	-13.5145	NA	NA
11679	1	1	208692	-9.03136	-8.64703	NA	-8.23204	-9.08805	NA
11680	1	1	208666	-14.4841	-14.1089	NA	NA	-14.2355	-13.8987
11681	1	1	208642	-14.8954	NA	-14.6286	-14.8448	-14.0479	-13.8649
11682	1	1	208616	-13.4667	NA	-13.592	-14.21	-14.4896	-14.2218
11683	1	1	209522	-14.3424	-14.141	-14.3485	-13.4998	-14.076	-14.3611
11684	1	1	209495	-13.2605	-13.235	-12.7339	-12.9665	-12.8512	-13.0505
11685	1	1	209471	-14.673	-14.525	-14.6406	-14.4724	-14.2951	-14.122
11686	1	1	209445	-13.4816	-13.582	-13.3645	-12.8809	-13.3384	-12.2939
11687	1	1	209520	-14.1698	-14.3822	-14.0028	NA	-14.3749	-14.3203
11688	1	1	209493	-14.4292	-13.5995	-13.9231	-14.318	-13.6029	-13.7763
11689	1	1	209096	-13.0272	-12.4039	-12.5745	-13.1436	-12.2916	-12.1164
11690	1	1	209071	-14.8011	-14.5406	-14.5094	-14.2956	-14.9211	-14.3593
11691	1	1	209044	-13.0996	-13.1172	-13.34	-12.3639	-13.4391	-12.6196
11692	1	1	209019	-14.0602	-13.8503	-13.6283	-13.1095	-14.4024	-13.5205
11693	1	1	209093	-13.2484	-13.0569	-13.0722	-12.7699	-13.6107	-12.3727
11694	1	1	209069	-15.5045	-14.8697	-15.2574	NA	-15.4812	-15.0418
11695	1	1	208696	-13.0546	-12.7395	-12.7006	-13.1768	-13.1097	-13.152
11696	1	1	208670	-13.8073	-13.7909	NA	NA	NA	-13.1963
11697	1	1	208646	-14.7129	-14.9146	NA	NA	-15.8334	NA
11698	1	1	208620	-13.1113	-12.9746	-13.1076	NA	-13.1949	-12.9743
11699	1	1	208694	-12.064	-11.5635	-11.5424	NA	-12.2168	-11.3116
11700	1	1	208668	-13.3957	NA	-12.9442	-13.0457	-12.2163	-12.5383
11701	1	1	209475	-14.9547	-15.8326	-15.7783	-14.2814	-14.842	-13.5413
11702	1	1	209450	-13.6582	-14.0453	-13.3022	-13.1334	-14.552	-14.3829
11703	1	1	209524	-14.8366	-14.7732	-14.9062	-13.907	-14.778	-14.5758
11704	1	1	209497	-11.7102	-11.6956	-11.5662	-11.7523	-12.0396	-11.9583
11705	1	1	209473	-15.2451	-14.8971	-14.6899	-14.2044	-14.5118	-14.4614
11706	1	1	209448	-13.6091	-13.1066	-13.3907	-12.4818	-12.4152	-11.1837
11707	1	1	209048	-14.7748	-14.7833	-14.5626	-14.171	-15.1481	-14.8869
11708	1	1	209023	-16.0161	-15.6067	-15.5188	-15.237	-15.308	-14.6029
11709	1	1	209098	-13.6718	-13.7027	-13.5578	-13.528	-14.1053	-13.9481
11710	1	1	209073	-14.0384	-14.1811	-13.7969	-14.0815	-14.8241	-14.4918
11711	1	1	209046	-14.5461	-14.8008	-14.5519	-14.2401	-15.1938	-15.0913
11712	1	1	209021	-14.226	-13.8095	-13.7351	-13.3209	-14.0451	-13.356
11713	1	1	208650	-14.3567	-14.4229	-13.5357	-14.152	NA	NA
11714	1	1	208626	-14.1378	-13.5816	NA	-13.1677	NA	NA
11715	1	1	208698	-12.7615	-12.8208	NA	-12.6863	NA	NA
11716	1	1	208672	-13.7304	-13.5383	NA	NA	-14.3063	-13.6101
11717	1	1	208648	-15.6681	NA	-15.4611	NA	-16.4928	-15.7039
11718	1	1	208624	-14.2827	NA	-13.7693	-13.9176	-14.9947	-14.0311
11719	1	1	209528	-13.1488	-13.1234	-12.6749	-12.7903	-13.4573	-13.3458
11720	1	1	209501	-16.2701	-14.0229	-15.7035	-15.3349	-14.5163	-15.5595
11721	1	1	209477	-16.0416	-16.07	-16.218	-15.1187	-15.6585	-15.6293
11722	1	1	209452	-13.798	-14.0005	-13.4778	-13.4134	-13.9132	-13.8228
11723	1	1	209526	-13.9791	-14.0746	-12.9502	-13.3721	-12.9956	-12.414
11724	1	1	209499	-13.5452	-13.0611	-13.2775	-13.3025	-12.569	-12.8184
11725	1	1	209102	-11.4201	-11.4628	-11.3114	-10.4207	-12.273	-11.8778
11726	1	1	209077	-15.3668	-15.332	-15.0465	-14.6815	-15.4874	-14.6329
11727	1	1	209050	-14.8068	-14.5021	-14.6166	-14.1325	-14.6345	-13.7711
11728	1	1	209025	-13.5837	-13.0993	-13.6453	-13.9671	-15.0524	-14.0981
11729	1	1	209100	-13.2605	-13.369	-13.2766	-12.2937	-13.3476	-13.1363
11730	1	1	209075	-13.7092	-13.5525	-13.4169	-13.0976	-13.93	-13.2787
11731	1	1	208702	-13.7095	-13.4912	-13.3217	-13.3492	NA	-13.7844
11732	1	1	208676	-14.6918	-14.3528	NA	-13.9597	NA	-14.2567
11733	1	1	208652	-15.3322	-14.8913	NA	-14.6288	NA	-15.4964
11734	1	1	208628	-15.0864	-15.7887	-14.296	NA	-14.3762	-14.0316
11735	1	1	208700	-13.6342	NA	-13.5478	-13.223	-14.3722	-13.9923
11736	1	1	208674	-14.3333	NA	-14.1799	-13.8799	-14.4152	-14.1831
11750	1	1	209143	-16.4482	-15.7687	-15.9172	-15.4722	NA	NA
11754	1	1	209141	-15.6101	NA	-15.4281	-15.1084	-15.2668	-15.5449
11770	1	1	209145	-16.4408	-15.9897	-16.1424	-15.5449	-16.6	-16.3307
11786	1	1	209150	-16.1604	-16.1343	-15.4411	-15.8527	-15.934	-15.5483
11790	1	1	209148	-16.4161	-16.0854	-16.0835	-15.3956	-15.7677	-15.6827
11806	1	1	209152	-16.3456	-15.9633	-15.9756	-15.2453	-15.5973	-15.3853
11809	1	2	207216	-16.2068	-15.8366	-15.9192	-15.7356	-15.6205	-15.6755
11810	1	2	207191	-16.7639	-15.9273	-16.3681	-15.8637	-16.2189	-15.7216
11811	1	2	207262	-14.436	-13.8548	-13.8915	-13.8111	-14.5247	NA
11812	1	2	207238	-12.7862	-12.8503	-12.2794	-12.181	NA	-12.1346
11813	1	2	207214	-14.3204	-13.9488	-13.8946	-13.7995	NA	-14.2478
11814	1	2	207189	-13.9129	-14.0432	-14.0715	-11.3391	-10.8582	-10.9583
11815	1	2	206789	-13.7327	-13.5956	-13.4145	-12.8943	NA	-13.2789
11816	1	2	206765	-11.497	-11.2743	-11.1133	-11.244	NA	-10.9536
11817	1	2	206835	-11.6958	-11.2377	-11.433	-11.2711	NA	-11.6932
11818	1	2	206811	-14.5861	-14.5533	-14.3052	-13.8437	NA	-14.6349
11819	1	2	206787	-13.8116	-13.8122	-13.8389	-13.3234	NA	-13.3736
11820	1	2	206763	-11.5659	-11.2532	-11.5454	-10.9408	-11.8573	-10.8716
11821	1	2	206391	-13.0397	-13.1149	-12.5168	-12.4329	-12.8949	-12.4742
11822	1	2	206367	-10.9563	-10.5605	-11.2433	-10.4402	-10.8405	-10.6081
11823	1	2	206438	-15.083	-14.9762	-14.951	-14.7957	-15.3977	-15.4347
11824	1	2	206413	-14.1502	-13.9967	-13.8445	-13.4699	-13.3182	-13.9319
11825	1	2	206389	-10.3685	-9.99673	-10.6943	-9.9826	-10.9803	-9.16549
11826	1	2	206365	-15.8989	-15.4262	-15.1289	-14.9638	NA	-14.872
11827	1	2	207266	-12.7415	-12.1139	-12.4647	-12.3047	-10.8667	-10.9247
11828	1	2	207242	-12.9684	-12.2268	-12.4143	-12.343	-12.9894	-12.583
11829	1	2	207218	-16.4062	-15.5788	-16.0393	-15.5515	-16.0909	NA
11831	1	2	207264	-13.3838	-13.3063	-13.2842	-13.6562	NA	-12.8188
11832	1	2	207240	-13.3847	-12.9719	-13.4987	-12.2626	-11.8546	-11.3958
11833	1	2	206839	-13.1257	-13.9525	-12.87	-12.7081	-12.5781	-13.0634
11834	1	2	206815	-12.6929	-12.6331	-12.4058	-12.2789	-12.8547	-12.997
11835	1	2	206791	-14.6296	-14.4926	-14.3195	-14.1928	-14.7385	-14.394
11836	1	2	206767	-9.0263	-9.09248	-9.00873	-9.06706	-9.18013	-8.52891
11837	1	2	206837	-12.9064	-12.7182	-13.1129	-13.4546	-14.4078	-13.8022
11838	1	2	206813	-14.7034	-14.8785	-14.5038	-14.3765	-15.1567	-14.5756
11839	1	2	206442	-13.3382	-13.0077	-13.1376	-13.1666	NA	-13.0441
11840	1	2	206417	-13.9775	-13.8223	-13.8176	-13.5372	NA	-14.004
11841	1	2	206393	-14.7688	-14.0696	-15.108	-13.4337	-15.1125	-14.977
11842	1	2	206369	-11.0219	-10.7722	-11.2368	-11.2947	-10.5143	-10.9726
11843	1	2	206440	-13.4101	-13.3052	-13.187	-12.7243	-12.6011	-12.7916
11844	1	2	206415	-14.3364	-14.1384	-14.3093	-13.8333	-14.5017	-14.5622
11845	1	2	207222	-14.0977	-13.4927	-13.7695	NA	NA	-13.5004
11846	1	2	207197	-16.0763	-15.8765	-15.8097	-15.438	-15.4461	-15.3369
11847	1	2	207268	-14.17	-14.0027	-13.9673	-13.9918	-13.9079	-13.7324
11848	1	2	207244	-14.5419	-14.392	-14.2041	-14.4806	-14.3521	-14.814
11849	1	2	207220	-15.1011	-14.9605	-14.6036	-14.2623	-14.8718	-14.6896
11850	1	2	207195	-14.689	-14.5668	-14.4637	-14.6473	-15.1995	-14.9442
11851	1	2	206795	-14.4974	-14.1752	-14.3569	-13.4989	-14.8578	-14.8746
11852	1	2	206771	-10.7831	-10.6685	-11.0932	-10.9482	-11.3022	-10.417
11853	1	2	206843	-14.4949	-14.3512	-14.1885	-13.8749	-14.5269	-13.8666
11854	1	2	206817	-10.9302	-10.9401	-11.0647	-10.6404	-11.4421	-11.6845
11855	1	2	206793	-14.4744	-14.3703	-14.3307	-14.3812	-14.6737	-14.4864
11856	1	2	206769	-10.5259	-10.3306	-10.3894	-9.91644	-10.0936	-9.42694
11857	1	2	206397	-11.7288	-11.2516	-11.5835	-12.2377	-12.8452	-11.9504
11858	1	2	206373	-13.4262	-13.3565	-13.7698	-13.3148	-13.5297	-13.7428
11859	1	2	206444	-12.1943	-11.9061	-12.1623	-11.6184	-9.90088	-10.309
11860	1	2	206419	-13.61	-13.0604	-13.66	-13.121	-13.1053	-13.7645
11861	1	2	206395	-12.3995	-12.7425	-12.4937	-12.2467	-13.0981	-12.6794
11862	1	2	206371	-13.4934	-12.4905	-13.2379	-12.4284	-13.28	-13.1367
11863	1	2	207272	-13.4214	-13.0094	-13.1004	-13.5948	-14.2421	-13.6873
11864	1	2	207248	-13.8633	-13.3442	-13.5122	-12.9136	-13.0048	-13.0689
11865	1	2	207224	-14.5087	-14.1406	-14.3109	-14.0019	-14.2381	-13.6364
11866	1	2	207199	-15.3521	-15.2232	-14.9212	-14.9848	-15.1137	-14.9635
11867	1	2	207270	-13.3305	-13.2858	-12.6844	-13.4248	-13.5155	-13.3079
11868	1	2	207246	-12.2638	-11.7834	-12.3467	-11.3786	-11.2756	-11.7007
11869	1	2	206847	-14.3599	-13.9468	-14.2833	-13.611	NA	-14.0735
11870	1	2	206821	-16.9528	-16.3886	-16.6007	-16.0035	-16.4054	-16.3176
11871	1	2	206797	-14.3715	-14.0573	-14.024	-13.7973	-14.2011	-14.3019
11872	1	2	206773	-13.0744	-13.5589	-12.6111	-11.5166	-10.6913	-10.5591
11873	1	2	206845	-14.7419	-14.8967	-14.6155	-14.4384	-14.8854	-14.7654
11874	1	2	206819	-12.147	-12.1518	-12.5916	-11.4834	-11.7845	-11.6893
11875	1	2	206448	-14.6883	-13.623	-14.2873	-13.4764	-13.8117	-13.6139
11876	1	2	206423	-14.8029	-14.8576	-14.9282	-14.7726	-15.234	-15.0134
11877	1	2	206399	-14.3358	-14.2585	-13.9741	-14.0844	-14.6279	-14.3611
11878	1	2	206375	-14.3063	-14.0196	-14.1972	-13.2767	-14.6302	-14.0013
11879	1	2	206446	-12.2035	-12.3065	-12.2923	-11.566	-11.333	-11.6783
11880	1	2	206421	-12.832	-12.801	-13.275	-12.9721	NA	-13.3965
11881	1	2	208446	-14.7934	-14.2964	-14.3447	-14.2577	NA	NA
11883	1	2	208493	-11.0025	-10.9597	-10.9323	-10.9615	-10.6427	NA
11884	1	2	208468	-15.106	-14.3071	-15.357	-14.9798	NA	-14.9903
11885	1	2	208444	-14.7669	-14.6693	-14.9242	-14.2164	NA	-15.4514
11886	1	2	208420	-14.7222	-13.0505	-14.222	-13.5312	-13.2477	-13.5636
11887	1	2	208022	-13.8161	-13.8263	-13.555	-13.6662	-14.0522	-13.7918
11888	1	2	207998	-14.3206	-13.7582	-13.8032	-13.6244	-13.6525	-13.7066
11889	1	2	208069	-14.6304	-13.6136	-14.6748	-13.107	-12.4541	-13.0315
11890	1	2	208045	-13.3789	-13.1036	-13.5687	-12.8064	-13.084	-13.6835
11891	1	2	208020	-13.7719	-13.9174	-13.6129	-13.5144	-14.7443	-14.0321
11892	1	2	207996	-10.8493	-10.934	-11.1087	-10.6742	-10.9001	-10.972
11893	1	2	207612	-11.256	-12.1653	-11.6109	-11.3367	-12.5773	-12.4837
11894	1	2	207587	-14.6742	-14.9487	-14.1861	-14.4259	-14.3872	-14.7751
11895	1	2	207671	-14.9259	-15.1576	-14.1776	NA	-15.2127	-14.3426
11896	1	2	207638	-16.8831	-16.0895	-16.5815	-16.2342	-17.4189	-16.7218
11897	1	2	207610	-15.8549	-15.6236	-15.8014	-15.444	NA	-15.9485
11898	1	2	207585	-10.2089	-9.81645	-10.2906	NA	-10.0559	-10.521
11899	1	2	208497	-12.5702	-12.6063	-13.1995	-11.9447	-12.6596	-12.1601
11900	1	2	208473	NA	-13.8644	-13.7888	-13.9647	-13.95	-13.7964
11901	1	2	208448	-12.8645	-12.4498	-12.6419	-12.9964	-12.3813	-12.7806
11902	1	2	208424	-12.3619	-12.1707	-12.5162	-11.8405	-11.6551	-10.7565
11903	1	2	208495	-13.3095	-13.3262	-13.652	-12.8877	-13.4702	-12.922
11904	1	2	208471	-13.5998	-12.9162	-13.1041	-13.382	-12.6232	-13.6773
11905	1	2	208073	-14.4598	-13.8979	-14.2021	-14.0675	-14.6947	-14.4561
11906	1	2	208049	-14.3624	-13.8078	-14.217	-14.1114	-14.3833	-14.1592
11907	1	2	208024	-13.0357	-12.2943	-12.9714	-12.6382	-12.5123	-12.0672
11908	1	2	208000	-13.2012	-13.2167	-13.2841	-12.8385	-13.195	-13.5501
11909	1	2	208071	-14.0306	-13.6772	-13.9385	-13.0632	-12.0131	-12.4554
11910	1	2	208047	-13.6195	-13.6565	-13.6533	-13.3685	-14.5163	-14.0961
11911	1	2	207675	-16.1993	-15.2873	-16.2665	-15.5603	-16.2439	-15.8203
11912	1	2	207642	-13.3572	-12.5022	-13.6975	-12.9451	-13.6075	-13.5136
11913	1	2	207614	-15.8534	-14.8714	-15.6548	-15.0148	-15.7493	-15.4138
11914	1	2	207589	-12.4635	-12.6711	-12.883	-13.271	-14.336	-13.8498
11915	1	2	207673	-15.1429	-14.6311	-15.3888	-14.5515	-15.2241	-15.0767
11916	1	2	207640	-17.0109	-15.9464	-17.83	-15.8986	NA	-16.2401
11917	1	2	208452	-14.0815	-13.9116	-13.7642	-13.6111	-13.9825	-14.1574
11918	1	2	208428	-15.391	-14.9108	-14.7561	-13.5157	-12.6188	-11.6344
11919	1	2	208499	-13.6375	-13.6327	-13.3879	-13.4778	-13.0058	-13.0583
11920	1	2	208475	-14.3228	-13.7264	-14.3001	-14.2755	-15.361	-15.1062
11921	1	2	208450	-11.7229	-10.9799	-10.3779	-11.1909	-10.5014	-10.415
11922	1	2	208426	-15.4083	-15.1712	-15.1959	-14.8154	-15.1676	-14.4727
11923	1	2	208028	-13.1323	-13.051	-13.5384	-12.63	-13.4984	-13.1568
11924	1	2	208004	-14.171	-13.9676	-14.1861	-14.293	-14.6351	-14.91
11925	1	2	208075	NA	-15.3841	NA	-15.4645	-16.306	-14.768
11926	1	2	208051	-13.2182	-13.2847	-13.6442	-12.8601	-13.6665	-13.4235
11927	1	2	208026	-14.4217	-14.1581	-14.0985	-14.1768	-13.8059	-14.0447
11928	1	2	208002	-14.3597	-13.9631	-13.9714	-13.7801	-14.3326	-14.3429
11929	1	2	207618	-12.7113	-12.6911	-12.9863	-12.444	-13.0376	-12.8874
11930	1	2	207594	-14.9521	-15.1423	-14.719	-14.3232	-15.0344	-14.5553
11931	1	2	207677	-16.0878	-15.7045	-15.5223	-15.4305	-15.4083	-14.9029
11932	1	2	207644	-16.6408	-16.183	-16.777	-16.428	-16.9453	-16.2328
11933	1	2	207616	-13.636	-13.3249	-14.0697	-13.3643	-13.9152	-14.0629
11934	1	2	207591	-14.3207	-14.9093	-13.2012	-13.4811	-13.7425	-14.0183
11935	1	2	208503	-13.4101	-13.6495	-13.4811	-12.5336	-13.2308	-12.7057
11936	1	2	208479	-12.0866	-11.424	-12.0093	-11.4204	-11.7392	-11.4712
11937	1	2	208454	-13.5977	-13.2818	-13.5494	-13.4652	-13.8623	-13.2845
11938	1	2	208430	-9.54598	NA	-9.44187	-9.67078	-9.47798	-9.64934
11939	1	2	208501	-12.2827	-12.2364	-11.4778	-11.7444	-10.9928	-10.6338
11940	1	2	208477	-14.4651	-14.0873	-14.3124	-14.37	-14.4497	-14.4357
11941	1	2	208080	-12.9334	-12.4796	-12.9506	-12.2032	-13.8751	-12.9509
11942	1	2	208055	-12.4211	-12.632	-12.5067	-12.4089	-13.6866	-13.2573
11943	1	2	208030	-13.3314	-13.4417	-13.6513	-13.3358	-14.005	-13.5434
11944	1	2	208006	-13.5283	-13.6587	-13.7017	-13.0211	-14.1636	-14.3306
11945	1	2	208078	-13.6111	-13.9072	-13.7349	-13.1455	-13.852	-13.5273
11946	1	2	208053	-14.115	-14.0964	-14.3258	-13.5489	-13.55	-13.7058
11947	1	2	207681	-15.5416	-15.3757	-15.6656	-14.5068	-14.0826	-13.9448
11948	1	2	207648	-16.1201	-15.6813	-16.2007	-15.3342	-16.2386	-15.9441
11949	1	2	207620	-13.9357	-13.7838	-13.9953	-12.6959	-13.637	-12.8539
11950	1	2	207596	-15.2425	-14.8846	-15.1554	-14.5444	-15.3286	-15.4608
11951	1	2	207679	-14.0162	-13.8204	-14.4318	-13.1141	-13.9464	-13.7455
11952	1	2	207646	-15.7604	-15.6199	-16.0629	-14.9282	-15.6547	-15.4459
11953	1	2	209649	-6.84401	-7.30777	-7.0136	-7.28252	-7.52003	-7.81831
11954	1	2	209624	-11.8247	-12.5634	-12.3216	-12.0697	-12.0961	-13.1568
11955	1	2	209700	-10.7744	-11.1037	-11.2542	-10.9138	-10.0463	-10.8909
11957	1	2	209647	-8.89035	-10.0274	-9.08932	-9.46349	-9.78582	-9.73056
11958	1	2	209622	-9.72193	-10.7628	-9.91907	-10.1202	-10.431	-10.9401
11959	1	2	209268	-13.7127	-13.2223	-13.4112	-13.7663	-14.4059	-14.1147
11960	1	2	209244	-14.0053	-14.0088	-13.7607	-13.5391	-13.9041	-13.9197
11961	1	2	209317	-13.5932	-13.0053	-13.5935	-13.4634	-13.3094	-13.2262
11962	1	2	209292	-14.6224	-15.2334	-14.0143	-14.3811	-14.2579	-13.3474
11963	1	2	209266	-14.6631	-14.7883	-14.4556	-14.3857	-14.9494	-14.6974
11964	1	2	209242	-14.4749	-14.1232	-14.102	-13.7953	-13.9029	-13.929
11965	1	2	208843	-15.808	-14.8414	-15.3731	-14.7905	-15.3166	-15.0372
11966	1	2	208819	-14.6604	-14.7756	-14.7279	-14.3864	-14.8072	-14.6638
11967	1	2	208890	-14.0281	-14.0754	-14.247	-14.159	-14.4799	-14.2873
11968	1	2	208865	-15.4552	-15.7833	-15.5417	-15.2944	-15.8739	-15.605
11969	1	2	208841	-13.0152	-13.6665	-13.6217	-13.3414	-14.2853	-13.8082
11970	1	2	208817	-14.3717	-14.9653	-14.735	-14.3864	-14.1323	-13.4758
11971	1	2	209705	-9.12353	-10.1805	-10.6512	NA	-9.54739	-9.70147
11972	1	2	209679	-13.1612	-12.9985	-12.7071	-12.8886	-12.7986	-13.3042
11973	1	2	209652	-13.4012	-13.205	-12.8222	-13.2669	-13.3565	-13.5744
11974	1	2	209626	-13.9621	-13.6927	-13.7742	-13.6153	-13.4695	-14.1798
11975	1	2	209702	-11.8476	-12.6546	-12.0952	-12.079	-11.885	-12.2267
11977	1	2	209321	-13.1906	-13.5652	-13.1148	-12.4705	-13.1201	-12.5355
11978	1	2	209296	-13.841	-13.5645	-13.7217	-13.2331	-13.3428	-13.3734
11979	1	2	209270	-13.7858	-13.9121	-13.5718	NA	-13.6226	-14.5225
11980	1	2	209246	-14.5901	-14.5	-14.6049	-14.5793	-14.902	-14.6437
11981	1	2	209319	-14.6372	-13.8825	-14.2427	-13.8257	-14.5396	-13.7863
11982	1	2	209294	-16.2244	-15.5933	-16.4174	-14.9572	-16.0154	-16.0626
11983	1	2	208894	-13.2944	-13.2096	-13.4377	-13.6372	-13.6148	-13.2754
11984	1	2	208869	-13.083	-12.4444	-13.0358	NA	-12.8269	-12.9463
11985	1	2	208845	-13.6551	-13.3099	-13.4124	-12.6532	-12.7765	-13.021
11986	1	2	208821	-14.0176	-14.0068	-14.4935	-14.1843	-14.4811	NA
11987	1	2	208892	-13.3693	-13.7429	-13.5975	-12.9582	-13.6642	-12.9121
11988	1	2	208867	-14.6423	-14.8915	-14.5713	-14.2688	-14.9783	-14.9606
11990	1	2	209630	-12.5606	-13.4727	-12.8329	-12.6052	-11.9181	-12.0234
11991	1	2	209707	-9.55107	NA	-9.01695	-10.2976	-9.65548	-9.99981
11993	1	2	209654	-8.16179	-7.57998	-7.67374	-9.26435	-8.75988	-9.09432
11994	1	2	209628	NA	-12.1917	NA	-12.2855	NA	NA
11995	1	2	209276	-14.1867	-14.1284	-13.3888	-13.2172	-14.2151	-14.2113
11996	1	2	209250	-13.7783	-13.9151	-13.7847	-13.2402	-14.6193	-14.0782
11997	1	2	209323	-13.6656	-13.761	-13.5973	-13.3902	-13.7766	-13.3265
11998	1	2	209298	-14.0879	-14.6871	-13.2994	-14.3315	-14.4092	-13.2059
11999	1	2	209274	-14.4897	-14.477	-14.2412	-13.9763	-14.2744	-14.4411
12000	1	2	209248	-14.2535	-14.6839	-14.1026	-13.7401	-15.3666	-14.8562
12001	1	2	208849	-16.1618	-16.3432	-15.6074	-14.9883	-15.2915	-14.7602
12002	1	2	208825	-12.8062	-12.9277	-13.6531	-13.6154	-14.4063	-13.664
12003	1	2	208896	-14.8721	-14.5413	-14.5903	-14.3499	-13.898	-14.0098
12004	1	2	208871	-13.0879	-13.3191	-12.9672	-12.5877	-13.2219	-13.3038
12005	1	2	208847	-14.7151	-15.0417	-14.6935	-14.4779	-15.0909	-15.1213
12006	1	2	208823	-13.9304	-13.7649	-14.0254	NA	-13.9086	-14.0156
12007	1	2	209711	-13.0261	-13.3002	-12.3564	NA	NA	-12.1337
12008	1	2	209685	-11.8856	-12.9748	-12.1698	-11.9898	-11.8183	-12.5041
12009	1	2	209659	-11.6822	-12.4671	-11.4876	-11.2462	-9.66413	-10.9585
12011	1	2	209709	-15.883	-15.4374	-15.4664	-15.0131	-15.1446	-15.1093
12012	1	2	209683	-12.1299	-12.806	-12.6609	NA	NA	-12.0372
12013	1	2	209327	-15.0868	-15.2371	-13.9989	-14.2627	-14.9031	-14.9188
12014	1	2	209302	-14.5733	-13.9658	-14.7184	-13.2834	-14.3713	-14.1159
12015	1	2	209278	-14.1126	-14.2068	-14.0773	-14.1183	-14.1534	-14.2565
12016	1	2	209252	-10.8494	-11.0032	-10.2743	-10.5085	-11.0415	-10.6052
12018	1	2	209300	-15.3597	-15.4326	-15.5927	NA	-14.9713	-14.7908
12019	1	2	208900	-13.7371	-14.0797	-13.6979	-12.8875	-14.3651	-13.9333
12020	1	2	208876	-12.3311	-12.5014	-12.9024	-12.4326	-13.1429	-13.3321
12021	1	2	208851	-15.1382	-15.1794	-14.6764	-13.9646	-14.5076	-13.9578
12022	1	2	208827	-12.4565	-12.9681	-13.392	-13.912	-15.4593	-14.8311
12023	1	2	208898	-12.4367	-10.9826	-11.5858	-12.6014	-12.13	-12.6952
12024	1	2	208874	-12.3813	-12.2625	-12.3837	-11.6156	-11.6653	-12.0473
12097	1	3	207021	-12.361	-12.5184	-12.1029	-11.8485	NA	-11.2115
12098	1	3	206996	-13.5771	-13.4301	-13.4162	-13.2092	NA	-13.8608
12099	1	3	207067	-12.443	-11.1469	-11.8517	-11.1564	NA	-11.4935
12100	1	3	207043	-14.6505	-14.7118	-14.489	-13.9647	-14.601	-14.141
12101	1	3	207019	-13.2855	-13.262	-13.2486	-13.0551	NA	-13.2292
12102	1	3	206994	-14.345	-13.8674	-14.1836	-14.3111	-14.616	-14.7848
12103	1	3	206603	-14.7117	-14.8881	-14.8212	-14.2114	-14.6975	-14.8842
12104	1	3	206577	-16.5508	-15.7903	-16.7928	-15.017	-15.6858	-15.4012
12105	1	3	206651	-14.3473	-14.3119	-14.4284	-13.8311	-13.8288	-12.8108
12106	1	3	206627	-14.7955	-14.6076	-14.8663	-14.3806	-15.2847	-14.8427
12107	1	3	206601	-16.0177	-16.2759	-15.3963	-15.3742	-16.103	-15.6321
12108	1	3	206575	-15.6873	-14.8955	-15.7656	-15.1748	-14.8013	-14.6714
12110	1	3	206183	NA	NA	-15.368	-14.4694	-14.6498	-14.6387
12111	1	3	206253	NA	-14.3447	-15.164	-14.7781	-15.1393	-15.0328
12112	1	3	206229	-14.2938	-14.2956	-14.7552	-13.5839	-14.4998	-14.454
12113	1	3	206205	-12.7567	-12.597	-12.9379	-12.6717	-12.645	-12.4058
12114	1	3	206181	-14.1975	-14.3048	-14.7376	-14.1903	-14.8503	-14.8784
12115	1	3	207071	-13.8107	-13.5397	-13.4813	-13.6554	-13.813	-13.6275
12116	1	3	207047	-14.5967	-14.1615	-14.6062	-14.1656	-13.9398	-14.1666
12117	1	3	207023	-13.6656	-13.5972	-13.7759	-13.1565	-13.2161	-12.6419
12118	1	3	206998	-13.8748	-14.0733	-13.8559	-13.8647	-14.3334	-13.8975
12119	1	3	207069	-12.0097	-12.1319	-12.3985	-12.3522	-12.3701	-12.0951
12120	1	3	207045	-13.9212	-13.852	-13.8441	-13.3797	-13.1859	NA
12121	1	3	206655	-14.0354	-14.1517	-14.1425	-13.9581	-14.0763	-13.9083
12122	1	3	206631	-13.7685	-14.0709	-14.2521	-13.1738	-13.8234	-13.7073
12123	1	3	206605	-15.4548	-14.8612	-15.0187	-14.9175	-15.1667	-15.2788
12124	1	3	206579	NA	-15.7661	-17.0434	-15.6651	-15.5022	-15.1936
12125	1	3	206653	-13.8173	-14.1563	-14.5057	-13.5091	-14.245	-14.0514
12126	1	3	206629	-13.8124	NA	-13.846	-13.5526	-13.6649	-13.6549
12127	1	3	206258	-13.1956	NA	-13.1818	-12.8799	-13.5468	NA
12128	1	3	206233	-13.9412	-13.7907	-14.4419	NA	-14.5008	-14.1005
12129	1	3	206209	-13.7453	-13.3455	-13.9255	NA	-13.3074	-13.2333
12130	1	3	206185	-15.5229	NA	-15.7431	-15.2696	-15.3557	-15.2848
12131	1	3	206256	-12.6556	-12.6382	-13.3955	-13.1693	-13.6595	-13.5243
12132	1	3	206231	-13.2835	-13.0421	-13.305	-13.303	-13.6485	-13.499
12133	1	3	207027	-15.4818	-14.7865	-15.3123	-14.8472	-15.6201	-15.507
12134	1	3	207002	-14.0956	-14.2847	-14.1515	-13.0914	-14.0347	-13.5604
12135	1	3	207073	-12.392	-12.4494	-12.6585	-12.0915	-11.305	-11.3297
12136	1	3	207049	-14.3262	-14.4535	-14.6582	-13.843	-14.8708	-14.552
12137	1	3	207025	-11.5151	-11.5286	-11.564	-12.5639	-11.7553	-10.8836
12138	1	3	207000	-14.5003	-14.4024	-14.9223	NA	-15.4598	-15.2305
12139	1	3	206611	-14.4323	-12.2662	-13.3258	-14.1555	-14.075	-14.5213
12140	1	3	206585	-14.0106	-13.4489	-13.9223	-14.2074	-14.0266	NA
12141	1	3	206657	-13.9649	-13.912	-14.6887	-13.2799	-14.2495	NA
12142	1	3	206633	NA	-14.9224	-15.5868	-14.3635	-14.8404	-15.1937
12143	1	3	206609	-15.2842	-15.4575	-15.6799	-14.6048	-15.1889	-15.2283
12144	1	3	206582	-14.8729	-15.1221	-15.3494	-14.6628	-14.8002	-14.8461
12145	1	3	206213	-13.8822	-13.8061	-14.5824	-13.9438	NA	-14.3093
12146	1	3	206189	-13.6079	-14.1992	-13.8613	-13.4018	-13.7437	-13.0673
12147	1	3	206260	-12.1535	-12.1441	-12.8024	-12.1665	-12.9239	-12.5041
12148	1	3	206235	-13.0989	-12.8141	-13.7331	-12.219	-12.9821	-12.7592
12149	1	3	206211	-13.7634	-13.4065	-14.164	-13.5879	-14.6457	-14.7861
12150	1	3	206187	-11.4592	-11.4718	-11.2268	-11.0967	-10.9954	-11.3726
12151	1	3	207078	-13.4821	-13.7071	-13.1247	-12.9771	-13.2984	-13.121
12152	1	3	207053	-13.5708	-12.9963	-13.5067	-13.2083	-13.1878	-13.4872
12153	1	3	207029	-13.1318	-12.8196	-13.4513	-12.7447	-13.7122	-13.5575
12154	1	3	207004	-16.1319	-16.0001	-16.097	-15.8783	-16.1331	-16.0345
12155	1	3	207075	-14.3617	-14.545	-14.2682	NA	-14.5608	-14.457
12156	1	3	207051	-14.1708	-13.2172	-14.1273	NA	-13.6375	-12.4829
12157	1	3	206661	-12.1475	-12.1612	-12.8023	-12.0925	-12.5539	-12.4807
12158	1	3	206637	-12.7529	-12.7324	-13.1226	-12.3276	-12.9435	-12.9705
12159	1	3	206613	-15.7226	-15.3158	-15.7325	-15.1036	-15.3821	-15.5949
12160	1	3	206587	-13.6781	-13.0304	-13.758	-12.875	-13.6902	NA
12161	1	3	206659	-13.4559	-13.219	-13.4702	-13.7469	-13.5147	NA
12162	1	3	206635	-12.9521	-12.8289	-13.6211	-12.5701	-13.2824	-13.1293
12163	1	3	206264	-10.0486	-10.0652	-10.3839	-9.8449	-9.92052	-9.40565
12164	1	3	206239	-12.8466	NA	-13.6603	-13.2526	-14.0007	-14.2703
12165	1	3	206215	-13.8887	-13.7644	-13.7931	-13.9054	-14.2716	-13.7954
12166	1	3	206191	-14.262	-14.0524	-14.4602	-13.8429	-14.1606	-13.9274
12167	1	3	206262	-9.16176	-8.94652	-9.71218	-8.98834	-9.73848	-9.02672
12168	1	3	206237	-13.7209	-13.4311	-14.1091	-12.4085	-14.6471	-14.5298
12169	1	3	208241	-13.3778	-13.2739	-13.5106	-13.058	-14.105	-13.9473
12170	1	3	208210	-13.3995	-13.352	-13.2117	-12.9421	NA	-12.6555
12171	1	3	208287	-13.7379	-13.9212	-14.3529	-13.5489	NA	-13.6048
12172	1	3	208263	-14.8104	-14.4625	NA	-14.3317	NA	-14.8425
12173	1	3	208237	-15.6849	-15.6101	-16.0975	-15.3319	-15.8715	-15.5256
12174	1	3	208208	-14.805	-14.5361	-15.4515	-14.3661	-14.8386	-14.8367
12175	1	3	207834	-15.7474	-15.6625	-16.2039	-15.279	-15.7823	-15.3288
12176	1	3	207809	-13.944	-14.6895	-13.9924	-13.5274	-14.1881	-14.5318
12177	1	3	207883	-12.8032	NA	-12.647	-12.3752	-12.7782	NA
12178	1	3	207857	-12.5313	-12.4753	-12.9551	NA	-13.2752	-13.3489
12179	1	3	207832	-15.361	NA	-15.313	-14.6521	-14.5265	NA
12180	1	3	207807	-13.7942	-13.6238	-13.6047	-13.3422	-13.9592	-13.8446
12181	1	3	207421	-12.5651	-12.5785	-13.4767	-12.1521	-12.6852	-12.503
12182	1	3	207397	NA	-13.8349	-14.0104	-13.5336	-14.0594	-13.9807
12184	1	3	207444	-14.6885	-14.3604	-14.6823	-13.7514	-14.2109	-14.7441
12185	1	3	207419	-12.6119	-12.5574	-13.3824	-12.7456	-12.7242	-12.6098
12186	1	3	207395	-15.3026	-15.1268	-15.2939	-14.7493	-15.152	-15.5592
12187	1	3	208291	-13.5789	-13.7506	-14.1719	-13.0265	-14.1814	-13.5774
12188	1	3	208267	-15.5703	-15.2087	-15.3592	-14.6768	-15.329	-15.6754
12189	1	3	208243	-15.2394	-14.3144	-15.5342	-14.4923	-15.2204	-15.102
12190	1	3	208214	-17.0161	-15.9265	-17.7821	-15.5907	-16.7914	-16.8196
12191	1	3	208289	-14.0413	-13.9613	-14.0605	NA	-14.0206	-14.351
12192	1	3	208265	-15.3028	-15.0208	-15.2864	-14.7541	-15.0687	-14.9781
12193	1	3	207887	-14.3412	-14.1402	-14.204	-14.1246	-13.4862	-14.0702
12194	1	3	207861	-13.8694	-13.3713	-13.586	-14.0678	-12.4405	-12.948
12195	1	3	207836	-13.8882	-13.5871	-13.6605	-13.8376	-14.2415	NA
12196	1	3	207811	-14.1948	-14.0622	-14.322	-13.3114	-13.914	NA
12197	1	3	207885	-12.0447	NA	-12.0089	NA	-12.3561	-12.6726
12198	1	3	207859	-14.2933	-13.7071	-14.4557	-14.2036	-14.2001	-13.3262
12200	1	3	207448	-9.4285	-9.97893	-10.5658	-8.90331	-10.9005	-10.8367
12201	1	3	207423	-14.4043	-14.3133	-14.3969	-13.9632	-14.1157	-13.867
12202	1	3	207399	-13.4678	-13.2916	-13.5106	-13.3065	-13.9304	-14.0835
12203	1	3	207471	-14.1571	-13.8569	-14.7431	-14.0413	-15.0102	-14.1928
12204	1	3	207446	-12.0635	-12.1321	-12.592	-11.915	-13.1812	-12.2822
12205	1	3	208247	-15.4257	-15.6879	-15.9262	-14.7284	-15.5249	-14.6863
12206	1	3	208218	-18.1089	-17.457	-18.3684	-16.9028	-17.5617	-16.754
12207	1	3	208293	-14.4082	-14.1809	-14.1644	-13.5016	-13.9397	-14.6123
12208	1	3	208269	-13.4954	-13.5647	-13.9937	-13.0915	-13.9135	-13.4347
12209	1	3	208245	-14.4659	-14.522	NA	-14.3235	-14.944	-14.8249
12210	1	3	208216	-15.7965	-15.9111	-17.1369	-15.8576	-15.634	NA
12211	1	3	207840	-15.4351	-15.1799	-15.3689	-14.6953	-15.3888	-14.8169
12212	1	3	207815	-12.2591	NA	-12.6876	-11.7623	-12.7808	-11.7399
12213	1	3	207889	-12.1253	NA	-12.4381	-11.1996	-11.6781	-12.8647
12214	1	3	207863	-15.2153	-14.9823	-14.8787	-14.9578	-15.3514	-15.6266
12215	1	3	207838	-14.2772	-14.9234	-14.9688	-14.2392	-15.0678	-14.3647
12216	1	3	207813	-12.8884	-13.3941	-13.6329	-13.1849	-13.5605	-13.4681
12217	1	3	207427	-13.4666	-14.0719	-14.5683	NA	-14.2421	-14.8145
12218	1	3	207403	-12.6176	-13.1487	-13.4342	-12.9718	-13.9173	-13.8614
12219	1	3	207476	-15.5183	-15.4373	-16.4751	-14.5331	-15.311	-15.2487
12220	1	3	207450	-13.4167	-13.027	-14.0916	-13.3807	-14.2665	-13.8683
12221	1	3	207425	-14.9693	-14.7542	-15.4831	-14.383	-15.0862	-14.6655
12222	1	3	207401	-11.1162	-11.5305	-11.6467	-11.1137	-12.0641	-11.8554
12223	1	3	208297	-12.9999	-13.1187	-12.7662	-12.4346	-13.5298	-13.6389
12224	1	3	208273	-12.999	-12.7779	-13.2305	-12.3307	-12.7284	-13.6017
12225	1	3	208249	-16.2291	-15.6702	-16.2962	-15.4499	-15.5223	-15.9123
12226	1	3	208220	-14.6958	-14.1701	-14.6087	NA	-13.9068	-14.43
12227	1	3	208295	-16.4193	-16.2363	-16.5389	-16.5055	-16.3425	-16.2497
12228	1	3	208271	-12.138	-12.3435	-12.1766	-11.7876	-12.4176	-12.9444
12229	1	3	207893	-12.5688	-12.4267	-12.8742	-12.0024	-12.4785	-12.9303
12230	1	3	207867	-14.6614	-14.83	-15.7277	-13.5538	-14.722	-15.0206
12231	1	3	207842	-12.4167	-12.8446	-13.0948	-11.8276	-12.4974	-12.0226
12232	1	3	207817	-13.2278	-12.9626	-13.2181	-13.2185	-13.0651	-13.1387
12233	1	3	207891	-11.7814	-11.8069	-12.1775	-11.0234	-11.0269	-11.7008
12234	1	3	207865	-14.077	-14.6286	-14.8853	-13.669	-14.0573	-14.1297
12235	1	3	207481	NA	-14.9011	NA	-15.7985	-15.3575	-16.606
12236	1	3	207454	-14.9666	-15.0183	-15.1942	-14.7189	-15.4722	-15.3485
12237	1	3	207429	-14.491	-15.1142	-14.4819	-14.2	-14.6722	-14.4198
12238	1	3	207405	-14.5996	-14.4016	-14.5663	-14.7991	-15.5517	-15.7147
12239	1	3	207479	-13.2993	-12.9138	-13.1112	-12.7647	-12.5292	-12.7604
12240	1	3	207452	-12.5932	-11.9844	-13.1069	-11.9433	-13.7047	-12.8003
12241	1	3	209481	-14.6941	-14.4878	-14.9417	-14.6812	NA	-14.79
12242	1	3	209456	-12.5002	-13.3093	NA	-12.8207	-13.8433	-14.1242
12243	1	3	209530	-12.7332	-13.261	-13.2331	-11.5924	-13.1516	-13.2226
12244	1	3	209505	-14.3909	-14.9523	-15.1315	-13.6291	-14.0187	-13.8975
12245	1	3	209479	-15.9228	-16.2003	-15.9189	-15.3953	-16.0119	-15.4251
12246	1	3	209454	-13.6367	-13.6246	-13.9228	-13.3238	-13.9252	-13.673
12247	1	3	209054	-12.865	-11.9724	-12.9102	-12.1878	-11.8273	-12.2756
12248	1	3	209029	-15.6345	-15.5882	-16.1257	-15.3014	-15.1345	-14.7383
12249	1	3	209104	-15.3032	-15.6153	-15.3972	-14.8854	-15.5793	-15.3228
12250	1	3	209079	-14.8114	-14.5403	-15.0545	-14.2314	-14.1809	-15.0543
12251	1	3	209052	-14.9225	-14.5053	-15.124	-14.0658	-13.5533	-14.324
12252	1	3	209027	-14.8181	-14.8808	-15.1642	-15.1729	-16.2848	-15.6674
12253	1	3	208656	-13.8054	-14.3549	-14.3047	-13.4657	-13.5651	-13.2847
12254	1	3	208632	-14.7102	-14.598	-14.9289	-14.3535	-13.4116	-13.4333
12255	1	3	208704	-8.24837	-8.67562	-8.87066	-7.8032	-8.72533	-8.34448
12256	1	3	208679	-13.5299	-13.6337	-13.9119	-13.4943	-14.1651	-13.6545
12257	1	3	208654	-14.7367	-14.6916	-14.8691	-14.4676	-14.7331	-14.9826
12258	1	3	208630	-14.6173	-13.8654	-13.8241	-13.9285	-13.7812	-13.7048
12259	1	3	209535	-14.2236	-15.0658	-14.9467	-13.8581	-15.2277	-15.0771
12260	1	3	209510	-14.9642	-15.0987	-14.9788	-15.429	-15.7475	-15.2317
12261	1	3	209483	-14.6328	-14.5716	-14.688	-14.025	-14.6126	-14.1091
12262	1	3	209458	-13.5528	-14.0555	-13.4689	-14.2021	-14.5113	-14.7504
12263	1	3	209533	-13.4709	-13.7891	-13.5977	-13.0791	-13.5675	-13.5833
12264	1	3	209507	-11.1681	-11.7935	-11.7968	-10.7848	-12.1599	-11.7923
12265	1	3	209108	-13.2716	-13.9492	-13.3	-13.3688	-13.4011	-13.526
12266	1	3	209083	-13.1472	-13.0076	-13.3894	-12.6164	-12.8041	-13.0607
12267	1	3	209056	-14.5514	-14.0423	-14.7526	-13.3037	-14.1987	-14.5125
12268	1	3	209031	-15.5871	-15.7935	-15.6899	-15.0659	-15.3434	-15.667
12269	1	3	209106	-14.0576	-14.4314	-14.6512	-13.5929	-14.6728	-14.4409
12270	1	3	209081	-12.6716	-13.1493	-12.62	-12.3199	-12.5704	-12.7469
12271	1	3	208708	-10.2511	-10.0993	-10.3442	-10.1337	-11.1112	-11.18
12272	1	3	208683	-14.2512	-14.3445	-14.3035	-13.8905	-14.4774	-14.3383
12274	1	3	208634	-14.3005	-14.2647	-14.4455	-14.317	-14.1722	-14.0892
12275	1	3	208706	-11.8361	-11.5226	NA	-11.5466	-11.6805	-11.9937
12276	1	3	208681	-14.0429	-13.8873	-14.0778	-13.8664	-13.7131	-13.962
12277	1	3	209487	-13.7249	-13.7195	-13.8564	-13.6997	-13.9643	-13.8906
12278	1	3	209463	-11.4078	-11.0774	-11.7945	-11.463	-11.2517	-10.3677
12279	1	3	209537	-15.2061	-15.0651	-15.1911	-14.6468	-15.1095	-15.1197
12280	1	3	209512	-15.7802	-14.9871	-15.5567	-15.9663	-16.0678	-16.2659
12281	1	3	209485	-14.0403	-14.1984	-14.326	-13.9308	-13.7923	-13.9898
12282	1	3	209461	-11.8357	-13.1589	-12.2351	-12.4179	-13.5592	-13.4756
12283	1	3	209060	-15.4715	-15.1751	-15.5336	-15.3177	-15.1505	-15.4758
12284	1	3	209036	-12.7008	-12.9436	-12.6814	-12.414	-12.2735	-11.7394
12285	1	3	209110	-14.9247	-14.7908	-14.9482	-13.6143	-13.972	-13.5924
12286	1	3	209085	-13.779	-13.8416	-13.8439	-13.3909	-12.9669	-12.9451
12287	1	3	209058	-14.0522	-14.2699	-14.208	-14.1238	-14.3771	-14.6428
12288	1	3	209033	-13.523	-13.6466	-13.7648	-13.4152	-13.9324	-13.7365
12289	1	3	208662	-16.5347	-16.5316	-16.7501	-15.6856	-16.8736	-16.9577
12290	1	3	208638	-14.5742	-14.6657	-14.5824	-13.901	-14.6485	-14.2459
12291	1	3	208710	-15.3277	-15.0404	-15.5407	-15.4131	-15.6391	-15.8695
12292	1	3	208685	-14.7597	-14.3094	-14.9187	-14.4332	-14.7262	-14.7994
12293	1	3	208660	-12.9052	-13.058	-13.0525	-12.4171	-12.6084	NA
12294	1	3	208636	-11.5116	-12.1263	-12.6264	-11.842	-12.3523	-12.7456
12295	1	3	209541	-14.5602	-14.1209	-14.328	-13.9267	-13.8248	-13.4344
12296	1	3	209516	-14.03	-14.3205	-14.06	-12.8019	-14.0311	-14.2751
12297	1	3	209489	-13.1389	-13.4521	-13.2082	-12.9615	-13.1044	-13.3229
12298	1	3	209465	-16.4629	-16.1341	-16.1601	-16.1122	-15.3089	-15.2702
12299	1	3	209539	-12.6883	-12.8934	-12.9514	-11.9686	-12.2193	-12.3799
12300	1	3	209514	-13.6743	-13.8757	-13.5302	-12.8076	-13.5916	-13.7014
12301	1	3	209114	-14.7049	-15.2259	-14.7517	-14.8786	-15.0731	-14.6506
12302	1	3	209089	-13.2626	-12.8362	-13.2666	-12.6559	-12.8382	-13.065
12303	1	3	209065	-12.4471	-12.9926	-12.412	-12.8441	-13.2985	-13.9561
12304	1	3	209038	-15.747	-15.6848	-16.0122	-15.2196	-16.3167	-15.7543
12305	1	3	209112	-14.539	-14.4874	-15.0298	-13.7991	-14.7227	-13.9854
12306	1	3	209087	-11.7438	-12.0214	NA	-11.9109	-11.1384	-11.3404
12307	1	3	208714	-14.0541	-13.8601	-13.869	-13.7394	-13.9661	-14.1708
12308	1	3	208690	-14.8249	-14.3678	-14.9227	-14.4061	-14.7314	-14.4745
12309	1	3	208664	-14.8326	-14.5869	-14.9554	-14.3525	-14.3063	-14.8277
12310	1	3	208640	-16.1186	-15.3744	-16.3091	-15.7094	-15.6149	-15.6512
12311	1	3	208712	-13.0515	-13.4655	-13.4475	-12.4086	-12.8728	-12.6068
12312	1	3	208687	-12.9951	-12.6248	-12.8571	-12.4939	-13.1666	-12.9896
12326	1	3	209272	-13.6528	-13.6314	-13.7935	-12.7827	-13.0885	-13.4016
12330	1	3	209163	-15.1473	-15.3657	NA	-13.296	-12.9155	-12.5541
12346	1	3	209447	-14.201	-14.4919	-14.3224	-13.7072	-13.6412	-13.0867
12362	1	3	209563	-14.9962	-14.7518	-14.0972	-14.8098	-14.4511	-13.9051
12366	1	3	209504	-11.5604	-12.2174	-11.8413	-11.2496	-11.5421	-10.9142
12382	1	3	209304	-15.9862	-15.7124	-16.1497	-14.9106	-14.4413	-15.7294
12385	1	4	207228	-14.6387	-14.5462	-14.8575	-14.3315	-13.4801	-13.5372
12386	1	4	207203	-11.8786	-11.7626	-11.9979	-11.5169	-11.5976	-11.3631
12387	1	4	207274	-11.86	-12.1635	-12.3957	-12.6388	-13.3565	-13.5329
12388	1	4	207250	-14.6679	-14.6323	-14.4551	-14.7304	-15.1342	-15.1992
12389	1	4	207226	-15.2913	-15.4009	-15.6205	-15.4992	NA	NA
12390	1	4	207201	-17.3601	-17.1075	-17.8785	-17.0648	-17.0042	-17.1346
12391	1	4	206801	-13.4974	-13.4835	-13.774	-13.7203	-13.581	-13.6738
12392	1	4	206777	-12.6655	-12.5098	-12.589	-12.5338	-12.3826	-12.043
12393	1	4	206849	-12.7016	-13.1629	-12.3855	-13.9327	-13.6696	-13.3076
12394	1	4	206823	-11.5199	-11.4696	-11.9835	-11.8125	-12.8327	-12.2438
12395	1	4	206799	-14.3278	-13.9466	-14.2228	-13.971	-14.089	-14.1881
12396	1	4	206775	-13.5115	-13.3009	-13.5272	-12.6492	-12.2609	-11.8607
12397	1	4	206403	-14.9151	-15.0877	-15.3963	-15.2774	-15.2936	-15.4931
12398	1	4	206379	-13.8009	-13.2427	-14.1253	-13.0522	-13.2192	-13.3223
12399	1	4	206450	-14.1181	-14.3328	-14.9018	-13.8364	-13.4793	-14.1642
12400	1	4	206425	-13.3649	-13.2115	-13.3855	-13.6443	-13.1499	-13.657
12401	1	4	206401	-14.7762	-14.9372	-15.153	-14.9684	-14.631	-14.424
12402	1	4	206377	-13.9507	-14.1174	-14.1075	-14.1406	-14.1688	-14.1655
12403	1	4	207278	-13.7129	-13.7314	-13.8466	-13.5982	-14.2049	-14.1227
12404	1	4	207254	-13.0843	-13.1411	-13.8449	-13.2628	-13.5415	-13.127
12405	1	4	207230	-15.3179	-14.6858	-15.0577	-14.4151	-14.3056	-14.5023
12406	1	4	207205	-15.6146	-14.4603	-15.7476	-14.4119	-15.2384	-15.6147
12407	1	4	207276	-14.5564	-14.6512	-14.5582	-14.7103	-14.1479	-14.7964
12408	1	4	207252	-14.2355	-14.1755	-14.2451	-14.2201	-13.8472	-13.7959
12409	1	4	206853	-14.4058	-14.0779	-14.4193	-13.8583	-14.2181	-13.9499
12410	1	4	206827	-13.8646	-13.613	-14.1275	-13.3419	-13.3871	-13.3948
12411	1	4	206803	-14.6445	-14.2142	-14.7459	-15.1446	-14.985	-15.2071
12412	1	4	206779	-13.7861	-13.5668	-13.9888	-13.7054	-13.599	-13.6796
12413	1	4	206851	-13.4535	-13.3	-13.7247	-13.5335	-13.4248	-13.0464
12414	1	4	206825	-7.99723	-7.70784	-8.70122	-7.57642	-8.85036	-8.84747
12415	1	4	206454	-12.4518	-13.1525	-12.2922	-12.5932	-11.9841	-12.5297
12416	1	4	206429	-12.2405	-10.8208	-11.4064	-10.9217	-10.0089	NA
12417	1	4	206405	-15.7366	-15.7278	-15.5337	-15.8088	-15.7096	NA
12418	1	4	206381	-15.5662	-15.1411	-15.1625	-14.7997	-13.4161	-13.8145
12419	1	4	206452	-14.0539	-13.5368	-14.0341	-13.7734	-13.4689	-13.7604
12420	1	4	206427	-11.6176	-11.6255	-12.2006	-11.4346	-11.6518	-11.9629
12421	1	4	207234	-13.6847	-13.6983	-13.9819	-13.7966	-14.1996	-14.0334
12422	1	4	207210	-13.6866	-13.8463	-12.7832	-14.0793	-13.6326	-14.4727
12423	1	4	207280	-14.2532	-13.9304	NA	-13.376	-14.6476	NA
12424	1	4	207256	-11.9239	-11.9251	-12.5039	-11.7307	-11.8848	-11.4565
12425	1	4	207232	-13.9944	-14.1342	-13.9264	-14.0888	-14.2462	-13.8113
12426	1	4	207208	-13.3428	-13.2059	-12.9922	-13.1579	-13.1278	-12.802
12427	1	4	206807	-13.6127	-13.8361	-14.1629	-13.6901	-13.991	-13.3323
12428	1	4	206783	-13.598	-13.2941	-13.4354	-12.8415	-13.575	-13.5888
12429	1	4	206855	-13.5195	-13.4982	-13.7075	-13.4792	-13.4034	-13.1363
12430	1	4	206829	-14.5236	-14.5725	-14.6535	-14.864	-15.1749	-14.4686
12431	1	4	206805	-13.6175	-13.4644	-13.8381	-13.9885	-14.2811	-14.2776
12432	1	4	206781	-14.6474	-14.2474	-14.7924	-14.5848	-14.164	-14.5432
12433	1	4	206409	-15.0627	-14.3236	-15.2342	-14.9442	-14.3371	-14.3929
12434	1	4	206385	-12.3676	-12.5152	-13.0905	-12.2047	-13.3257	-13.6231
12435	1	4	206456	-12.3193	-12.5118	-12.6659	-12.6582	-13.6465	-13.3024
12436	1	4	206432	-15.3233	-14.6194	-14.8898	-15.0234	-15.5648	-14.2573
12437	1	4	206407	-11.9453	-12.2959	-12.3924	-11.6305	-11.4297	-11.1626
12438	1	4	206383	-12.1259	-12.1755	-11.9033	-11.6066	-12.1618	-12.4179
12439	1	4	207284	-12.6553	-13.2203	-12.5968	-12.8891	-13.4947	-13.5435
12440	1	4	207260	-10.8632	-10.6567	-11.3481	-10.3773	-11.344	-10.3928
12441	1	4	207236	-13.872	-13.4001	-14.4139	-13.9098	-14.2044	-14.0983
12442	1	4	207212	-14.8307	-14.5983	-15.1845	-15.0818	-14.7961	-15.1116
12443	1	4	207282	-10.1496	-11.1813	-10.3593	-10.6788	-10.3714	-10.9088
12444	1	4	207258	-11.6112	-11.4104	-11.73	-11.6537	-12.0068	-11.9115
12445	1	4	206859	-14.9504	-14.8665	-14.7926	-14.7331	-14.6104	-14.9733
12446	1	4	206833	-14.5387	-14.4449	-14.8541	-14.4952	-15.0735	-15.0639
12447	1	4	206809	-14.3966	-14.2027	-14.4338	-14.2085	-14.1283	-14.2504
12448	1	4	206785	-13.9599	-13.6317	-13.8106	-13.4066	-14.3559	-14.1715
12449	1	4	206857	-14.5765	-14.7854	-14.7563	-14.4824	-15.1862	-14.4262
12450	1	4	206831	-13.7165	-13.7893	-14.2037	-13.9733	-13.954	-14.2283
12451	1	4	206460	-13.6478	-13.5528	-13.9622	-14.099	-14.2729	-14.1553
12452	1	4	206436	-13.4368	-13.2536	-13.7163	-13.4879	-13.5644	-13.1823
12453	1	4	206411	-13.4517	-13.4565	-13.2206	-13.4544	-13.8483	-13.7456
12454	1	4	206387	-12.217	-12.2796	-12.236	-11.7279	-11.7848	-11.7571
12455	1	4	206458	-14.7528	-14.4264	-14.9346	-14.5214	-14.3737	-14.3208
12456	1	4	206434	-14.7694	-14.783	-15.0739	-14.5679	-14.3601	-14.5271
12457	1	4	208458	-14.236	-13.7575	-14.7371	-14.0278	-14.3586	-14.6329
12458	1	4	208434	-9.95116	-10.0372	NA	-10.4539	-11.8287	-10.6477
12459	1	4	208505	-14.2476	-14.4814	-14.2393	-13.9429	-13.6984	-14.9241
12460	1	4	208481	-13.6145	-13.3951	-14.0739	-13.8742	-13.2535	-13.644
12461	1	4	208456	-12.9756	-12.8563	-13.4141	-12.5407	-12.6139	-12.5716
12462	1	4	208432	-11.5609	-11.5777	-11.5177	-12.5114	-12.2921	-11.307
12463	1	4	208034	-10.4303	-10.69	-10.8673	-10.978	-11.268	-10.8885
12464	1	4	208010	-12.1885	-12.2671	-12.3665	-12.259	-12.7973	-12.8307
12465	1	4	208082	-14.6274	-13.8575	-14.4031	-14.5207	NA	-14.6065
12466	1	4	208057	-15.2779	-14.8846	-15.2109	-14.3439	-14.0834	-14.2965
12467	1	4	208032	-9.11028	-8.74827	-9.69488	-10.1001	-9.65048	-9.35624
12468	1	4	208008	-12.6507	-12.914	-13.3119	-13.0779	-13.5285	-13.4702
12469	1	4	207626	-15.3626	-14.9019	-15.3399	-15.2432	-15.3008	-15.3093
12470	1	4	207600	-15.5838	-15.3221	-15.3648	-14.3591	-15.178	-15.402
12471	1	4	207683	-14.6939	-14.4633	-14.6552	-14.5552	-14.5333	-14.6633
12472	1	4	207650	-16.7206	-16.3105	-16.7601	-16.8046	-16.5078	-16.5908
12473	1	4	207623	-15.0275	-14.5429	-15.0084	-14.5549	-13.632	-14.1527
12474	1	4	207598	-15.0517	-14.4443	-14.6958	-14.508	-15.063	-15.1371
12475	1	4	208509	-15.9091	-15.7374	-15.8154	-15.4559	-15.5504	-15.79
12476	1	4	208485	-14.0241	-14.2603	-14.3091	-14.1695	-13.7881	-13.8914
12477	1	4	208460	-14.2108	-14.0855	-14.4846	-13.4435	-13.8438	-13.8792
12478	1	4	208436	-9.50348	-9.83615	-10.5804	-9.79338	-9.92142	-9.31259
12479	1	4	208507	-15.2017	-15.3094	-15.4248	-15.0011	-15.224	-15.5562
12480	1	4	208483	-15.1527	-14.9092	-14.8739	-14.8836	-14.8911	-14.9185
12481	1	4	208087	-14.6936	-14.7255	-14.8649	-14.7852	-14.7024	-14.597
12482	1	4	208061	-15.8713	-15.8981	-16.572	-14.9121	-14.5456	-14.972
12483	1	4	208036	-15.3405	-15.4374	NA	-15.6203	-14.046	NA
12484	1	4	208012	-13.5988	-13.4884	-13.8148	-13.9249	-13.9094	-14.053
12485	1	4	208085	-12.6844	-12.1628	-12.7896	-13.0156	-12.5889	-12.8991
12486	1	4	208059	-14.9036	-15.0331	-15.0407	-14.7983	-15.5378	-15.0961
12487	1	4	207687	-12.9085	-13.1004	-12.8228	-12.741	-13.4581	-13.3141
12488	1	4	207656	-12.2228	-12.5898	-12.8869	-13.1888	-12.9794	-13.305
12489	1	4	207628	-14.8898	-14.9237	-15.3855	-15.0307	-14.7724	-15.5281
12490	1	4	207602	-15.9374	-15.9274	-15.7727	-15.2977	-15.5293	-15.249
12491	1	4	207685	-11.2944	-11.7829	-12.1089	-11.6534	-10.881	-11.3683
12492	1	4	207652	-16.7018	-16.3758	-16.5464	-16.1148	-16.0427	-16.0058
12493	1	4	208464	-14.1023	-13.6931	-14.1159	-13.8957	-13.6983	-14.066
12494	1	4	208440	-13.9495	-13.6042	-13.805	-13.7741	-13.6302	-13.6444
12495	1	4	208511	-14.071	-13.7506	-13.8643	-14.1505	-14.1371	-14.3565
12496	1	4	208487	-14.1279	-14.1176	-14.1269	-13.9231	-14.517	-14.5899
12497	1	4	208462	-13.9637	-13.3725	-14.0432	-13.8609	-14.0466	-14.3526
12498	1	4	208438	-11.943	-11.8289	-12.2523	-11.6654	-11.4421	-11.4879
12499	1	4	208040	-14.1456	-13.8218	-13.6704	-13.224	-13.0547	-13.8973
12501	1	4	208089	-13.4205	-13.5411	-13.4716	-13.1575	-12.8426	-13.2332
12502	1	4	208063	-14.1376	-14.5278	-14.7181	-15.4496	-16.7832	-16.1912
12503	1	4	208038	-16.4401	-15.6061	-16.3026	-16.0776	-16.4569	-16.1429
12504	1	4	208014	-15.721	-15.4363	-15.5453	-15.7665	-14.9332	NA
12505	1	4	207633	-15.8772	-15.836	-15.7587	-15.4204	-14.0163	-14.2274
12506	1	4	207606	-15.6707	-15.7625	-16.2552	-15.3172	-15.0928	-14.8937
12507	1	4	207689	-13.4907	-12.5427	-13.5348	-12.4764	-13.1513	-12.8767
12508	1	4	207663	-13.7497	-13.0057	-13.5545	-13.4612	-12.6193	-12.7813
12509	1	4	207630	-15.4457	-15.5232	-15.3642	-15.1662	-14.9856	-15.0319
12510	1	4	207604	-15.8364	-15.6848	-16.024	-15.2621	-15.4216	-15.4701
12511	1	4	208515	-14.9416	-14.7001	-15.0415	-14.776	-15.3274	-15.3981
12512	1	4	208491	-13.6968	-14.4284	-14.3495	-13.995	-14.3065	-14.5023
12513	1	4	208466	-12.1889	-11.8055	-12.5881	-11.8177	-11.982	-11.7548
12514	1	4	208442	-15.0199	-14.7482	-15.1521	-15.3607	-15.2516	-15.4636
12515	1	4	208513	-15.1997	-15.4851	-15.1039	-15.5483	-15.4094	-15.4996
12516	1	4	208489	-14.5776	-14.8812	-14.618	-14.6602	-14.2741	-14.1173
12517	1	4	208095	-16.5106	-15.7466	-15.8794	-15.4082	-15.5928	-14.865
12518	1	4	208067	-13.7301	NA	-13.9288	-13.931	-14.3571	-13.7513
12519	1	4	208042	-14.8301	-14.5314	-14.5179	-14.4016	-14.3843	-14.3617
12520	1	4	208018	-12.4663	-12.5483	-12.7126	-12.0909	-13.0299	-12.5254
12521	1	4	208093	-13.2356	-13.9817	-13.1143	-12.9921	-13.2695	-13.1461
12522	1	4	208065	-15.3929	-14.7131	-15.547	-15.1153	-15.0916	-15.7226
12523	1	4	207693	-14.0883	-13.7148	-14.3262	-14.4461	-15.3071	-15.6192
12524	1	4	207669	-16.1569	-16.424	-16.4272	-16.0259	-15.5298	-16.1673
12525	1	4	207635	-16.8187	-15.1407	-16.2012	-16.1185	-15.2456	-15.8158
12526	1	4	207608	-14.9373	-14.9242	-15.2806	-15.2728	-15.2061	-15.3465
12527	1	4	207691	-14.8716	-14.1771	-14.8832	-14.1817	-14.6119	-14.4943
12528	1	4	207667	-14.4711	-13.6526	-14.253	-13.6839	-11.8169	-12.6596
12529	1	4	209664	-13.836	-13.0577	-13.4023	-13.2455	-13.2343	-13.7003
12530	1	4	209637	-12.1912	-13.0595	-12.616	-12.0617	-10.845	-10.9565
12531	1	4	209713	NA	NA	-13.2416	NA	-11.8889	-12.7318
12532	1	4	209687	-13.7245	-12.345	-13.7939	-13.6615	-12.6851	-13.4985
12533	1	4	209661	-13.6678	-13.1267	-13.4136	-13.6706	-13.147	-12.912
12534	1	4	209635	-9.15007	-9.54213	-9.39677	-9.7024	-9.60862	-9.85762
12535	1	4	209282	-14.6038	-14.8953	-14.737	-14.8333	-15.1198	-14.5587
12536	1	4	209256	NA	-12.455	-12.5673	-11.9074	-11.4334	-11.2158
12537	1	4	209329	-15.1938	-14.7648	-15.3333	-14.3882	-14.4044	-14.5163
12538	1	4	209305	-15.4114	-15.1834	-15.0417	-15.3917	-15.0661	-15.4182
12539	1	4	209280	-16.0155	-15.6833	-16.024	-15.7667	-16.1641	-16.7967
12540	1	4	209254	-13.3737	-13.9353	-13.0962	-13.5752	-14.4735	-14.606
12541	1	4	208855	-15.9311	-15.5019	-15.8547	-15.0372	-15.5025	-15.4647
12542	1	4	208831	-14.5904	-15.0527	-15.5921	-15.4878	-15.6594	-15.561
12543	1	4	208903	-13.7926	-13.8875	-14.0153	-14.2337	-13.6781	-13.8729
12544	1	4	208878	-13.8944	-14.1513	-14.2032	-14.2261	-14.6973	-14.6096
12545	1	4	208853	-13.7938	-14.5034	-14.3819	-12.413	-11.8275	-12.1311
12546	1	4	208829	-14.388	-14.2709	-14.2471	-14.2454	-13.44	-13.7813
12547	1	4	209717	-9.18246	-7.12859	-9.0901	-9.76217	-7.27479	-8.16323
12550	1	4	209639	-11.1786	-9.87605	-10.8684	-11.6127	-11.1205	-11.5914
12552	1	4	209689	-13.6245	-13.833	-13.5909	-14.7244	-13.6457	-14.161
12553	1	4	209333	-12.7721	-12.7683	-13.2395	-12.2852	-12.6254	-12.7109
12554	1	4	209309	-13.1778	-14.0956	-13.1199	-13.1204	-13.0805	-12.9759
12555	1	4	209284	-14.7573	-14.8532	-14.7757	-14.6336	-15.0761	-14.9317
12556	1	4	209258	-13.9592	-13.82	-14.0914	-13.8211	-14.0871	-14.4793
12557	1	4	209331	-11.2639	-11.0039	NA	-11.7929	-11.1007	-11.3973
12558	1	4	209307	-17.0401	-15.3737	-16.1328	-17.0713	-15.3793	-15.6417
12559	1	4	208907	-13.4744	-13.5015	-13.7002	-13.9136	-13.6339	-13.52
12560	1	4	208882	-14.0521	-13.8598	-14.1771	-13.4258	-14.4215	-14.6608
12561	1	4	208857	-15.2174	-15.5096	-15.8024	-14.586	-13.9829	-14.6418
12562	1	4	208833	-14.699	-14.582	-15.1973	-15.1888	-14.4623	-14.0222
12563	1	4	208905	-15.0441	-15.0201	-15.096	-15.149	-14.882	-14.8009
12564	1	4	208880	-12.9959	-13.2918	-12.8506	-12.7818	-12.9932	-12.8305
12565	1	4	209670	-12.3044	-10.896	-12.9334	-12.1828	-10.541	-12.2846
12566	1	4	209643	-8.23497	-8.75767	-7.80835	-9.17535	-8.84396	-7.89487
12567	1	4	209719	-12.0068	-11.9055	-12.9408	-9.92827	-10.0535	-10.4576
12568	1	4	209693	-11.1076	-10.2947	-10.5774	NA	-10.4213	-11.4009
12569	1	4	209668	-14.268	-13.7631	-14.3498	-14.3884	-13.7863	-13.7976
12570	1	4	209641	-9.19545	-7.07464	-8.85809	-9.49135	-8.44833	-9.03328
12571	1	4	209288	-14.6687	-14.6813	-14.6501	-14.8624	-15.0619	-14.9223
12572	1	4	209262	-14.1652	-13.9196	-14.3723	-13.8016	-13.9298	-13.5678
12573	1	4	209335	-13.5474	-13.4545	-13.8594	-12.7734	-13.1527	-12.3888
12574	1	4	209311	-15.6566	-14.9334	-15.2781	-14.9028	-15.0987	-14.9483
12575	1	4	209286	-14.6892	-14.3601	-14.7856	-14.3849	-14.9464	-14.9544
12576	1	4	209260	-14.1074	-14.0605	-14.2366	-14.0065	NA	-14.7877
12577	1	4	208861	-13.3795	-13.6295	-13.3795	-13.4106	-14.1303	-13.9233
12578	1	4	208837	-14.1928	-14.2145	-14.669	-14.3329	-13.7948	-13.3482
12579	1	4	208909	-15.0811	-14.6645	-15.0789	-14.7542	-13.8552	-14.5844
12580	1	4	208884	-14.1346	-14.1349	-14.6117	-14.4777	-14.2671	-14.1811
12581	1	4	208859	-15.0487	-14.1265	-15.1868	-14.0401	-14.5811	-14.5046
12582	1	4	208835	-12.1093	-11.4757	-13.0208	-12.0604	-11.5089	-11.5873
12583	1	4	209723	-13.0679	-13.381	-13.3774	-12.5508	-11.2703	-11.4268
12584	1	4	209698	-11.6205	-11.3183	-11.7653	-12.4673	-11.4311	-11.9853
12586	1	4	209645	-10.4562	-8.01124	-9.62593	-10.0875	-9.661	-10.6344
12588	1	4	209695	-10.4556	-9.68994	-8.87728	-10.6991	-9.9183	-9.23859
12589	1	4	209339	-9.64927	-9.38989	-9.83897	-9.56515	-9.30453	-8.9405
12590	1	4	209315	-15.8499	-15.9962	-15.6818	-15.7802	NA	-15.9621
12591	1	4	209290	-14.2137	-13.9852	-14.1422	-14.0449	NA	-13.7322
12592	1	4	209264	-15.842	-15.5185	-15.8673	-15.219	-15.4148	-15.871
12594	1	4	209313	-13.308	-14.0396	-13.5556	-12.9998	-13.6787	-13.2456
12595	1	4	208913	-15.3533	-15.1007	-15.199	-14.7361	-14.6107	-14.2943
12596	1	4	208888	-14.7489	-14.5583	-14.8158	-14.403	-14.7889	-14.8494
12597	1	4	208863	-15.0312	-14.9233	-15.0942	-14.5496	-15.0652	-14.7089
12598	1	4	208839	-14.7059	-14.8741	-14.8292	-13.9727	-13.3582	-13.4595
12599	1	4	208911	-15.6476	-14.6122	-15.8058	-15.2027	-15.1437	-15.5193
12600	1	4	208886	-11.7459	-11.3551	-12.4338	-12.1181	-12.8756	-13.3462
12673	2	1	206888	-11.7676	-12.8889	-11.2812	-11.3063	-13.1984	-12.4692
12674	2	1	206863	-12.8446	-12.5672	-12.2936	-11.8062	-12.359	-12.3656
12675	2	1	206948	-15.5858	-15.8769	-15.3325	-15.4107	-15.5749	-14.9389
12676	2	1	206912	-13.1499	-13.239	-12.8688	-12.4931	-13.5766	-13.1692
12677	2	1	206886	-14.3811	-14.195	-14.0369	-13.7328	-13.4821	-13.7671
12678	2	1	206861	-13.8569	-13.9424	-13.4056	-13.107	-13.4084	-13.3213
12679	2	1	206488	-14.0586	-14.2603	-13.8369	-13.6289	-14.6746	-14.0317
12680	2	1	206464	-13.1002	-13.1776	-12.4796	-12.7355	-12.6457	-12.1949
12681	2	1	206535	-14.523	-14.2038	-14.0519	-14.0387	-13.9978	-13.9726
12682	2	1	206511	-12.9252	-13.0036	-12.8825	-12.7913	-12.7722	-12.5185
12684	2	1	206462	-13.1576	-12.8219	-12.6558	-12.5954	-13.134	-12.6234
12685	2	1	206094	-11.7251	-11.8353	-11.7703	-11.7554	-12.5332	-11.9391
12686	2	1	206069	-13.4436	-13.6628	-13.2364	-13.3707	-13.8738	-13.3513
12687	2	1	206145	-14.3136	-14.3115	-14.0777	-14.4773	-15.0997	-15.031
12688	2	1	206117	-11.9683	-11.7567	-12.1702	-11.9242	-11.8289	-11.5576
12689	2	1	206092	-14.2435	-14.1462	-13.7727	-14.2182	-14.5117	-14.2945
12690	2	1	206066	-14.3521	-14.3237	-14.3797	-13.9068	-14.5055	-14.2597
12691	2	1	206956	-12.6485	-12.0369	-12.3666	-12.8527	-12.4044	-11.9688
12692	2	1	206916	-13.954	-13.824	-13.8102	-12.92	-13.6067	-13.6678
12693	2	1	206890	-14.3584	-14.1981	-13.192	-13.9006	-12.4283	-12.5052
12694	2	1	206866	-8.97675	-8.58817	-8.90907	-8.17718	-8.67162	-8.30215
12695	2	1	206950	-16.1058	-16.3927	-16.3013	-15.8731	-16.2819	-15.2359
12696	2	1	206914	-13.2067	-12.9187	-13.1011	-13.1107	-13.6102	-13.3071
12697	2	1	206540	-16.3577	-16.1708	-15.7857	-15.2986	-16.0264	-15.3209
12698	2	1	206515	-15.7414	-15.2356	-15.1179	-14.4746	-14.6826	-14.3599
12699	2	1	206490	-14.5866	-14.2148	-13.8888	-14.1056	-14.6106	-14.6943
12700	2	1	206466	-10.2909	-10.3226	-9.42457	-9.45155	-9.65847	-9.81339
12701	2	1	206538	-15.8893	-15.6028	-15.8113	-15.6091	-16.5635	-15.4645
12702	2	1	206513	-12.4137	-12.283	-12.2805	-11.8042	-12.7289	-11.7815
12703	2	1	206149	-14.798	-14.8968	-14.8599	-14.8111	-15.0244	-15.2838
12704	2	1	206121	-13.2026	-13.1207	-13.1961	-12.6046	-13.7473	-13.3396
12705	2	1	206097	-15.7242	-14.8104	-15.4899	-15.5634	-15.0383	-15.6636
12706	2	1	206071	-13.8069	-13.3874	-13.5495	-13.4765	-13.3626	-13.5755
12707	2	1	206147	-15.7999	NA	-15.433	-15.7876	-15.8814	-15.7313
12708	2	1	206119	-12.3275	-12.1281	-12.281	-11.6035	-11.9869	-11.4917
12709	2	1	206894	-12.8522	-13.4229	-12.8733	-12.7831	-12.8847	-12.8294
12710	2	1	206870	-13.4012	-13.2949	-13.2216	-12.5824	-13.6391	-13.3443
12711	2	1	206960	-15.7907	-15.7868	-15.7804	-14.8378	-14.8797	-14.5165
12712	2	1	206918	-16.1892	-15.5961	-15.8858	-15.3206	-15.5229	-15.6953
12713	2	1	206892	-13.8751	-13.6831	-13.8211	-13.0879	-13.4931	-13.3035
12714	2	1	206868	-14.5267	-14.383	-14.2792	-14.0011	-14.7697	-14.5985
12715	2	1	206494	-14.7242	-14.8115	-14.3843	-14.5037	-14.9579	-14.9201
12716	2	1	206470	-15.5239	-15.1086	-15.4053	-15.026	-15.6626	-15.4895
12717	2	1	206542	-15.9743	-15.9644	-16.1	-15.2996	-15.4007	-15.2074
12718	2	1	206517	-12.8616	-12.8302	-12.7088	-12.3192	-12.6822	-12.1672
12719	2	1	206492	-14.6424	-14.1829	-14.4156	-13.8748	-14.1547	-14.3119
12720	2	1	206468	-14.6444	-14.407	-14.5402	-13.6132	-14.3652	-14.0049
12721	2	1	206101	-13.295	-13.3626	-13.0979	-12.8399	-13.0163	-13.0585
12722	2	1	206076	-14.3237	-14.1231	-13.9692	-13.8748	-14.2801	-13.7785
12723	2	1	206151	-13.6205	-13.5191	-13.1709	-12.2837	-12.072	-11.4645
12724	2	1	206123	-14.2976	-13.9157	-14.3269	-14.3475	-14.3493	-14.0633
12725	2	1	206099	-14.0511	-14.1548	NA	-13.6573	NA	NA
12726	2	1	206074	-15.2554	-15.0941	-14.6133	-15.2265	-15.1562	-15.0245
12727	2	1	206964	-15.6743	-15.9866	-15.2652	-16.1841	-16.5313	-15.602
12728	2	1	206922	-15.7043	-15.1772	-15.2247	-15.0862	-14.4893	-14.7439
12729	2	1	206896	-13.5405	-13.3409	-13.3206	-13.1274	-14.5849	-13.6264
12730	2	1	206872	-14.1978	-14.1014	-13.8075	-13.8913	-13.969	-13.7353
12731	2	1	206962	-17.0953	-16.9335	-16.5935	-16.2956	-16.977	-16.1924
12732	2	1	206920	-15.7829	-15.2753	-15.0501	-14.7299	-14.8776	-14.5012
12733	2	1	206547	-15.6673	-15.6933	-15.3684	-15.1646	-14.9183	-15.0822
12734	2	1	206521	-12.327	-12.5419	-12.0663	-11.9201	-11.57	-11.6691
12735	2	1	206496	-12.8038	-12.568	-12.7916	-12.4845	-13.286	-12.2418
12736	2	1	206472	-12.1836	-12.3315	-12.433	-12.047	-12.5268	-12.2048
12737	2	1	206545	-15.0684	-13.7211	-14.5236	-13.7951	-14.1621	-14.8356
12738	2	1	206519	-14.964	-14.8397	-14.8031	-14.847	-14.5661	-14.7265
12739	2	1	206155	-13.5914	-14.0431	-13.3861	-13.4744	-13.8513	-13.5823
12740	2	1	206127	-13.0797	-13.4846	-12.4414	-13.0258	-12.3046	-12.5514
12741	2	1	206103	-15.4569	-15.101	-15.7338	-15.0128	-15.9249	-15.394
12742	2	1	206078	-13.1466	-13.1666	-13.4534	-12.8631	-13.6622	-13.8174
12743	2	1	206153	-15.2954	-15.1151	-15.0014	-14.77	-14.8037	-14.3157
12744	2	1	206125	-15.8291	-15.364	-15.2695	-15.1503	-15.9659	-14.9377
12745	2	1	208123	-16.2054	-15.9351	-15.8438	-15.0088	-16.2934	-15.4382
12746	2	1	208099	-16.2903	-16.35	-16.3032	-15.7287	-16.6514	-15.9504
12747	2	1	208169	-11.3102	-11.6416	-11.4623	-11.0409	-11.5315	-10.9952
12748	2	1	208145	-15.9105	-15.357	-15.1835	-15.4492	-15.3314	-15.0826
12749	2	1	208121	-14.7339	-14.6298	-14.5965	-14.2954	-15.1497	-14.2198
12750	2	1	208097	-15.2014	-15.6242	-14.2641	-15.612	-15.4151	-14.8041
12751	2	1	207721	-14.1761	-13.7885	-13.9369	-13.5291	-13.9413	-13.3703
12752	2	1	207697	-15.8965	-16.2156	-15.3396	-15.7724	-15.4097	-15.2629
12753	2	1	207770	-13.4149	-13.4972	-13.1538	-12.606	-12.0169	-11.6947
12754	2	1	207744	-12.1745	-12.0733	-11.9719	-11.959	-13.3959	-12.5407
12755	2	1	207719	-12.6162	-12.3183	-12.4133	-11.888	-11.9016	-12.154
12756	2	1	207695	-13.6391	-13.989	-13.5253	-13.8443	-13.9183	-13.6154
12757	2	1	207312	-12.9987	-13.0288	-12.7742	-12.9441	-13.0955	-12.9544
12758	2	1	207288	-14.087	-14.5625	-14.1431	-13.5648	-13.3248	-13.0468
12759	2	1	207358	-13.6862	-13.6215	-13.5603	-12.9074	-12.5494	-11.9877
12760	2	1	207334	-13.7228	-13.8008	-13.5095	-13.6402	-14.2116	-13.8516
12761	2	1	207310	-12.7898	-12.5822	-12.6363	-12.5505	-13.353	-13.2867
12762	2	1	207286	-13.346	-13.0455	-13.2769	-13.4689	-12.7332	-12.5581
12763	2	1	208173	-14.0138	-14.2788	-14.0162	-13.4767	-14.2547	-14.29
12764	2	1	208149	-11.9144	-10.9836	-12.0736	-10.9941	-11.166	-11.5487
12765	2	1	208125	-13.7805	-13.9623	-13.6089	-12.6954	-13.8691	-14.0343
12766	2	1	208101	-17.7129	-16.8521	-17.9207	-16.5746	-17.6376	-17.0385
12767	2	1	208171	-14.4231	-14.2581	-14.0409	-13.6734	-13.3813	-13.5584
12768	2	1	208147	-16.0736	-15.3184	-15.5619	-15.227	-15.2307	-15.2977
12769	2	1	207775	-12.5914	-12.4839	-12.4283	-12.1935	-12.4842	-12.8322
12770	2	1	207748	-14.5723	-14.7668	-14.0572	-14.4862	-14.3359	-14.1111
12771	2	1	207723	-13.4371	-12.9487	-13.3713	-13.3135	-13.2104	-12.8308
12772	2	1	207699	-8.34895	-9.10045	NA	-8.50474	-8.86662	-8.56255
12773	2	1	207772	-12.1231	-12.5171	-12.1595	-11.8855	-12.7512	-12.4848
12774	2	1	207746	-15.1435	-15.0599	-14.9837	-14.89	-15.3092	-14.5092
12775	2	1	207363	-14.3441	-14.5319	-14.0606	-13.8221	-14.004	-13.6658
12776	2	1	207338	-14.8151	-14.819	-14.3878	-15.0994	-14.8159	-14.3804
12777	2	1	207314	-14.7796	-14.4653	-14.6911	-14.684	-15.3006	-14.7358
12778	2	1	207290	-13.4815	-13.4673	-13.4945	-13.2131	-13.5051	-13.0603
12779	2	1	207360	-13.4262	-13.5315	-13.3058	-13.1693	-13.6157	NA
12780	2	1	207336	-15.1452	-15.1283	-15.3227	-14.5332	-15.2261	-14.6747
12781	2	1	208129	-13.9768	-14.127	-13.6552	-13.2168	-13.8919	-13.1614
12782	2	1	208105	-15.9383	-15.7203	-15.3428	-15.6363	-16.3444	-15.8678
12783	2	1	208175	-12.6694	-13.1133	-13.0667	-12.4049	-13.1357	-13.7081
12784	2	1	208151	-14.1463	-13.7778	-13.9106	-12.1581	-11.4471	-12.3194
12785	2	1	208127	-14.1406	-14.2892	-14.0042	-13.5465	-14.5694	-14.2437
12786	2	1	208103	-15.4332	-15.2269	-15.4409	-14.6435	-15.6719	-14.95
12787	2	1	207727	-12.8299	-12.8979	-12.7531	-13.1098	-13.0099	-12.4143
12788	2	1	207703	-12.7801	-12.8257	-12.7983	-12.6662	-12.9906	-13.2389
12789	2	1	207777	-11.9005	-11.4985	-11.902	-11.2528	-11.6674	-11.6733
12790	2	1	207750	-12.974	-12.7654	-12.7633	-12.7792	-12.6541	-12.7486
12791	2	1	207725	-14.345	-14.2827	-14.0688	-13.6961	-13.7092	-13.2061
12792	2	1	207701	-15.378	-15.4297	-15.2601	-14.4842	-15.219	-14.4926
12793	2	1	207318	-14.108	-14.438	-13.7903	-13.8643	-14.7864	-14.0506
12794	2	1	207294	-13.7728	-14.3868	NA	-13.6694	-14.0612	-14.2031
12795	2	1	207365	-14.0107	-14.0212	-13.9349	-13.6785	-14.0188	-13.267
12796	2	1	207340	-14.7549	-14.8332	-14.8025	-13.941	-14.583	NA
12797	2	1	207316	-12.9685	-13.2821	-13.0258	-12.3156	-12.2333	-12.3299
12798	2	1	207292	-14.1391	-14.3057	-14.0391	-14.4994	-15.1556	-14.8598
12799	2	1	208179	-15.3856	-14.9722	-15.3523	-14.9037	-14.7082	-14.5049
12800	2	1	208155	-13.9136	-13.8167	-13.7037	-13.3132	-13.8411	-12.8809
12801	2	1	208131	-16.529	-16.5502	-16.0535	-16.1126	-16.0916	-15.6151
12802	2	1	208107	-13.8403	-13.5715	-13.6112	-13.5205	-13.8329	-13.7296
12803	2	1	208177	-13.9773	-14.1819	-13.7521	-13.3815	-14.1596	-13.7697
12804	2	1	208153	-14.4939	-14.8472	-13.8121	-14.1989	-13.2584	-12.7488
12805	2	1	207781	-15.0323	-14.9736	-15.097	-14.1436	-14.6631	-14.1619
12806	2	1	207754	-15.1717	-15.0505	-14.5401	-14.9772	-14.9835	-14.5142
12807	2	1	207729	-13.7484	-13.6273	-13.7429	-13.0384	-13.7344	-13.5038
12808	2	1	207705	-12.9292	-13.1552	-13.0727	-12.8564	-13.4604	-13.0834
12809	2	1	207779	-11.0407	-10.8885	-10.6683	-10.7769	-10.4479	-10.3803
12810	2	1	207752	-13.3944	-13.1502	-12.772	-13.0996	-12.7028	-12.5548
12811	2	1	207369	-13.7276	-13.7548	-13.7606	-13.8792	-13.9982	-13.3538
12812	2	1	207344	-13.5051	-13.3275	-13.1733	-13.9777	-14.6834	-13.9937
12813	2	1	207320	-14.8559	-14.4172	-14.5067	-14.0931	-14.4332	-14.156
12814	2	1	207296	-12.9373	-13.2149	-12.5102	-12.414	-12.7325	-12.7035
12815	2	1	207367	-14.7008	-15.3793	-14.42	-14.3706	-14.2536	-13.9054
12816	2	1	207342	-14.5264	-14.0885	-14.2025	-13.979	-14.8122	-14.6156
12817	2	1	209367	-15.1242	-15.2467	-14.7805	-14.254	-14.9768	-15.1424
12818	2	1	209343	-9.32736	-9.59455	-9.14212	-8.13218	-7.99478	-7.57661
12819	2	1	209415	-15.0512	-15.2303	-14.9671	-14.5097	-15.2689	-15.0944
12820	2	1	209390	-13.9011	-13.347	-13.8006	-13.5689	-14.7947	-14.5656
12821	2	1	209365	-15.6018	-15.4339	-15.6496	-14.4514	-15.4162	-15.2269
12822	2	1	209341	-15.3622	-14.9197	-13.9954	-14.7303	-15.007	-14.9576
12823	2	1	208942	-15.2036	-14.93	-14.9548	-15.1247	-15.8313	-15.3485
12824	2	1	208917	-13.6517	-13.8842	-13.6917	-13.7982	-14.2039	-13.8142
12825	2	1	208990	-12.843	-13.1976	-12.8321	-12.7531	-12.9197	-12.188
12826	2	1	208966	-13.9928	-13.9788	-13.7071	-13.905	-13.6377	-13.1857
12827	2	1	208940	-14.4603	-14.2276	-14.0241	-14.1031	-13.6841	-13.3609
12828	2	1	208915	-13.7387	-13.7977	-13.5476	-13.5997	-13.8057	-13.3699
12829	2	1	208543	-12.9578	-12.4563	-12.7594	-11.2155	-12.1898	-11.3357
12830	2	1	208519	-12.8541	-12.8537	-12.0831	-12.61	-12.5412	-11.1912
12831	2	1	208591	-13.7681	-13.7579	-13.3072	-13.3596	-13.162	-12.9065
12832	2	1	208566	-14.7867	-14.5522	-14.4359	-14.9835	-14.9913	-14.9395
12833	2	1	208541	-12.5344	-12.343	-12.5524	-11.5389	-12.4178	-12.6112
12834	2	1	208517	-15.0116	-15.2387	-14.8845	-14.6725	-15.5192	-15.085
12835	2	1	209419	-14.5194	-14.4092	-14.343	-14.0261	-14.8801	-14.0504
12836	2	1	209394	-15.505	-14.9501	-15.1547	-14.8455	-14.155	-14.6298
12837	2	1	209369	-15.2771	-15.716	-15.3165	-14.1833	-15.7384	-15.5648
12838	2	1	209345	-12.1911	-12.2709	-11.9885	-11.9434	-11.6614	-11.8552
12839	2	1	209417	-13.9234	-13.816	-13.8403	-13.6314	-13.5308	-13.383
12840	2	1	209392	-13.9841	-14.3893	-13.8186	-13.6809	-13.924	-13.9366
12841	2	1	208994	-14.6491	-14.8076	-14.6334	-14.0518	-14.2366	-14.3851
12842	2	1	208970	-12.9667	-13.0978	-12.9883	-12.7637	-12.4976	-12.9343
12843	2	1	208944	-16.0249	-15.6951	-15.6795	-15.6077	-15.1275	-14.4362
12844	2	1	208919	-14.9929	-14.8052	-14.7804	-15.0864	-14.6717	-14.1355
12845	2	1	208992	-12.9382	-13.1593	-12.8678	-12.6115	-12.8344	-13.0437
12846	2	1	208968	-14.2504	-14.2499	-14.03	-13.7889	-14.442	-14.2316
12847	2	1	208595	-15.2517	-14.9499	-14.9931	-14.2549	-14.4533	-14.7877
12848	2	1	208570	-12.9615	-12.0449	-12.5602	-12.4175	-12.5596	-11.7633
12849	2	1	208545	-11.9484	-11.6878	-11.9562	-11.9601	-11.7781	-11.8766
12850	2	1	208521	-14.4335	-14.3795	-13.9243	-14.1954	-14.9518	-14.1821
12851	2	1	208593	-14.4064	-14.0507	-14.1898	-13.8931	-14.5478	-13.9716
12852	2	1	208568	-13.254	-12.8772	-13.1369	-13.7255	-13.6965	-13.4037
12853	2	1	209373	-15.1817	-15.1648	-14.9016	-15.1556	-15.2624	-15.3187
12854	2	1	209349	-13.6954	-13.3467	-13.3738	-13.2047	-12.9714	-12.9344
12855	2	1	209421	-14.4947	-14.491	-14.3852	-14.1897	-14.2206	-14.1996
12856	2	1	209396	-11.748	-11.4487	-11.542	NA	-10.2486	NA
12857	2	1	209371	-14.7773	-15.1041	-14.4985	-15.0693	-14.6247	-14.9093
12858	2	1	209347	-14.8474	-14.617	-14.604	-14.6358	-14.6154	-14.6902
12859	2	1	208950	-15.5762	-15.5819	-15.599	-15.6041	-16.3694	-16.2605
12860	2	1	208923	-14.0821	-14.4932	-14.3844	-14.4935	-13.8672	-13.4989
12861	2	1	208996	-15.5708	-15.626	-15.4879	-15.3208	-15.2917	-15.5971
12862	2	1	208972	-14.5186	-14.2609	-14.2695	-14.4563	-14.498	-14.4134
12863	2	1	208946	-13.0405	-13.1464	-12.7377	-12.1059	-12.5651	NA
12864	2	1	208921	-12.6557	-12.7437	-12.5482	-12.0421	-11.9002	-11.8835
12865	2	1	208550	-13.2564	-13.1196	-12.9479	-13.2611	-13.0463	-12.7745
12866	2	1	208525	-14.3537	-14.5113	-14.4141	-14.369	-15.08	-15.3253
12867	2	1	208597	-14.4416	-13.968	-14.1789	-13.8033	-13.6443	-13.7203
12868	2	1	208572	-15.009	-15.154	-14.6952	-14.9514	-15.1905	-15.3306
12869	2	1	208547	-12.4651	-12.3417	-12.3673	-11.8838	-12.3652	-12.0858
12870	2	1	208523	-14.3381	-14.5349	-14.0691	-14.1175	-14.9145	-15.1527
12871	2	1	209425	-15.3478	-14.9632	-15.367	-14.6939	-14.5963	-14.7526
12872	2	1	209400	-14.5423	-14.5164	-14.6004	-13.9886	-14.3407	-14.1363
12873	2	1	209375	-14.3281	-14.1388	-13.7819	-13.9303	-14.0312	-13.8446
12874	2	1	209351	-12.7014	-12.3735	-12.5768	-12.2845	NA	-12.4526
12875	2	1	209423	-12.7549	-12.6186	-12.4509	-12.7677	-12.9313	-12.3751
12876	2	1	209398	-13.0449	-13.0609	-12.6535	-11.7424	-11.7412	-11.2962
12877	2	1	209000	-13.9246	-13.8636	-13.821	-14.0431	-13.9052	-14.1005
12878	2	1	208976	-15.0468	-15.1992	-15.0504	-15.003	-15.3966	-14.8396
12879	2	1	208952	-13.2016	-13.0726	-12.769	-12.7293	-10.9297	-11.3341
12880	2	1	208925	-14.387	-14.5607	-14.43	-14.0303	-14.0149	-13.9465
12881	2	1	208998	-16.938	-17.0305	-16.5074	-16.6962	-16.6017	-16.5063
12882	2	1	208974	-13.8997	-13.8054	-13.7481	-13.8387	-14.0769	-13.8337
12883	2	1	208601	-13.7213	-13.7281	-13.601	-13.1335	-13.4983	-13.1979
12884	2	1	208576	-14.1216	-14.1163	-13.7474	-14.1475	-14.0296	-13.9705
12885	2	1	208552	-13.9448	-14.1943	-13.6409	-13.5898	-13.9175	-13.6007
12886	2	1	208527	-15.0043	-15.2222	-15.4096	-14.6271	-15.8817	-15.6951
12887	2	1	208599	-11.7845	-11.9725	-11.6837	-11.6096	-11.0305	-10.9764
12888	2	1	208574	-12.9306	-12.6455	-12.8029	-13.2622	-13.0604	-12.7809
12901	2	1	206952	-16.0446	-15.8296	-15.8489	-15.4277	-15.8665	-14.8064
12902	2	1	209728	-10.381	-11.3265	-10.4739	-9.37581	-9.53466	NA
12903	2	1	208623	-14.4194	-13.7685	-13.8801	-14.2955	-14.3275	-13.376
12904	2	1	208236	-16.2623	-15.7278	-16.6334	-15.903	-16.3343	-16.3903
12905	2	1	206931	-15.5206	-15.146	-15.1582	-15.1321	-15.128	-15.1706
12906	2	1	209726	-10.4065	NA	-10.6545	NA	-9.59268	NA
12919	2	1	208930	-14.5444	-14.704	-14.6149	-13.9776	-14.2442	-14.0949
12920	2	1	208360	-16.8806	-16.5706	-16.7695	-16.6706	-16.7819	-16.5245
12921	2	1	206954	-15.8161	-15.4957	-15.5852	-14.6647	-14.0927	-13.7184
12923	2	1	208756	-16.0578	-15.8062	-16.0803	-16.0775	-16.5416	-15.7769
12924	2	1	208356	-14.397	-14.4672	-13.9711	-14.3383	-13.821	-13.7842
12937	2	1	207187	-16.3967	-16.1277	-16.5255	-15.8475	-16.139	-15.352
12938	2	1	209734	-13.2447	-12.7663	-13.6386	-12.3147	-12.1991	-12.7856
12939	2	1	208948	-15.6339	-15.505	-15.7127	-15.3099	-15.8566	-15.7866
12940	2	1	208364	-13.6405	-13.2825	-13.3994	-13.4784	-13.2724	-13.3031
12941	2	1	207077	-13.0362	-12.899	-13.106	-12.7686	-12.777	-12.6072
12942	2	1	209732	-11.4127	-11.4897	-10.3774	-11.0001	-9.66721	-11.5258
12955	2	1	209122	-16.3564	-16.4356	-15.965	-15.6492	-16.0247	-15.715
12956	2	1	208369	-16.1929	-15.2647	-15.9303	NA	-15.137	-16.0728
12957	2	1	207477	-13.8969	-13.9759	-13.939	-13.5067	-13.7244	-13.7199
12958	2	1	209736	-12.6083	-12.4248	-11.7225	-12.045	NA	NA
12959	2	1	209064	-12.0683	NA	-12.1126	-12.3396	-12.8941	-12.927
12960	2	1	208367	-16.006	-16.4578	-15.6937	-16.2665	-15.9167	-15.1216
12961	2	2	207114	-12.0784	-12.3161	-11.8439	-11.7076	-12.0074	-11.7447
12962	2	2	207082	-14.2654	-13.8227	-13.8026	-13.1626	-13.6406	-12.9143
12963	2	2	207162	-14.589	-14.5699	-14.2152	-14.1237	-14.804	-14.229
12964	2	2	207136	-13.3031	-13.1836	-13.4561	-13.1219	-13.3092	-13.359
12966	2	2	207080	-13.8436	-13.5171	-13.5208	-12.6417	-12.3772	-12.2365
12967	2	2	206689	-14.1964	-14.2101	-14.4328	-13.8187	-14.8565	-14.6825
12968	2	2	206665	-12.4595	-12.8172	-12.7531	-12.6401	-13.9045	-13.166
12969	2	2	206736	-9.6672	NA	NA	NA	-9.52112	-9.60189
12970	2	2	206711	-12.6087	-12.4246	-11.6018	-12.5847	-11.6889	-11.4142
12971	2	2	206687	-12.5717	-12.2226	-12.5121	-12.3036	-11.8145	-11.5849
12972	2	2	206663	-14.8501	-14.8644	-14.3494	-14.5201	-14.5399	-14.3258
12973	2	2	206293	-14.4797	-14.8674	-14.3483	-14.8924	-15.0816	-15.1817
12974	2	2	206268	-12.278	-11.8726	-12.1774	-12.16	-12.6077	-12.6361
12975	2	2	206339	-13.8843	-13.4673	-13.0923	-12.2861	-12.3265	-12.1766
12976	2	2	206315	-15.2242	NA	-15.254	-14.3081	-14.4265	-13.6184
12977	2	2	206291	-12.613	-13.1579	-12.0565	-12.7553	-14.2892	-13.5328
12978	2	2	206266	-9.89897	-9.89608	-10.0222	-10.0366	-10.5958	-9.98905
12979	2	2	207166	-15.2862	-14.8054	-15.0126	-15.053	-14.4078	-14.2908
12980	2	2	207140	-12.7983	-12.7768	-12.9012	-12.493	-13.6567	-13.3773
12981	2	2	207116	-12.6801	-12.6443	-12.6143	-11.7402	-12.7526	-11.7141
12982	2	2	207084	-13.8952	-13.5044	-13.4511	-13.3093	-13.2726	-13.1388
12983	2	2	207164	-15.0277	-14.7411	-14.7641	-14.7659	-14.4069	-14.6436
12984	2	2	207138	-13.7352	-13.4983	-13.2307	-13.4237	-13.4916	-12.5391
12985	2	2	206743	-9.4929	-9.69505	-9.42435	-9.85307	-9.39539	-8.87683
12986	2	2	206715	-14.5947	-13.9843	-14.4091	-14.1462	-14.1721	-13.9774
12987	2	2	206691	-15.1339	-14.9147	-14.8839	-15.1673	-15.38	-15.517
12988	2	2	206667	-10.5081	-10.478	-10.4442	-10.7997	-9.97845	-10.304
12989	2	2	206738	-13.6291	-12.8978	-13.4398	-13.4112	-13.3769	-12.4795
12990	2	2	206713	-14.0532	-13.9287	-13.9851	-13.7295	-14.0584	-13.2363
12991	2	2	206344	-14.1763	-14.3326	-14.3776	-13.6969	-13.4433	-12.3311
12992	2	2	206319	-13.5111	-13.1333	-12.2421	-12.8345	-12.4515	-12.1067
12993	2	2	206295	-13.899	-13.9137	-14.038	-14.0622	-15.4005	-14.9915
12994	2	2	206270	-13.1025	-13.1369	-13.1725	-13.286	-14.0859	-13.0999
12995	2	2	206342	-14.931	-15.0965	-14.8999	-15.0482	-15.025	-14.7088
12996	2	2	206317	-15.5954	-15.1588	-15.4454	-14.8214	-15.3328	-14.5707
12997	2	2	207120	-14.2364	-14.3145	-14.0687	-13.8665	-14.1558	-13.698
12998	2	2	207088	-11.2452	-10.7088	-11.4877	-10.8892	-11.406	-11.7292
12999	2	2	207168	-15.4534	-15.2984	-15.2189	-14.6507	-13.8704	-13.8649
13000	2	2	207142	-14.0175	-14.0539	-13.5936	-13.5304	-14.0607	-13.8816
13001	2	2	207118	-14.3121	-14.3116	-14.3359	-14.0487	-14.1568	-13.7943
13002	2	2	207086	-13.8422	-13.2133	-13.0989	-13.1422	-13.4339	-13.0937
13003	2	2	206695	-15.4863	-15.0946	-15.0236	-15.1013	-15.3128	-15.006
13004	2	2	206671	-12.904	-12.6426	-12.8306	-12.5175	-13.7185	-13.2688
13005	2	2	206745	-11.8273	-11.5959	-11.6593	-11.8317	-11.9758	-11.1637
13006	2	2	206717	-13.478	-13.988	-13.0494	-12.8954	-13.1282	-12.8533
13007	2	2	206693	-15.1272	-14.7497	-14.9325	-15.3744	-15.6035	-14.7602
13008	2	2	206669	-15.224	-15.1902	-14.3635	-14.5097	-14.4672	-14.0902
13009	2	2	206299	-13.341	-12.9662	-13.3298	-13.4106	-13.3902	-11.996
13010	2	2	206274	-9.13268	-9.08475	-9.20155	-8.60125	-9.06046	-8.21647
13011	2	2	206346	-10.5619	-10.5564	-10.9864	-10.4889	-10.431	-10.0056
13012	2	2	206321	-13.2274	-13.2512	-13.4806	-13.0539	-13.4771	-12.4553
13013	2	2	206297	-13.4532	-13.5838	-13.3164	-13.773	-14.5892	-14.1264
13014	2	2	206272	-8.62029	-8.89	-9.3196	-8.11316	-8.74284	-8.14477
13015	2	2	207173	-17.5141	-17.0272	-17.442	-17.0594	-17.4048	-16.7675
13016	2	2	207146	-14.8053	-14.852	-14.6257	-14.7157	-14.9478	-15.0499
13017	2	2	207122	-13.7616	-13.3279	-13.2557	-13.0878	-12.6848	-12.4372
13018	2	2	207090	-13.3671	-13.1486	-13.3123	-12.8411	-12.7229	-12.6386
13019	2	2	207171	-14.5601	-14.4839	-14.0034	-14.3372	-14.1878	-13.6449
13020	2	2	207144	-14.4375	-14.6012	-14.3185	-13.6935	-14.3667	-14.0799
13021	2	2	206749	-11.132	-10.4791	-11.17	-10.71	-11.033	-10.1636
13022	2	2	206721	-14.2947	-14.2214	-14.4048	-13.7961	-14.8731	-14.3577
13023	2	2	206697	-13.9299	-13.6898	-13.8615	-13.5878	-14.1696	-13.9286
13024	2	2	206673	-15.128	NA	NA	NA	NA	-15.1539
13025	2	2	206747	-11.6163	-11.14	-11.6361	-11.7261	-11.6905	-10.5366
13026	2	2	206719	-13.5071	-13.7291	-13.5295	-13.0834	-13.9626	-13.7848
13027	2	2	206350	-15.0559	-14.828	-15.0979	-14.9606	-14.8011	-14.1324
13028	2	2	206325	-13.4974	-13.5285	-13.2058	-13.2626	-13.2343	-12.892
13029	2	2	206301	-11.447	-10.9938	-11.2992	-11.7461	-11.7562	-11.6008
13030	2	2	206276	-12.4421	-12.5296	-12.424	-12.4308	-12.4362	-11.7312
13031	2	2	206348	-11.5508	-11.4232	-11.3825	-11.8181	-11.2571	-11.5009
13032	2	2	206323	-13.9306	-13.7356	-13.8242	-13.9025	-14.0215	-14.0416
13033	2	2	208328	-14.7554	-14.7401	-14.5572	-13.9062	-13.3281	-12.9037
13034	2	2	208301	-15.4301	-15.1193	-15.0126	-14.3085	-14.987	-15.73
13035	2	2	208395	-14.9426	-15.0405	-14.7791	-14.9731	-15.1227	-15.0099
13036	2	2	208350	-14.8936	-14.9885	-14.8308	-14.9397	-15.1383	-14.5956
13037	2	2	208326	-15.6557	-15.7362	-15.7523	-12.2819	-11.0657	-11.0813
13038	2	2	208299	-14.6307	-14.461	-14.3075	-13.9734	-14.6454	-14.9097
13039	2	2	207922	-12.9839	-13.301	-12.8234	-12.2071	-13.7486	-13.6818
13040	2	2	207897	-13.1294	-12.1572	-12.4225	-12.0435	-12.5953	-13.0771
13041	2	2	207971	-14.5584	-13.999	-14.4924	-13.8537	-14.4055	-13.8695
13042	2	2	207945	-13.9185	-13.1718	-13.8888	-13.8349	-13.9257	-13.7661
13043	2	2	207920	-10.8625	-10.9073	-11.0897	-10.8166	-10.8471	-10.1769
13044	2	2	207895	-11.5693	-11.152	-11.4835	-10.7236	-11.0944	-11.3066
13045	2	2	207513	-13.8844	-13.596	-14.0116	-13.6492	-14.2503	-13.2885
13046	2	2	207487	-14.3222	-14.2876	-14.1592	-13.9143	-14.233	-14.2239
13047	2	2	207561	-12.9218	-12.6377	-12.8318	-12.3239	-12.1466	-11.9492
13048	2	2	207536	-14.4753	-14.4065	-14.2595	-14.0799	-14.6966	-14.5683
13049	2	2	207511	-11.1776	NA	-11.2814	-11.1858	-11.1881	-11.4616
13050	2	2	207485	-13.7005	-13.3672	-13.737	-13.0547	-13.6026	-13.1878
13051	2	2	208399	-12.6019	-12.3146	-12.5983	-12.55	-13.7259	-12.7145
13052	2	2	208354	-14.549	-14.5779	-14.3619	-14.5752	-15.4737	-14.8798
13053	2	2	208330	-14.8841	-14.7591	-14.7057	-14.284	-14.6722	-14.185
13054	2	2	208303	-14.3226	-14.1252	-14.4444	-13.4135	-14.2057	-13.6877
13055	2	2	208397	-14.3907	-14.2043	-14.0365	-13.565	-13.997	-13.9717
13056	2	2	208352	-14.6506	-14.1547	-14.4647	-13.6868	-14.3121	-13.8607
13057	2	2	207975	-16.2234	-16.1111	-16.4894	-15.9993	-16.177	-15.4859
13058	2	2	207950	NA	NA	-9.99749	NA	-8.85741	NA
13059	2	2	207924	NA	-15.896	-15.8093	NA	NA	-16.1067
13060	2	2	207899	-14.2076	-13.8512	-13.952	-13.7437	-13.7926	-14.1017
13061	2	2	207973	-14.9387	-14.5348	-14.5821	-14.5545	-15.1336	-15.034
13062	2	2	207947	-14.0728	-13.6637	-13.9533	-13.526	-14.0018	-13.7336
13063	2	2	207565	-15.5604	-15.4149	-15.1813	-14.6021	-14.8867	-14.7172
13064	2	2	207540	-15.4542	-15.1616	-15.0938	-14.3426	-14.3404	-14.0776
13065	2	2	207515	-14.6986	-14.5091	-14.5977	-14.4727	-14.892	-14.3932
13066	2	2	207489	-11.6851	-11.5821	-11.7973	-11.1168	-12.2938	-12.7496
13067	2	2	207563	-14.2728	-14.0132	-14.2431	-13.8268	-14.4493	-13.827
13068	2	2	207538	-13.3333	-13.2688	-13.4059	-12.7353	-13.6957	-13.7099
13069	2	2	208334	-14.8815	-15.2496	-14.5381	-14.5844	-14.8368	-14.622
13070	2	2	208309	-14.0942	-13.783	-13.876	-13.7179	-13.8366	-13.8071
13071	2	2	208401	-14.8098	-14.7508	-14.5274	-14.6299	-14.9976	-14.7816
13072	2	2	208357	-14.9638	-14.7163	-14.979	-14.7098	-15.0435	-14.1816
13073	2	2	208332	-14.318	-13.9644	-14.0039	-13.9395	-14.3465	-14.2407
13074	2	2	208305	-14.1706	-13.5691	-14.0353	-13.9627	-13.8809	-13.5206
13075	2	2	207928	-14.0156	-14.0555	-13.8886	-13.8319	-14.0235	-13.5811
13076	2	2	207903	-15.1669	-15.1952	-15.1357	-14.8821	-14.8738	-14.6349
13077	2	2	207977	-14.0594	-14.0911	-13.9633	-13.4893	-13.5756	-13.4238
13078	2	2	207952	-14.5238	-14.4216	-14.6425	-14.0213	-14.7015	-14.1287
13079	2	2	207926	-13.7496	-13.5431	-13.6298	-14.087	-14.3939	-13.428
13080	2	2	207901	-13.8709	-13.9026	-13.9061	-13.3633	-13.5716	-13.8838
13081	2	2	207519	-14.8631	-14.8091	-14.487	-14.6444	-14.9142	-14.9826
13082	2	2	207493	-14.8941	-14.7687	-14.7769	-14.2465	NA	-15.137
13083	2	2	207567	-14.0534	-14.5748	-13.888	-13.6577	-13.8273	-14.026
13084	2	2	207543	-15.3156	-15.0073	-15.1713	-14.5866	-15.2783	-15.05
13085	2	2	207517	-11.8801	-11.2697	-11.7113	-12.0319	-11.2424	-11.2504
13086	2	2	207491	-15.0764	-14.848	-14.5975	-14.7303	-14.9625	-14.3288
13087	2	2	208405	-14.0661	-13.9377	-13.7897	-13.7579	-15.2089	-14.8492
13088	2	2	208365	-16.1642	-15.952	-15.9924	-15.6178	-16.2168	-15.5804
13089	2	2	208336	-13.5249	-13.8257	-13.2915	-12.7555	-12.766	-12.3632
13090	2	2	208311	-14.4075	-14.2144	-13.7712	-13.0712	-13.7915	-13.8569
13091	2	2	208403	-13.9513	-13.7403	-14.146	-14.0116	-14.0153	-13.8031
13092	2	2	208361	-16.2695	-16.023	-16.4222	-15.6177	-16.0841	-15.9421
13093	2	2	207982	-13.8656	-14.0206	-13.655	-13.6531	-13.6612	-13.554
13094	2	2	207956	-14.7708	-14.9272	-14.5368	-14.487	-13.8563	-13.8516
13095	2	2	207931	-14.8678	-15.2135	-14.6693	-14.2925	-14.8418	-14.1242
13096	2	2	207905	-15.2684	-15.0918	-14.8508	-14.5957	-14.6308	-14.4671
13097	2	2	207980	-13.3323	-13.4719	-13.4645	-12.7663	-13.4353	-13.5013
13098	2	2	207954	-14.7696	-14.6318	-14.3643	-14.3987	-14.5396	-14.5201
13099	2	2	207571	-14.2361	-14.0929	-13.937	-14.3738	-14.6497	-14.5871
13100	2	2	207547	-12.5432	-12.8178	-12.8495	-11.0058	-9.94365	-10.0463
13101	2	2	207521	-14.0927	-14.0476	-13.9588	-13.8823	-14.6308	-14.4775
13102	2	2	207495	-13.1018	-13.3176	-13.2136	-12.5999	-13.336	-13.2194
13103	2	2	207569	-14.2499	-13.3195	-14.2469	NA	-12.7765	-13.688
13104	2	2	207545	-15.681	-15.9093	-15.3722	-15.2015	-15.3615	-14.9632
13105	2	2	209571	-13.1943	-12.7681	-12.9787	-12.2002	-13.1392	-12.9324
13106	2	2	209546	-12.735	-12.8588	-12.643	-11.1849	-10.4212	-10.0282
13107	2	2	209597	-13.1905	-13.3416	-12.9328	-12.8609	-13.5058	-13.4778
13109	2	2	209569	-16.7845	-16.0998	-16.4118	-16.004	-16.3597	-16.4116
13110	2	2	209544	-14.8244	-15.2623	-14.5274	-14.5864	-15.1381	-14.4458
13111	2	2	209170	-13.4236	-13.5374	-13.3795	-13.6303	-14.0131	-13.496
13112	2	2	209119	-11.2968	-12.4223	-12.1343	-10.7796	-11.8365	-11.9366
13113	2	2	209217	-12.0289	-11.998	-12.2113	-12.3121	-12.9217	-12.8284
13114	2	2	209193	-9.22458	-8.76778	-9.39444	-9.28352	-9.25692	-9.69527
13115	2	2	209168	-15.0612	-14.8093	-14.7473	-14.2371	-14.4043	-13.8882
13116	2	2	209116	-15.2383	-15.1895	-15.4316	-14.6575	-15.2499	-15.0035
13117	2	2	208742	-13.5227	-13.3983	-13.129	-12.9316	-13.4513	-13.3468
13118	2	2	208718	-12.8026	-12.6974	-12.7599	-12.5509	-12.9153	-12.7243
13119	2	2	208791	-13.9125	-13.5943	-14.0528	-13.0491	-14.2012	-13.8581
13120	2	2	208766	-12.505	-12.5021	-12.6704	-12.7841	-13.0285	-12.1116
13121	2	2	208740	-15.006	-14.8495	-14.6093	-14.7563	-15.0213	-15.2786
13122	2	2	208716	-15.0958	-15.0148	-14.6645	-14.6835	-14.8663	-14.6385
13123	2	2	209602	-11.3738	-11.0369	-10.9388	-10.6084	-10.7672	-11.3917
13125	2	2	209573	-14.9232	-14.9757	-14.8859	-14.6733	-14.7608	-14.7962
13126	2	2	209548	-12.7897	-12.7496	-12.6947	-11.2821	-10.831	-10.6429
13127	2	2	209600	-12.1374	-11.6134	-11.5063	-11.1891	-11.5739	-12.2267
13129	2	2	209222	-14.7878	-14.6671	-14.3732	-14.6677	-14.5977	-14.8087
13130	2	2	209197	-12.4438	-12.3176	-12.3737	-12.1443	-12.2881	-12.3411
13131	2	2	209172	-13.8571	-13.7514	-13.6689	-13.671	-13.5376	-13.5949
13132	2	2	209121	-14.4876	-14.1981	-14.0335	-13.9184	-14.2357	-14.2005
13133	2	2	209220	-14.5494	-14.5505	-14.4325	-14.2272	-15.3952	-15.224
13134	2	2	209195	-12.4916	-12.152	-12.3914	-11.7719	-12.1825	-12.5199
13135	2	2	208795	-13.2413	-13.6354	-12.7948	-13.5881	NA	-13.9934
13136	2	2	208771	-14.4307	-14.9382	-14.0992	-14.4225	NA	-14.1154
13137	2	2	208744	-15.3262	-15.1916	NA	-15.1421	-15.5245	-15.4516
13138	2	2	208720	-12.7669	-12.3795	-12.79	-12.6165	-13.3127	-13.5696
13139	2	2	208793	-16.5543	NA	-16.5258	-16.2314	-16.5907	-16.3694
13140	2	2	208768	-12.0695	-12.0696	-12.1879	-12.0202	-11.8754	-11.1418
13141	2	2	209577	-13.3131	-13.3343	-13.017	-12.9555	-13.3294	-13.1972
13142	2	2	209552	-13.9792	-14.4117	-13.8334	-13.8572	-14.7216	-14.4459
13143	2	2	209604	-11.8506	-12.2428	-11.3338	-11.8909	-11.2274	-11.741
13145	2	2	209575	-12.9306	-12.6706	-12.81	-12.3562	-12.9386	-12.9915
13146	2	2	209550	-11.7713	-10.0891	-10.892	-11.0663	-10.0165	-10.5506
13147	2	2	209176	-13.5251	-13.4978	-13.3767	-13.4323	-13.5388	-13.7797
13148	2	2	209128	-14.8628	-15.0614	-14.297	-13.9879	-14.6871	-14.4731
13149	2	2	209224	-13.3791	-13.4269	-13.456	-13.1785	-14.3948	-14.3319
13150	2	2	209199	-12.9262	-12.5799	-12.8248	-12.5047	-12.7465	-13.0159
13151	2	2	209174	-12.2065	-12.2821	-12.2102	-11.8609	-12.9391	-13.1679
13152	2	2	209126	-15.4758	-15.1335	-15.6594	-15.0769	-15.9124	-15.7187
13153	2	2	208748	-12.6247	-12.3159	-12.5325	-12.0245	-12.3732	-12.2086
13154	2	2	208724	-14.2816	-14.3432	-14.02	-13.8161	-13.9524	-13.7178
13155	2	2	208797	-13.2617	-13.3859	NA	-13.1455	-14.3449	-13.8887
13157	2	2	208746	-14.7556	-14.905	-14.8747	-14.545	-15.1194	-14.9654
13158	2	2	208722	-14.5336	-14.2804	-14.642	-14.4102	-14.1733	-14.5191
13159	2	2	209608	-9.41778	-8.65218	-9.86797	-9.00261	-9.38049	-9.23064
13161	2	2	209579	-14.248	-14.1285	-14.1445	-14.3681	-15.3324	-15.1341
13162	2	2	209554	-14.3164	-13.9441	-14.1044	-13.9781	-14.6953	-14.0288
13163	2	2	209606	-12.1224	-11.8302	-11.9101	-11.7619	-11.426	-12.2243
13165	2	2	209228	-15.3889	-14.8032	-15.2699	-14.8174	-15.0366	-14.9098
13166	2	2	209203	-13.0011	-12.9709	-12.7371	-12.6235	-12.4676	-12.3949
13167	2	2	209178	-15.297	-15.4774	-15.3421	-15.2219	-15.8322	-15.5938
13168	2	2	209146	-13.5672	-13.7321	-13.4398	-13.3195	-13.3972	-13.4312
13169	2	2	209226	-13.6935	-13.4514	-13.6206	-13.5945	-14.3476	-14.1209
13170	2	2	209201	-10.1758	-9.79099	-9.97687	-9.67961	-9.28485	-9.66986
13171	2	2	208801	-11.6072	-11.214	-12.1346	-11.2788	-11.9957	-11.8809
13172	2	2	208777	-12.1885	-12.4212	-12.1472	-11.9794	-13.5757	-13.0838
13173	2	2	208750	-11.7812	-11.4967	-11.9319	-10.7095	-11.3806	-10.6251
13174	2	2	208726	-13.6497	-13.3452	-13.5169	-13.9764	-14.1388	-13.9448
13175	2	2	208799	-11.1607	-11.3864	-11.0862	-11.3901	-12.163	-12.0524
13176	2	2	208775	-17.3792	-16.1758	-17.4094	-16.4364	-16.9352	-16.9079
13249	2	3	206901	-13.4559	-13.5507	-13.5937	-13.0138	-13.4634	-13.5883
13250	2	3	206876	-14.3687	-14.5139	-14.6856	-14.2895	-15.3876	-14.6359
13251	2	3	206969	-12.98	-12.9535	-12.9582	-12.7798	-13.297	-13.1326
13252	2	3	206928	-14.4919	-14.8838	-14.306	-14.3431	-13.3476	-13.4111
13253	2	3	206898	-14.6515	-14.6772	-14.3778	-14.5982	-14.8693	-14.2357
13254	2	3	206874	-14.2003	-14.2107	-14.1014	-13.7986	-14.9118	-14.8211
13255	2	3	206500	-14.1965	-13.5826	-14.0064	-14.5452	-15.23	-14.2228
13256	2	3	206476	-11.9647	-11.3076	-11.8552	-11.8196	-11.1559	-10.8777
13257	2	3	206550	-15.072	-14.8687	-15.0106	-14.4449	-14.891	-14.1224
13258	2	3	206523	-13.9246	-13.4769	-13.9738	-13.7422	-13.2741	-13.1871
13259	2	3	206498	-12.6763	-12.9076	-13.2306	-13.0255	-12.9128	-13.0952
13260	2	3	206474	-12.8684	-12.4892	-12.9264	-13.15	-14.0376	-13.852
13261	2	3	206107	NA	-11.7914	-12.0183	-11.2719	-11.3292	-10.9823
13262	2	3	206082	-16.0886	-15.8163	-16.3312	-15.9262	-15.29	-15.4719
13263	2	3	206157	-15.2888	-15.3137	-15.1002	-14.9979	-15.307	-15.5159
13264	2	3	206129	NA	-12.1406	NA	-12.5404	-12.6312	-12.3426
13265	2	3	206105	-15.3951	-15.5242	-15.6893	-15.3291	-15.6126	-15.1366
13267	2	3	206973	-17.0406	-16.9065	-17.4459	-16.578	-16.9601	-15.907
13268	2	3	206937	-15.8141	-15.5561	-15.4346	-14.9763	-15.3123	-14.7826
13269	2	3	206904	-15.4407	-15.304	-15.1948	-14.8253	-15.3966	-15.3298
13270	2	3	206878	-11.7576	-12.0517	-12.1955	-11.9513	-13.2185	-12.6077
13271	2	3	206971	-16.2283	-16.1974	-15.6606	-15.5994	-16.0465	-15.1733
13272	2	3	206935	-15.7041	-15.3674	-15.1782	-14.9956	-15.4772	-14.4956
13273	2	3	206554	-15.9194	-15.486	-16.3269	-15.3744	-15.9283	-15.0455
13274	2	3	206527	-13.9765	-14.1281	-14.2099	-14.5033	-15.4194	-15.2714
13275	2	3	206502	-16.4732	-16.2394	-16.6788	-16.4256	-16.9535	-16.3999
13276	2	3	206478	-12.9616	-12.7968	-13.0479	-12.3998	-12.1652	-11.3882
13277	2	3	206552	-16.2378	-16.0196	-16.0956	-15.7028	-15.5839	-15.619
13278	2	3	206525	-12.7596	-12.7085	-12.8189	-12.8486	-13.6023	-13.0949
13279	2	3	206161	-15.5024	-15.2831	-15.7923	-15.319	-15.3773	-14.7015
13280	2	3	206135	-14.9924	-13.8883	-15.1994	-13.9616	-13.8093	-13.8547
13281	2	3	206109	-14.3002	-14.3492	-14.5351	-13.91	-13.7338	-13.876
13282	2	3	206084	-15.1916	-15.3012	NA	-15.0209	-15.3636	NA
13283	2	3	206159	-14.3032	-14.6609	NA	-13.7239	-13.3862	-13.3957
13284	2	3	206131	-16.104	-15.9196	-16.0819	NA	-16.1479	-16.1966
13285	2	3	206908	-14.5668	-14.3694	-14.6076	-14.3096	-14.3207	-14.2813
13286	2	3	206882	-13.9633	-13.8886	-14.0175	-13.7037	-14.3732	-13.9008
13287	2	3	206975	-15.9819	-16.1651	-15.6886	-15.3575	-15.8897	-15.7137
13288	2	3	206940	-16.8596	-16.6482	-16.8692	-15.9213	NA	-15.0623
13289	2	3	206906	-14.0573	-13.8574	-13.827	-13.9086	-14.0997	-13.8667
13290	2	3	206880	-14.0563	-13.7419	-14.1562	-13.9725	-14.5254	-13.6584
13291	2	3	206507	-14.7473	-14.1665	-14.5046	-13.7654	-13.5849	-12.8327
13292	2	3	206482	-14.4103	-14.3201	-14.5431	-14.3436	-14.7473	-14.389
13293	2	3	206556	-16.2708	-15.4796	-16.5604	-16.1589	-16.5193	-15.7329
13294	2	3	206529	-14.4549	-14.191	-14.5139	-13.8413	-13.8672	-13.8943
13295	2	3	206505	-14.1412	-14.4728	-14.0844	-14.2419	-14.1167	-13.5322
13296	2	3	206480	-13.1878	-13.2612	-13.4676	-13.2534	-13.2302	-14.0574
13297	2	3	206113	-14.7015	-14.2268	-14.687	-14.2306	NA	-14.1945
13298	2	3	206088	-11.6134	-11.6783	-12.0508	-11.8124	-12.5585	-12.8162
13299	2	3	206163	-15.4875	-13.8832	-15.6534	-14.2521	NA	-14.7934
13300	2	3	206137	-11.6778	-11.4366	NA	-10.8568	NA	NA
13301	2	3	206111	-14.7066	-14.4856	-14.6145	-14.4218	-14.0377	-13.8633
13302	2	3	206086	-13.9873	-14.0052	-14.2401	-13.5718	-13.6609	-13.8018
13303	2	3	206980	NA	-13.9807	-14.0734	-14.2949	-14.1464	-14.3327
13304	2	3	206945	-14.4524	-15.6738	-14.2322	-14.4306	-13.709	-13.7445
13305	2	3	206910	-15.0638	-14.7457	-15.0877	-14.5942	-14.8197	-15.1041
13306	2	3	206884	-13.6495	-13.7176	-13.9198	-13.6503	-13.3888	-14.0099
13307	2	3	206978	-13.6224	-13.4431	-13.5634	-13.5355	-14.3317	-14.293
13308	2	3	206943	-16.5448	-16.3772	-16.423	-15.7534	-16.4494	-15.72
13309	2	3	206560	-17.0894	-16.3259	-16.868	-16.6528	-17.1538	-16.3075
13310	2	3	206533	-14.3284	-14.4356	-14.4902	-14.3834	-14.1315	-13.5494
13311	2	3	206509	-9.73022	-7.45329	-9.44959	-8.67331	-8.39989	-8.60321
13312	2	3	206484	-14.1549	-14.3902	-13.8215	-13.9492	-14.8404	-14.4522
13313	2	3	206558	-14.5233	-15.0178	-15.689	-15.462	-14.32	-14.6301
13314	2	3	206531	-14.2943	-14.1155	-14.7447	-13.8592	-14.1144	-14.603
13315	2	3	206167	-13.4741	-13.6173	-13.461	-13.2875	-13.6581	-13.7769
13316	2	3	206141	-13.2093	-12.54	-13.3338	-12.9875	-11.3809	-11.4094
13317	2	3	206115	-15.055	-15.2548	-15.536	-15.0114	-15.6881	-15.4816
13318	2	3	206090	-14.9521	-15.1035	-15.1776	-14.7076	-14.3899	-14.2065
13319	2	3	206165	-13.7426	-14.1341	-14.9579	-12.805	-12.8047	-13.7145
13320	2	3	206139	-13.6085	-13.7617	-13.5563	-13.2394	-12.2444	-12.4751
13321	2	3	208135	-13.9075	-14.0515	-13.7492	-13.8585	-14.0422	-14.0251
13322	2	3	208111	-11.314	-11.1705	-11.3418	-11.228	-11.9569	-11.9034
13323	2	3	208181	-13.3503	-13.7441	-13.3608	-14.016	-13.7386	-13.6362
13324	2	3	208157	-14.8215	-14.9202	-14.9789	-15.0951	-15.6463	-15.8043
13325	2	3	208133	-15.1541	-15.169	-14.7157	-14.6479	-14.3514	-14.4119
13326	2	3	208109	-15.1048	-14.9202	-14.7863	-14.8754	-14.802	-14.6908
13327	2	3	207734	-15.4718	-15.2365	-15.532	-15.5368	-15.5067	-14.5091
13328	2	3	207709	-13.929	-13.7905	-14.0093	-13.7483	-14.008	-14.026
13329	2	3	207783	-14.4452	-14.2996	-14.4876	-14.2048	NA	-14.1505
13330	2	3	207756	-16.2144	-16.0849	-16.2117	-15.5955	-16.2734	NA
13331	2	3	207732	-13.9926	-14.2066	-14.2028	-13.8538	-12.7391	-13.124
13332	2	3	207707	-12.6431	-12.5742	-12.8587	-12.6792	-12.05	-11.9332
13333	2	3	207324	-10.1386	-10.6881	-9.26906	NA	-9.09537	-8.7867
13334	2	3	207300	-14.8262	-15.1304	-14.598	-14.8217	-15.3148	-14.4867
13335	2	3	207371	-13.4032	-13.1215	-13.6628	-12.7267	-14.235	-13.7101
13336	2	3	207346	-12.8952	-13.2415	NA	-13.1982	-13.6131	-13.6503
13337	2	3	207322	-14.0371	-14.7902	-14.8244	-13.3785	-14.1514	-14.1841
13338	2	3	207298	-12.4777	-12.4175	-12.9103	-12.8164	-11.7739	-12.5239
13339	2	3	208186	-12.5328	-12.5812	-12.3579	-12.6435	-12.1394	-12.1663
13340	2	3	208161	-15.0242	-14.5492	-14.8523	-14.9572	-14.6925	-14.614
13341	2	3	208137	-15.5045	-15.2755	-15.651	-14.8724	-15.5531	-15.1483
13342	2	3	208113	-15.1759	NA	-15.8159	-14.8152	-15.5176	-14.4545
13343	2	3	208184	-12.9476	-13.0915	-13.1277	-12.6448	-12.8732	-13.0383
13344	2	3	208159	-12.84	-13.0031	-12.7994	NA	-11.852	-11.9883
13345	2	3	207787	-8.99374	-8.75027	NA	NA	-7.53154	-8.13435
13346	2	3	207762	-15.2864	-15.4462	-15.3295	-15.2619	-15.3731	-15.0689
13347	2	3	207736	-12.7232	-13.0383	-12.8894	-12.4328	-13.3975	-13.4219
13348	2	3	207711	-11.6434	-11.2372	-11.6944	-11.9747	-12.0073	-12.1935
13349	2	3	207785	-11.8129	-11.8779	-11.8842	-10.6139	-10.0955	NA
13350	2	3	207760	-12.9251	-12.8142	-12.9644	-13.3343	-13.8249	-13.0284
13351	2	3	207375	-14.0445	-14.4523	-14.0138	-13.6886	-14.2643	-14.2091
13352	2	3	207350	-14.7674	-15.327	-14.7516	-13.9972	-14.2561	-14.2079
13353	2	3	207326	-13.7765	-14.4142	NA	-13.9864	-14.5927	-13.8967
13354	2	3	207302	-14.6157	-14.5911	NA	-14.299	-14.3364	-13.8012
13355	2	3	207373	-12.1811	-11.9297	-12.5563	-12.3301	-11.783	-11.3277
13356	2	3	207348	-13.1719	-13.4134	-13.5624	-14.0199	-14.9431	-14.7993
13357	2	3	208141	-14.5985	-14.7286	-14.7339	-14.5546	-15.0372	-14.4856
13358	2	3	208117	-14.087	-14.4386	-13.9549	-13.759	-14.174	-13.8848
13359	2	3	208189	-16.0911	-15.8911	-16.1185	-15.6416	-16.0532	-15.7824
13360	2	3	208163	-16.7268	-16.5997	-16.6935	-16.0019	-16.7755	-16.1869
13361	2	3	208139	-13.8637	-13.7629	-13.9856	-14.2551	-15.4144	-15.1312
13362	2	3	208115	-14.0657	-14.2046	-14.1975	-13.8384	-14.5816	-14.531
13363	2	3	207740	-13.7463	-13.5184	-13.7305	-13.7349	-13.6452	-13.752
13364	2	3	207715	-12.696	-12.5407	-12.7849	-13.7332	-13.8951	-13.3964
13365	2	3	207789	-15.0775	-14.9847	-15.039	-14.1756	-14.8601	-14.7438
13366	2	3	207764	-15.035	-14.895	-15.0332	-14.5583	-14.7428	-14.613
13367	2	3	207738	-16.0953	-15.7941	-16.2246	-16.2949	-16.6134	-16.6357
13368	2	3	207713	-13.1596	-13.3641	-13.2809	-12.9752	-12.9651	-12.4055
13369	2	3	207330	-11.4513	-11.1657	-11.6715	-11.2323	-11.3547	-11.1535
13370	2	3	207306	-14.0784	-13.9972	-14.267	-14.2553	-14.1011	-14.3227
13371	2	3	207377	-13.4084	-13.7793	-12.9279	-13.3319	-13.8872	-13.8037
13372	2	3	207352	-13.1515	-13.2941	-13.2497	-12.9183	-14.0334	-13.7112
13373	2	3	207328	-12.7619	-12.9558	-13.1521	-11.9243	-12.2897	-11.53
13374	2	3	207304	-12.385	-12.6824	-12.983	-12.7912	-13.1253	-13.3323
13375	2	3	208193	-15.9529	-15.95	-16.1079	-15.9792	-16.1266	-15.8599
13376	2	3	208167	-14.0707	-14.4443	-14.1231	-13.8138	-14.6382	-14.2529
13377	2	3	208143	-13.885	-13.8115	-13.7013	-13.9691	-14.8377	-14.4611
13378	2	3	208119	-15.559	-15.4747	-15.4839	-15.6628	-16.1168	-16.1856
13379	2	3	208191	-16.9154	-17.0144	-17.3587	-16.2565	-17.9407	-16.2764
13380	2	3	208165	-15.438	-15.455	-15.3029	-15.0123	-15.2615	-14.8468
13381	2	3	207793	-13.2109	NA	-12.8001	-14.208	-14.3512	-14.1641
13382	2	3	207768	-14.0889	-14.0084	-14.1738	-13.7467	-13.9362	-14.0767
13383	2	3	207742	-13.8839	-13.5691	-13.9733	-12.6764	-14.1102	-14.2251
13384	2	3	207717	-15.0961	-14.8999	-15.0773	-14.6591	-15.1463	-15.1888
13385	2	3	207791	-13.9303	-13.9184	-13.5598	-14.1326	-13.9401	-13.2733
13386	2	3	207766	-13.7475	-13.6922	-14.2026	-13.1738	-13.2284	-13.0932
13387	2	3	207381	-14.2299	-14.1645	-14.3698	-13.6249	-13.6431	-13.4452
13388	2	3	207356	-13.762	-14.0999	-14.6508	-13.9037	-14.3096	-14.3939
13389	2	3	207332	-12.9033	-13.1999	-12.8849	-12.7483	-13.2751	-12.3126
13390	2	3	207308	-13.4577	-13.6189	-13.4771	-12.7541	-13.4678	-13.0568
13391	2	3	207379	-12.8681	-12.6073	-12.5913	-13.3408	-13.4335	-13.4407
13392	2	3	207354	-13.9534	-14.1126	-13.9167	-14.0506	-15.1627	-14.8577
13393	2	3	209379	-16.2577	-16.8675	-15.4971	-15.6353	-15.7429	-15.6476
13394	2	3	209355	-14.8992	-14.8209	-14.9832	-14.5878	-15.5061	-15.4772
13395	2	3	209428	-14.9259	-15.3093	-14.7641	-15.2311	-15.6438	-15.2678
13396	2	3	209402	-15.5677	-14.9655	-15.4785	-14.2245	-14.5004	-14.4738
13397	2	3	209377	-14.8056	-14.6981	-14.8701	-15.0997	-14.6835	-14.5934
13398	2	3	209353	-13.0555	-13.0748	-12.9323	-13.8778	-14.4254	-14.1042
13399	2	3	208956	-15.5423	-15.4075	-15.3858	-15.2142	-16.0424	-15.4886
13400	2	3	208929	-13.4632	-13.3765	-13.6323	-13.1133	-13.2428	-12.9389
13401	2	3	209002	-13.1324	-12.591	-13.2159	-13.1301	-12.8463	-12.9589
13402	2	3	208978	-14.3919	-14.3384	-14.3536	-13.8156	-14.0447	-13.8137
13403	2	3	208954	-15.4731	-15.4844	-15.2425	-14.9494	-15.3839	-14.9048
13404	2	3	208927	-13.8622	-13.5524	-13.9902	-14.2099	-13.9261	-13.4463
13405	2	3	208556	-13.5336	-13.855	-13.6827	-13.7383	-13.8429	-13.3483
13406	2	3	208531	-14.4748	-14.9995	-14.4606	-14.4443	-15.1208	-14.8244
13407	2	3	208603	-14.9324	-15.2207	-15.1278	-14.5941	-14.6877	-14.4959
13408	2	3	208578	-15.9951	-16.2515	-15.8847	-15.588	-16.0859	-15.7792
13409	2	3	208554	-14.6206	-14.4872	-14.5003	-13.9989	-13.9978	-14.361
13410	2	3	208529	-14.684	-14.2833	-14.8021	-14.5297	-14.9121	-15.1796
13411	2	3	209432	-14.1285	-14.4011	-14.1057	-13.5428	-13.6738	-12.8409
13412	2	3	209406	-14.2869	-13.7962	-14.5979	-13.1609	-13.5695	-13.4671
13413	2	3	209381	-15.408	-15.2894	-15.6513	-14.8662	-15.4594	-15.1171
13414	2	3	209357	-14.7032	-14.7921	-14.5376	-14.4272	-14.534	-14.3265
13415	2	3	209430	-14.3322	-13.9976	-14.1299	-13.9025	-13.6437	-14.2558
13416	2	3	209404	-14.7659	-14.6111	-14.684	-13.982	-14.2196	-14.2111
13417	2	3	209006	-14.8371	-15.016	-14.9521	-14.834	-14.8673	-14.8502
13418	2	3	208982	-13.4705	-13.3037	-13.4278	-13.6254	-13.5993	-13.792
13419	2	3	208958	-14.4414	-14.0135	-14.4763	-13.46	-12.6272	-12.5712
13420	2	3	208932	-14.3419	-14.4507	-14.4229	-13.8949	-14.7695	-14.7481
13421	2	3	209004	-14.1295	-14.1825	-13.9483	-14.3177	-14.7107	-14.7086
13422	2	3	208980	-14.0396	-13.9908	-14.1512	-13.3141	-12.7395	-12.4796
13423	2	3	208607	-14.4787	-15.4915	-14.4206	-14.042	-14.2084	-13.906
13424	2	3	208582	-14.5468	-14.3281	-14.6266	-13.8277	-14.4627	-14.2895
13425	2	3	208558	-15.0927	-14.8758	-15.3121	-14.6888	-15.2034	-15.4142
13426	2	3	208533	-13.4663	-13.4306	-13.5744	-13.6364	-14.0957	-13.7263
13427	2	3	208605	-12.599	-12.8284	-13.0099	-12.5201	-12.6234	-12.3202
13428	2	3	208580	-13.0532	-13.3569	-13.4608	-13.2606	-13.229	-13.4892
13429	2	3	209386	-14.2331	-14.1691	-13.9117	-14.3463	-14.5477	-14.4396
13430	2	3	209361	-14.4572	-14.2019	-14.1717	-13.9331	-14.0149	-13.9932
13431	2	3	209434	-16.6279	-16.2715	-16.674	-15.8523	-16.4998	-16.3681
13432	2	3	209408	-14.2236	-13.7683	-14.1935	-13.9099	-13.986	-13.9538
13433	2	3	209383	-15.8828	-16.0514	-16.2657	-15.4608	-16.2041	-15.7502
13434	2	3	209359	NA	-12.4519	-11.8445	-11.774	-12.6299	-12.3586
13435	2	3	208962	-11.6129	-11.5997	-11.8568	-11.9574	-12.068	-12.1585
13436	2	3	208936	-14.9205	-15.0183	-14.856	-14.414	-14.8811	-14.8626
13437	2	3	209008	-14.3985	-14.2366	-14.5203	-14.5454	-15.0479	-14.4467
13438	2	3	208984	-14.0422	-13.9274	-13.7374	-13.9042	-14.08	-14.2112
13439	2	3	208960	-16.6328	-16.6392	NA	-16.3459	-17.0456	-16.6524
13440	2	3	208934	-13.8029	-13.7261	-13.9318	-13.8023	-14.0679	-14.2242
13441	2	3	208562	-14.0455	-14.0695	-14.3583	-14.0185	-14.2709	-14.4923
13442	2	3	208537	-15.4877	-15.3615	-15.6133	-15.0312	-15.8733	-15.6912
13443	2	3	208610	-10.1296	-10.7108	-10.6452	-10.5602	-9.86646	-10.0322
13444	2	3	208585	-13.646	-13.884	-13.8372	-13.913	-14.3365	-14.0879
13445	2	3	208560	-12.7081	-13.1604	-13.0801	-12.8006	-13.4	-13.0254
13446	2	3	208535	-14.5467	-14.3358	-14.5111	-14.8323	-15.9195	-16.0739
13447	2	3	209438	-12.5015	-12.2743	-12.6765	-12.3314	-12.8275	-12.3684
13448	2	3	209413	-12.707	-13.0815	-13.1029	-12.599	-12.815	-12.6468
13449	2	3	209388	-15.0141	-15.3893	-15.1323	-14.2082	-14.5397	-13.8412
13450	2	3	209363	-17.2539	-16.77	-17.1339	-16.8751	-16.7649	-16.8597
13451	2	3	209436	-14.803	-15.2887	-14.8554	-14.4861	-15.0152	-13.841
13452	2	3	209411	-14.339	-14.1203	-14.0623	-14.859	-14.6085	-14.7648
13453	2	3	209012	-13.9676	-14.0616	-14.0698	-14.1738	-14.6141	-14.5491
13454	2	3	208988	-12.7422	-12.7399	-12.8222	-12.5167	-11.8003	-11.5587
13455	2	3	208964	-10.4164	-10.44	-10.1535	-10.6119	-10.6711	-9.80008
13456	2	3	208938	-14.3694	-14.4324	-14.4508	-14.6633	-14.9928	-14.8391
13457	2	3	209010	-14.7829	-15.0868	-14.9185	-14.7539	-14.4775	-14.4548
13458	2	3	208986	-14.11	-14.4728	-14.2339	-13.8721	-14.1287	-13.68
13459	2	3	208614	-13.8357	-13.8523	-14.4134	-14.3506	-14.2378	-14.5972
13460	2	3	208589	-14.9304	-15.1312	-14.8074	-14.8802	-15.486	-15.2401
13461	2	3	208564	-12.2362	-12.0186	-12.4704	-12.3315	-12.4649	-12.5119
13462	2	3	208539	-11.0187	-11.0063	-11.4075	-10.6529	-10.9536	-11.4573
13463	2	3	208612	-12.1734	-12.6024	-12.2802	-11.2345	-10.5017	-9.6204
13464	2	3	208587	-13.4637	-13.6482	-13.8402	-13.71	-13.8779	-13.2019
13477	2	3	207662	-14.1682	-14.0559	-14.3991	-15.1168	-15.0949	-15.1191
13478	2	3	206133	-14.0186	-14.1398	NA	-14.9076	-14.6741	-14.4896
13479	2	3	209125	-16.7253	-16.6767	-16.823	-16.6853	-16.8732	-16.1545
13480	2	3	208371	-16.221	-16.1376	-15.7839	-16.2902	-15.6699	-16.016
13481	2	3	207658	-14.8725	-14.8746	-15.2212	-14.0787	-13.9368	-13.3824
13482	2	3	209738	-14.1058	-14.0217	-14.5526	-13.826	-13.9755	-14.4369
13495	2	3	209133	-15.6277	-15.454	-15.9794	-15.3209	-15.7399	-15.9762
13496	2	3	208375	-12.689	-12.857	-12.7296	-13.0716	-13.4115	-14.0951
13497	2	3	207758	-15.4491	-16.0306	-15.8876	-15.1622	-15.9253	-15.6361
13498	2	3	206284	-13.2515	-14.0145	-12.9574	-13.222	-13.7941	-13.0703
13499	2	3	209131	-14.9528	-14.5855	-14.8337	-15.0057	-14.6056	-14.3763
13500	2	3	208373	-15.2102	-15.2549	-15.1957	-14.5331	-14.909	-14.5312
13513	2	3	208043	-15.0122	-14.7215	-14.707	-14.5227	-14.7951	-14.4471
13514	2	3	206739	-9.85466	-9.89866	-10.083	-9.84215	-10.1752	-9.70962
13515	2	3	209135	-16.5321	-16.0925	-16.439	-15.4288	-15.4805	-15.485
13516	2	3	208378	-15.6046	-15.3002	-15.4756	-15.3747	-15.2465	-15.256
13517	2	3	207850	-15.4466	-15.7758	-15.7864	-14.9853	-15.5519	-15.2594
13518	2	3	206607	-14.6179	-14.469	-14.4231	-14.7871	-14.1959	-14.3275
13531	2	3	209139	-16.0531	-15.7442	-15.2968	-15.861	-15.3884	-14.9896
13532	2	3	208390	-15.9795	-16.4358	-15.3325	-15.895	-16.1578	-15.3005
13533	2	3	208091	-17.0788	-17.0191	-17.2122	-16.5642	-16.5199	-16.3814
13534	2	3	206741	-13.7906	-13.6678	-13.9867	-13.6391	-13.784	-13.3265
13535	2	3	209137	-15.851	-15.437	-16.1061	-15.9473	-15.3622	-15.356
13536	2	3	208380	-16.0639	-15.5593	-15.5859	-15.3495	-15.8256	-15.8715
13537	2	4	207126	-13.135	-13.0866	-13.7646	-13.0477	-12.5952	-12.6999
13538	2	4	207100	-13.6857	-13.6598	-13.9527	-13.2254	-12.6053	-12.7688
13539	2	4	207175	-15.4731	-14.7558	-15.0113	-14.3433	-13.6841	-14.5659
13540	2	4	207148	-13.6814	-13.2843	-13.5215	-12.7944	-12.4584	-12.4793
13541	2	4	207124	-10.3992	-10.2561	-10.5028	-10.6614	-9.93525	-9.87267
13542	2	4	207094	-14.1829	-14.7691	-13.7918	-14.0396	-13.3551	-12.9817
13543	2	4	206701	-15.0521	-15.05	-14.9053	-14.5434	-14.5412	-14.9935
13544	2	4	206677	-11.1471	-11.1173	-11.1729	-11.5144	-12.2895	-12.328
13545	2	4	206751	-10.8704	-10.5606	-10.9294	-11.0037	-11.1541	-10.5708
13546	2	4	206724	-12.2204	-12.3802	-12.2789	-11.8843	-12.5516	-12.7362
13547	2	4	206699	-12.4393	-12.7873	-12.401	-13.0776	-13.4685	-13.8199
13548	2	4	206675	-12.4434	-12.7934	-12.7326	-12.8938	-13.1662	-13.0321
13549	2	4	206305	-16.2691	-15.9618	-15.7874	-15.2734	-14.5598	-14.4658
13550	2	4	206280	-14.7483	-14.9936	-14.3962	-14.3947	-14.7145	-14.8232
13551	2	4	206352	-15.3136	-15.3973	-14.858	-14.9835	-15.135	-14.9786
13552	2	4	206327	-13.4431	-13.0781	-13.5749	-13.2515	-13.2283	-13.7592
13553	2	4	206303	-14.0025	-14.3611	-13.9749	-13.8015	-14.4851	-14.328
13554	2	4	206278	-11.7192	-12.0493	-11.683	-11.1873	-12.4557	-11.8005
13555	2	4	207179	-15.5355	-14.2337	-15.0415	-15.3667	-12.8757	-14.2121
13556	2	4	207152	-14.0408	-13.8746	-13.71	-13.9503	-13.8629	-13.7798
13557	2	4	207128	-14.5733	-14.3781	-14.2202	-14.8316	-14.2879	-14.4037
13558	2	4	207104	-14.726	-14.649	-14.7674	-14.1938	-14.5261	-14.7051
13559	2	4	207177	-15.8175	-16.0957	-15.2972	-15.6251	-15.5657	-15.9367
13560	2	4	207150	-14.2101	-13.1688	-13.8399	-14.0532	-12.8667	-13.126
13561	2	4	206755	-10.8751	-10.8579	-10.7611	-10.6169	-10.7189	-10.3271
13562	2	4	206728	-11.921	-12.2692	-12.0046	-11.9492	-12.6486	-12.662
13563	2	4	206703	-13.6578	-13.6608	-13.3852	-13.0698	-13.7622	-13.8642
13564	2	4	206679	-15.1267	-14.9079	-14.8456	-14.5101	-14.7051	-14.6684
13565	2	4	206753	-10.8987	-10.9696	-10.8548	-10.8436	-11.1328	-10.6182
13566	2	4	206726	-12.5426	-13.0835	-12.6323	-12.3611	-11.6929	-11.5544
13567	2	4	206357	-14.756	-14.7309	-15.0721	-14.5249	-14.2135	-14.1943
13568	2	4	206331	-12.7862	-13.4266	-12.7294	-12.7109	-12.8289	-13.1064
13569	2	4	206307	-10.5589	-11.1743	-11.1684	-10.7546	-9.85444	-10.0105
13570	2	4	206282	-12.9429	-12.9771	-13.1442	-12.3863	-12.5373	-13.5403
13571	2	4	206355	-14.648	-14.5165	-14.583	-14.554	-14.2159	-13.9401
13572	2	4	206329	-13.4338	-13.1416	-13.2542	-12.9747	-12.9115	-12.8884
13573	2	4	207132	-14.6534	-14.6476	-14.7369	-14.764	-15.4299	-15.4749
13574	2	4	207108	-14.1778	-13.9316	-14.2331	-14.0395	-13.5268	-13.5234
13575	2	4	207181	-15.6194	-15.6309	-15.3892	-15.0629	-13.9619	-14.076
13576	2	4	207155	-16.5624	-15.9944	-16.2042	-15.6507	-14.5574	-14.0304
13577	2	4	207130	-14.5635	-14.7157	-14.5473	-14.8283	-15.2181	-14.998
13578	2	4	207106	-13.9377	-13.3543	-13.7457	-13.7321	-14.143	-14.4084
13579	2	4	206707	-14.8395	-14.3296	-14.6338	-14.627	-15.0848	-14.6657
13580	2	4	206683	-12.665	-12.4722	-12.8948	-12.9582	-12.5018	-13.0872
13581	2	4	206757	-11.9482	-11.8866	-11.8629	-11.6081	-11.9283	-11.2345
13582	2	4	206730	-12.6703	-12.6153	-12.6038	-12.0122	-13.1115	-12.8488
13583	2	4	206705	-14.5163	-14.961	-14.3203	-14.772	-15.3087	-14.8616
13584	2	4	206681	-12.7143	-12.5302	-12.8212	-13.0415	-12.88	-12.8479
13585	2	4	206311	-11.8233	NA	-12.3384	-11.7506	-11.7065	-12.3434
13586	2	4	206287	NA	-14.8667	-15.0273	NA	-15.1557	-15.4232
13587	2	4	206359	NA	NA	-9.72682	NA	-9.50445	-9.69155
13588	2	4	206333	-15.0617	-15.1239	-14.8061	-14.8812	-15.0667	-14.7499
13589	2	4	206309	-13.7611	-13.9668	-13.8188	-12.4998	-13.1738	-13.6924
13590	2	4	206285	-12.558	-12.4852	-12.9385	-12.1724	-13.2936	-13.3534
13591	2	4	207185	-15.1255	-14.4287	-14.3086	-14.4812	-13.7478	-13.6247
13592	2	4	207160	-14.4691	NA	-14.0001	-14.5055	-13.0647	-13.6906
13593	2	4	207134	-13.708	-12.7119	-13.3779	-13.0496	-12.8033	-12.7568
13594	2	4	207110	-13.261	-13.4753	-13.2467	-13.4728	-13.4746	-13.6962
13595	2	4	207183	-17.159	-16.9364	-16.8868	-17.1995	-17.0582	-17.3061
13596	2	4	207157	-16.1361	-15.3688	-15.2533	-15.2048	-14.1585	-13.8675
13597	2	4	206761	-11.4801	-11.2513	-11.4722	-11.2001	-11.7292	-11.1058
13598	2	4	408313	-13.0378	-13.2235	-12.9817	-13.5661	-13.6077	-13.0033
13599	2	4	206709	-14.5113	-14.8953	-14.1138	-14.3508	-15.2012	-14.7957
13600	2	4	206685	-14.6638	-14.6308	-14.6881	-14.6726	-14.61	-14.6276
13601	2	4	206759	-10.9742	-10.6686	-10.8641	-10.7244	-11.1956	-10.623
13602	2	4	206732	-13.3723	-12.9978	-13.8062	-13.9768	-13.706	-13.6728
13603	2	4	206363	-14.3786	-14.0603	-14.0149	-13.8126	-13.9558	-13.6849
13604	2	4	206337	-13.3798	-13.997	-13.7006	-12.7961	-12.1792	-12.5961
13605	2	4	206313	-14.4778	-14.4975	-14.4358	-13.7342	-13.9672	-13.6678
13606	2	4	206289	-14.9497	-15.3437	-14.4495	-14.9665	-15.2105	-15.1248
13607	2	4	206361	-14.0214	-13.9447	-14.0349	-13.9803	-13.8832	-13.4114
13608	2	4	206335	-13.6273	-14.3743	-13.244	-13.6798	-13.3037	-12.8878
13609	2	4	208340	-15.5714	-15.5827	-15.1494	-15.0833	-14.8071	-14.0518
13610	2	4	208315	-16.8372	-16.5357	NA	-16.4701	-16.6187	-16.815
13611	2	4	208407	-14.5896	-14.2987	-14.4075	-14.9542	-14.774	-14.8288
13612	2	4	208381	-14.4446	-14.6624	-14.3068	-14.5638	-14.9334	-14.2922
13613	2	4	208338	-15.6699	-15.5153	-15.2316	-15.4742	-14.9312	-14.8708
13614	2	4	208313	-15.6048	-15.3688	-15.2678	-14.9647	-15.5466	-15.0973
13615	2	4	207935	-14.2172	-13.5723	-13.9095	-13.7962	-12.9468	-13.6016
13616	2	4	207909	-12.8905	-12.5317	-12.6508	-12.3751	-12.6927	-12.5751
13617	2	4	207984	-13.5476	-13.434	-13.4351	-13.4675	-13.7983	-13.6205
13618	2	4	207958	-14.3824	-15.061	-14.1531	-14.3757	-15.0869	-14.6844
13619	2	4	207933	-15.8723	-15.6226	-15.482	-15.9633	-15.9	-15.47
13620	2	4	207907	-12.2969	-12.8499	-12.6553	-12.5921	-12.111	-12.2573
13621	2	4	207526	-12.5774	-12.9796	-13.1839	-12.3134	-12.6884	-12.6516
13622	2	4	207499	-13.8925	-13.8983	-13.7444	-14.1533	-14.4735	-14.6587
13623	2	4	207573	-13.8936	NA	-14.0613	-14.0349	-13.0232	-13.2811
13624	2	4	207549	-14.536	-14.781	-14.6875	-14.2012	-14.7333	-14.8661
13625	2	4	207524	-13.2736	-13.1187	-13.8657	-13.3996	-13.1959	-13.6158
13626	2	4	207497	-14.1066	-14.7766	-14.3226	-13.9918	-14.4354	-14.344
13627	2	4	208412	-15.0834	-14.9751	-15.195	-15.3227	-15.5222	-14.9634
13628	2	4	208385	-14.9427	-14.6178	-14.9749	-14.9152	-15.0527	-14.4509
13629	2	4	208342	-13.9854	-14.1304	-13.8106	-13.9781	-14.277	-14.4444
13630	2	4	208317	-15.5433	-15.4836	-15.2148	-15.382	-15.3921	-15.0206
13631	2	4	208409	-14.5757	-14.207	-14.1579	-14.5959	-14.2305	-14.3546
13632	2	4	208383	-14.475	-14.0314	-14.0322	-13.7722	-14.2328	-13.8945
13633	2	4	207988	-14.0928	-14.2623	-14.0517	-14.1919	-14.4503	-14.3875
13634	2	4	207962	-15.0995	-14.5966	-15.0277	-14.5447	-14.4276	-14.501
13635	2	4	207937	-11.5798	-10.469	-11.6792	-11.194	-9.87518	-10.6338
13636	2	4	207911	-13.0993	-12.6663	-13.109	-13.2091	-13.1027	-13.6252
13637	2	4	207986	-14.7959	-15.0895	-14.0953	-14.2128	-14.6325	-14.0483
13638	2	4	207960	-15.0389	-15.2153	-14.6201	-14.8866	-14.8804	-14.5001
13639	2	4	207577	-14.1952	-14.3764	-14.0074	-14.238	-13.8274	-13.663
13640	2	4	207553	-9.31549	-9.90825	-10.1144	-8.74012	-10.3862	-11.0439
13641	2	4	207528	-14.9632	-14.4975	-14.5269	-14.3645	-14.1499	-14.5201
13642	2	4	207501	-13.2203	-13.0753	-13.339	-12.9446	-13.8417	-13.8315
13643	2	4	207575	-12.9357	-13.4091	-12.7486	-12.8303	-13.3623	-13.3208
13644	2	4	207551	-14.6966	-14.8158	-14.6767	-14.8018	-14.3086	-14.2648
13645	2	4	208346	-12.8184	-12.4105	-12.7816	-13.1449	-13.2904	-13.6287
13646	2	4	208322	-14.9284	NA	-14.736	-14.9146	-15.3693	-14.98
13647	2	4	208414	-14.0304	-13.6877	-14.0428	-14.2312	-13.7278	-13.4893
13648	2	4	208387	NA	-16.0475	-15.6721	-15.574	-16.0811	-15.3581
13649	2	4	208344	-14.4271	-14.497	-14.3294	-14.2506	-14.681	-14.3435
13650	2	4	208319	-14.6688	-15.6744	-14.6215	-14.6344	-15.5967	-15.2497
13651	2	4	207941	-12.8853	-11.3589	-11.8718	-11.7441	-10.4239	-11.4677
13652	2	4	207916	-15.0888	-14.8584	-14.4542	-14.5017	-14.6246	-14.0668
13653	2	4	207990	-15.0625	-14.6327	-15.2502	-14.8991	-15.8099	-15.4138
13654	2	4	207964	-13.1065	-13.0909	-13.0494	-12.9448	-13.3613	-13.5631
13655	2	4	207939	-14.3659	-14.9791	-13.9812	-14.3996	-14.708	-14.5934
13656	2	4	207913	-13.7702	-13.5249	-13.6342	-13.8693	-13.145	-13.6058
13657	2	4	207532	-14.654	-14.3697	-14.6417	-15.0068	-14.9467	-14.9661
13658	2	4	207507	-12.28	-12.7551	-12.6957	-12.8343	-13.9726	-14.0717
13659	2	4	207579	-14.0189	-14.4458	-13.8389	-13.3358	-13.7723	-13.7997
13660	2	4	207555	-13.3219	-13.4266	-13.4186	-13.2189	-13.8083	-14.2212
13661	2	4	207530	-14.7988	-15.0426	-14.7457	-14.4712	-14.5555	-14.6716
13662	2	4	207505	-11.0305	-11.8889	-11.0085	-11.2841	-11.4236	-11.888
13663	2	4	208418	-14.476	-14.2815	-14.4209	-14.4805	-14.2877	-13.9108
13664	2	4	208393	-13.776	-13.9017	-13.8748	-13.8102	-13.4984	-13.7878
13665	2	4	208348	-9.84081	-9.70099	NA	-10.7158	-9.51646	-10.0921
13666	2	4	208324	-15.1584	-14.9347	-15.1761	-14.5272	-13.8806	-13.26
13667	2	4	208416	-15.8733	-15.7317	-15.3797	-15.5599	-15.0017	-14.755
13668	2	4	208391	-12.4069	-12.1461	-12.2712	-11.8116	-12.815	-12.7707
13669	2	4	207994	-13.4537	-13.4912	-13.1092	-13.2644	-13.003	-12.7216
13670	2	4	207969	-14.6259	-14.6577	-14.3527	-14.2775	-13.742	-14.1822
13671	2	4	207943	-13.6012	-13.1125	-13.1888	-13.5298	-12.5278	-12.3369
13672	2	4	207918	-15.5534	-15.0723	-15.449	-14.9379	-14.5673	-14.5122
13673	2	4	207992	-14.4319	-14.9181	-14.2175	-14.1124	-15.3217	-14.4292
13674	2	4	207967	-14.6514	-14.4584	-14.4664	-14.2043	-14.4299	-14.1833
13675	2	4	207583	-14.3279	-14.8349	-14.3361	-14.3408	-13.8396	-13.8592
13676	2	4	207559	-14.4807	-14.6956	-14.0736	-14.3351	-14.588	-13.9578
13677	2	4	207534	-16.3086	-15.9882	-15.9003	-15.5616	-15.7245	-15.0285
13678	2	4	207509	-14.9419	-15.3618	-15.0143	-15.7037	-16.5112	-16.2646
13679	2	4	207581	-13.5621	-13.1773	-13.3406	-13.4188	-12.7812	-13.4087
13681	2	4	209583	-14.3712	-14.1269	-14.2271	-14.3919	-14.1824	-13.8534
13683	2	4	209610	-11.1503	-10.9569	-11.2144	-10.805	-10.8334	-11.2111
13685	2	4	209581	-13.7605	-13.7771	-13.6642	-13.4576	-14.3664	-14.2769
13686	2	4	209556	-15.4709	-15.2125	-15.3445	-15.2749	-15.5507	-15.2611
13687	2	4	209182	-14.1251	-13.9949	-13.9157	-13.7461	-14.3542	-14.239
13688	2	4	209157	-14.349	-14.3175	-14.1451	-12.0437	-11.9868	-11.8101
13689	2	4	209230	-13.5867	-13.5401	-13.5583	-13.3701	-12.9911	-13.4447
13690	2	4	209205	-14.1063	-14.2434	-14.0074	-13.8472	-13.3798	-13.3953
13691	2	4	209180	-13.2577	-13.5522	-13.5288	-12.671	-13.604	-13.4963
13692	2	4	209154	-15.2371	-15.0606	-14.8679	-14.6753	-14.4702	-14.2339
13693	2	4	208754	-13.0822	-13.5103	-13.313	-13.59	-14.2131	-13.9636
13694	2	4	208730	-14.1458	-14.2061	-14.2077	-14.0231	-14.3265	-14.1135
13695	2	4	208803	-12.9861	-13.0885	-13.2873	-13.0753	-13.2147	-13.2599
13696	2	4	208779	-14.4465	-14.0541	-14.5434	-14.1284	-14.7855	-14.0045
13697	2	4	208752	-13.8093	-13.9491	-13.9484	-13.7635	-13.6106	-13.9628
13698	2	4	208728	-12.1492	-12.3069	-12.3068	-11.9077	-11.8935	-11.4164
13699	2	4	209614	-9.16957	-9.67407	-8.77295	-8.90168	-8.88677	-8.9346
13701	2	4	209585	-14.2019	-14.0337	-14.0395	-14.0266	-13.6306	-13.8945
13702	2	4	209560	-15.2562	-15.7295	-15.0492	-15.2674	-15.6568	-15.8688
13703	2	4	209612	-9.65612	-9.25202	-10.0328	-9.9035	-8.63574	-10.2653
13705	2	4	209234	-12.6867	-12.6802	-12.3311	-12.3709	-14.0976	-14.0949
13706	2	4	209209	-14.9133	-15.015	-14.6244	-14.4889	-14.897	-14.7633
13707	2	4	209184	-11.7548	-12.8164	-12.2542	-11.0168	-12.5561	-12.5598
13708	2	4	209159	-13.7174	-13.749	-13.6877	-13.0899	-13.1075	-13.4768
13709	2	4	209232	-15.5126	-15.5637	-15.2302	-14.9845	-15.4779	-15.1227
13710	2	4	209207	-13.2594	-13.586	-13.1136	-12.4249	-11.7402	-12.1395
13711	2	4	208809	-13.7174	-13.9981	-13.613	-13.7743	-13.7369	-13.6981
13712	2	4	208783	-14.1997	-14.4404	-14.2396	-14.1119	-14.1936	NA
13713	2	4	208758	-12.2201	-12.2298	-12.4525	-11.8153	-12.7864	-12.4256
13714	2	4	208732	-13.6611	-13.4484	-13.6673	-13.7661	-13.3523	-13.66
13715	2	4	208806	-12.1481	-12.5067	-12.3438	-12.485	-12.3416	-12.4576
13716	2	4	208781	-14.2155	-14.6337	-14.0495	-13.8992	-14.0408	-13.475
13717	2	4	209589	-14.6386	-14.6224	-14.7296	-14.7872	-14.1988	-14.1639
13718	2	4	209565	-14.748	-14.8557	-14.6975	-14.7617	-14.9798	-14.8722
13719	2	4	209616	-12.6927	-12.7905	-12.939	-12.3691	-12.1682	-11.934
13721	2	4	209587	-15.5886	-15.3312	-15.1915	-15.0732	-15.4925	-15.0562
13722	2	4	209562	-15.6601	-15.2283	-15.5969	-15.6079	-16.1359	-15.6695
13723	2	4	209188	-13.0303	-13.5866	-12.9581	-12.7402	-13.3825	-13.1503
13724	2	4	209164	-14.6284	-14.9245	-14.6266	-14.4362	-13.8088	-13.7894
13725	2	4	209236	-11.1635	-11.4782	-10.9622	-10.2898	-10.2924	-10.3639
13726	2	4	209211	-13.1932	-13.6583	-13.3769	-13.6757	-13.862	-13.7636
13727	2	4	209186	-10.7151	-10.6392	NA	-10.4745	-9.87657	-10.6779
13728	2	4	209161	-15.119	-15.1098	-14.6362	-14.0561	-13.6316	-13.9298
13729	2	4	208762	-14.7319	-14.8068	-14.755	-14.6833	-15.379	-15.1888
13730	2	4	208736	-15.2317	-14.9117	-15.0384	-14.5824	-15.1468	-15.1225
13731	2	4	208811	-13.4784	-13.9907	-14.4472	-13.648	-13.3248	-13.7032
13732	2	4	208785	-13.4132	-13.8997	-13.3562	-13.4498	-13.5894	-13.9365
13733	2	4	208760	-14.9161	-14.784	-14.6684	-14.81	-14.3822	-14.1437
13734	2	4	208734	-13.2956	-13.8521	-13.4935	-12.5991	-12.6519	-12.3094
13735	2	4	209620	-10.1916	-10.8199	-10.8201	-10.9878	-11.3233	-10.2615
13736	2	4	209595	-10.8443	-11.2262	-11.3134	-11.6136	-11.1699	-11.1298
13737	2	4	209591	-13.9676	-14.4088	-13.7337	-14.4626	-15.0237	-14.5335
13738	2	4	209567	-15.4791	-15.7983	-15.1769	-15.1698	-15.6239	-15.2805
13739	2	4	209618	-11.587	-11.406	-11.9584	-11.361	-11.455	-11.9051
13740	2	4	209592	-12.2475	-11.9228	-12.5192	-11.0793	-12.0053	-11.8609
13741	2	4	209240	-13.8832	-13.8385	-13.5921	-13.5764	-13.6161	-13.3011
13742	2	4	209215	-12.8882	-12.8894	-12.6134	-13.1047	-13.5175	-13.3674
13743	2	4	209191	-13.9199	-14.2994	-13.7373	-13.9165	-13.6318	-13.7006
13744	2	4	209166	-16.5216	-16.0624	-16.2975	-15.5562	-16.1677	-15.153
13745	2	4	209238	-14.1883	-14.1288	-14.1937	-13.4641	-12.3778	-13.0589
13746	2	4	209213	-12.3903	-12.2708	-12.0953	-12.51	-11.796	-11.0794
13747	2	4	208815	-13.4783	-13.8432	-14.1971	-14.4204	-14.8847	-14.7684
13748	2	4	208789	-13.8491	-13.9577	-14.1729	-13.2337	-12.7321	-13.26
13749	2	4	208764	-14.892	-15.3699	-14.7634	-14.9932	-15.2965	-15.2624
13750	2	4	208738	-12.5015	-12.8135	-12.6854	-12.5219	-12.4283	-12.6945
13751	2	4	208813	-14.1233	-14.3742	-14.3885	-14.4704	-15.1205	-14.8439
13752	2	4	208787	-13.9553	-14.4844	-14.2344	-13.8613	-14.2203	-14.3891
13825	3	1	207007	-15.4073	-15.3182	-15.1128	-14.8509	-15.2056	-14.7929
13826	3	1	206983	-15.0966	-15.4212	-14.9105	-14.1077	-15.3078	-14.9563
13827	3	1	207054	-14.376	-14.385	-14.3971	-13.6817	-14.5966	-14.1516
13828	3	1	207030	-12.5437	-12.6608	-12.3552	-12.0298	-12.8045	-12.7921
13829	3	1	207005	-15.6462	-15.4228	-15.815	-14.8292	-15.7188	-15.7564
13830	3	1	206981	-14.1756	-14.5458	-14.0603	-13.6839	-14.0036	-14.3316
13832	3	1	206564	-16.3225	-16.2092	-15.1999	-16.0575	-15.632	-14.9165
13833	3	1	206638	-12.2094	-12.446	-12.0917	-12.426	-12.0724	-12.0272
13834	3	1	206614	-12.7937	-12.6634	-12.5809	-12.1507	-11.8842	-11.6359
13835	3	1	206588	-15.7055	-16.0581	-15.9841	-15.6906	NA	-15.6726
13837	3	1	206194	-13.8385	-13.6765	-13.4965	-13.8636	-13.6417	-13.9274
13838	3	1	206170	-15.6172	-15.2433	-15.3248	-14.9624	-15.0341	-15.1196
13839	3	1	206240	-14.4755	-14.079	-14.4698	-14.115	-14.605	-14.6449
13840	3	1	206216	-11.1338	-11.6116	-11.4794	-11.4922	-11.6562	-11.1007
13841	3	1	206192	-13.3013	-13.4616	-13.5016	-13.045	-13.2217	-13.3892
13842	3	1	206168	-15.2342	-15.2851	-15.0546	-15.2417	-15.3764	-15.6352
13843	3	1	207058	-14.2423	-14.1911	-14.2111	-13.9157	-14.1481	-14.3006
13844	3	1	207034	-12.5282	-12.5833	-12.6096	-12.3749	-13.2614	-12.6131
13845	3	1	207010	-14.4352	-14.4038	-14.4799	-13.597	-14.1051	-13.6654
13846	3	1	206985	-9.4796	-9.58433	-9.35713	-9.39164	-10.2914	-9.90286
13847	3	1	207056	-15.1047	-14.6747	-14.9729	-15.0017	-15.0949	-14.9276
13848	3	1	207032	-12.6927	-12.7787	-12.6429	-12.3107	-13.1649	-12.9833
13849	3	1	206642	-12.5855	-12.696	-12.6201	-12.299	-13.2305	-12.7349
13850	3	1	206618	-12.0296	-12.2352	-11.8904	-11.3056	-11.4332	-11.2654
13851	3	1	206592	-14.8549	-15.5631	-14.9543	-14.6528	-14.1425	-14.0705
13852	3	1	206566	-16.7643	-16.1394	-16.9036	-16.1836	-16.7027	-16.7386
13853	3	1	206640	-12.7649	-12.238	-12.6961	-12.5198	-12.148	-11.8689
13854	3	1	206616	-12.716	-12.9026	-13.0436	-13.1946	-13.4983	-13.0425
13855	3	1	206244	-11.4196	-11.9509	-11.4105	-11.5857	-12.4605	-12.1101
13856	3	1	206220	-13.464	-13.5785	-13.2852	-12.9846	-12.6371	-12.8401
13857	3	1	206196	-15.3296	-15.4021	-15.2417	-15.4823	-15.9368	-15.7083
13858	3	1	206172	-15.6684	-14.9993	-15.698	-15.35	-15.197	-15.4403
13859	3	1	206242	-14.646	-14.719	-14.4609	-14.6191	-14.8929	-14.5509
13860	3	1	206218	-14.0824	-14.0008	-14.0773	-13.3118	-13.8565	-13.9533
13861	3	1	207014	-12.7969	-12.7741	-12.7679	-12.3273	-11.7603	-11.8257
13862	3	1	206989	-13.6801	-13.6593	-13.6116	-13.3642	-14.0925	-13.9904
13863	3	1	207060	-13.0336	-12.9308	-12.8658	-12.7138	-12.7839	-13.037
13864	3	1	207036	-13.9808	-13.863	-13.8836	-13.6166	-14.4411	-14.1713
13865	3	1	207012	-15.1446	-14.8731	-14.9472	-14.5686	-15.311	-14.7038
13866	3	1	206987	-11.941	-11.7024	-11.8859	-11.8503	-12.0836	NA
13867	3	1	206596	-15.7602	-15.7636	-15.6668	-14.9744	-15.7123	-15.7546
13868	3	1	206570	-15.187	-15.0774	-15.3151	-14.3408	-15.1062	-14.6228
13869	3	1	206644	-10.6888	-10.6	-10.2935	-9.9718	-9.98787	-9.7473
13870	3	1	206620	-13.7896	-14.0561	-13.9749	-13.6639	-13.9065	-13.6619
13871	3	1	206594	-15.3187	-15.5765	-16.0771	-14.9283	-16.0746	-15.6299
13872	3	1	206568	-17.243	-16.7254	-17.3671	-16.3103	-17.0509	-16.6934
13873	3	1	206200	-10.0266	-9.89124	-9.32035	-9.1935	-9.04161	-9.80909
13874	3	1	206176	-14.9475	-15.0043	-14.6452	-15.0291	-14.8987	-14.7958
13875	3	1	206246	-14.0638	-14.1256	-13.8962	-13.1984	-14.2694	-14.1286
13876	3	1	206222	-13.4497	-13.7478	-13.6576	-13.4197	-14.2849	-13.9691
13877	3	1	206198	-14.2044	-14.5304	-14.3284	-14.3293	-14.7136	-14.684
13878	3	1	206174	-14.0325	-14.0455	-13.7387	-13.9493	-14.6429	-14.2095
13879	3	1	207064	-13.2117	-13.3725	-13.2465	-12.9041	-13.8943	-13.4735
13880	3	1	207040	-13.4461	-13.181	-13.2922	-13.0925	-13.6916	-12.9333
13881	3	1	207016	-13.403	-13.5459	-13.1057	-13.5027	-13.1888	-12.3013
13882	3	1	206991	-15.1043	-14.9547	-15.1184	-14.6307	-15.6116	-15.0845
13883	3	1	207062	-14.1134	-14.5798	-14.0935	-13.9927	-13.7998	NA
13884	3	1	207038	-14.4369	-14.6566	-14.1921	-14.6758	-15.1148	-14.9678
13885	3	1	206648	-9.83826	-9.78613	-9.69768	-9.90163	-9.43465	-9.02296
13886	3	1	206624	-14.247	-14.2798	-13.7381	-13.8311	-13.7008	-13.4521
13887	3	1	206598	-14.4156	-13.9392	-13.1718	-14.2541	-13.7282	-13.4439
13888	3	1	206572	-15.6136	-15.2824	-15.6426	-15.4127	-15.4927	-15.42
13889	3	1	206646	-12.6046	-12.9962	-12.741	-12.8624	-13.342	-12.2622
13890	3	1	206622	-14.5787	-14.5093	-14.5163	-14.2077	-14.5822	-14.3122
13891	3	1	206250	-15.0195	-15.0539	-15.0798	-15.3621	-15.6632	-15.1386
13892	3	1	206226	-13.8424	-13.7243	-13.3794	-13.5824	-12.9003	-12.8701
13893	3	1	206202	-13.5009	-13.2149	-13.6425	-13.2739	-13.6062	-13.4435
13894	3	1	206178	-12.2312	-12.4702	-12.4858	-11.745	-12.89	-12.8117
13895	3	1	206248	-13.1283	-13.6027	-13.0221	-13.3657	-13.4546	-13.6356
13896	3	1	206224	-13.9528	-13.3442	-13.3869	-13.4703	-12.5577	-12.2737
13897	3	1	208223	-16.85	-16.4188	-16.3858	-15.4137	-16.0336	-15.5846
13898	3	1	208196	NA	-16.1376	-15.9717	-15.5072	-16.1742	-16.1762
13899	3	1	208274	-16.72	-16.4653	-16.72	-15.6956	-16.7111	-16.4426
13900	3	1	208250	-15.2672	-15.1128	-15.1429	-14.7787	-14.7193	NA
13901	3	1	208221	-14.9663	-15.4363	-14.7292	-15.3749	-15.0058	-15.17
13902	3	1	208194	-14.8051	-14.6126	-15.0273	-14.1211	-14.3133	-14.436
13903	3	1	207820	-14.1193	-14.3804	-13.8774	-14.0134	-13.4106	-13.019
13904	3	1	207796	-14.049	-14.2638	-13.8686	-14.0302	-14.2297	-13.9684
13905	3	1	207868	-16.0739	-15.6721	-15.5267	-15.7082	-15.4886	NA
13906	3	1	207843	-13.4559	-13.2373	-13.7783	-13.2655	-14.6133	-14.3242
13907	3	1	207818	-13.8598	-14.3145	-13.914	-13.7136	-13.5911	-13.4386
13908	3	1	207794	-12.9342	-12.4866	-12.8619	-13.4165	-13.4823	-13.8932
13909	3	1	207408	-14.5131	-14.475	-14.4124	-13.9682	-14.4957	-14.4643
13910	3	1	207384	-13.8158	-13.7954	-13.508	-13.5029	-13.1978	-13.3073
13911	3	1	207455	-13.3329	-13.0455	-13.195	-12.8044	-13.0404	-12.7471
13912	3	1	207430	-14.1536	-14.0983	-13.9843	-13.7973	-13.8853	-14.0704
13913	3	1	207406	-13.8788	-14.1598	-13.9848	-13.8438	-15.1011	-14.5022
13914	3	1	207382	-13.0268	-13.1954	-13.1123	-12.8008	-13.4838	-13.6484
13915	3	1	208278	-14.3898	-14.4427	-14.4793	-13.3689	-14.2673	-13.9535
13916	3	1	208254	-14.4438	-14.1103	-14.4457	-13.7258	-14.2568	-14.3219
13917	3	1	208226	-17.211	-16.9356	-16.7286	-16.4795	-16.88	-16.4422
13918	3	1	208198	-13.1459	-12.9976	-13.0244	-12.9627	-12.7115	-13.0403
13919	3	1	208276	-10.1008	-10.2334	-9.79584	-10.2125	-10.3207	-10.2149
13920	3	1	208252	-14.8176	-15.1797	-14.9985	-14.6939	-14.65	-14.8739
13921	3	1	207872	-15.2561	-14.9605	-15.0471	-14.7963	-14.8126	-15.2535
13922	3	1	207847	-15.248	-15.2052	-15.0043	-14.9392	-14.4562	-14.7744
13923	3	1	207822	-13.7759	-13.8133	-13.8235	-14.1295	-13.9401	-14.2231
13924	3	1	207798	-14.7091	-15.2456	-14.6504	-14.2868	-14.4046	-14.3416
13925	3	1	207870	-15.7001	-14.5031	-15.5613	-14.8319	-15.2551	-15.4696
13926	3	1	207845	-14.1621	-14.5037	-14.5214	-13.9823	-14.6712	-14.5751
13927	3	1	207460	-14.5027	-14.7237	-14.5995	-14.6607	-15.8262	-14.7764
13928	3	1	207434	-11.4604	-12.2821	-11.6757	-10.854	-11.1012	-10.6529
13929	3	1	207410	-13.8086	-14.3362	-14.3539	-14.2843	-14.4741	-14.5958
13930	3	1	207386	-12.4524	-12.2281	-12.495	NA	-13.2021	-13.5188
13931	3	1	207458	-12.4745	-12.614	-12.2314	-11.9962	-12.2358	-12.6769
13932	3	1	207432	-13.6393	-13.3391	-13.5173	-13.3235	-14.0358	-13.8883
13933	3	1	208231	-13.3491	-13.2771	-13.0441	-13.0821	-13.2275	-13.4609
13934	3	1	208203	-15.9206	-15.4181	-15.7557	-14.9748	-14.7079	-14.8141
13935	3	1	208280	-12.2167	-12.4069	-12.5141	-12.1323	-12.7055	-12.4315
13936	3	1	208256	-14.9319	-14.7354	-14.7185	-14.4606	-14.9886	-14.6392
13937	3	1	208228	-15.1472	-15.606	-15.1054	-14.3453	-15.5818	-15.4328
13938	3	1	208200	-15.7461	-15.4899	-15.9369	-15.1582	-15.5002	-15.8978
13939	3	1	207826	-13.3818	-13.5722	-13.3396	-13.1388	-13.3527	-13.0047
13940	3	1	207802	-14.8207	-14.8274	-14.5321	-14.5994	-14.7828	NA
13941	3	1	207874	-13.711	-13.8412	-13.3172	-13.2206	-13.3091	-13.1702
13942	3	1	207849	-13.9566	-14.0691	-14.0371	-14.275	NA	-14.5992
13943	3	1	207824	-14.26	-14.2368	-14.0147	-13.8485	-13.7026	-13.7161
13944	3	1	207800	-13.4617	-13.3981	-13.3187	-13.3598	-13.2708	-13.8664
13945	3	1	207414	-14.1337	-14.3803	-13.594	-13.9263	-13.8637	-13.2491
13946	3	1	207390	-14.2176	-14.3717	-14.1026	-13.7031	-14.0244	-14.0765
13948	3	1	207436	-15.8687	-15.4672	-15.9185	-15.301	-15.1139	-14.5989
13949	3	1	207412	-13.308	-12.8856	-13.1538	-13.7753	-13.5884	-13.6864
13950	3	1	207388	-14.5227	-14.5281	-14.3886	-14.3344	-14.1248	-14.089
13951	3	1	208284	-11.6603	NA	-11.8646	-12.6696	-13.023	-13.0274
13952	3	1	208260	-15.2152	-15.1802	-15.2116	-14.6023	-14.818	NA
13953	3	1	208233	-16.0593	-15.6385	-15.926	-15.384	-15.6949	-15.6676
13954	3	1	208205	-17.365	-16.695	-17.4594	-17.2194	-17.2113	-16.9463
13956	3	1	208258	-14.1559	-14.1392	-14.1832	-13.4141	-14.5467	-14.9105
13957	3	1	207879	-14.7296	-14.5868	-14.7413	-14.3329	-14.1867	-14.5064
13958	3	1	207854	-13.4327	-12.6316	-13.3938	-12.8156	-12.9894	-13.2393
13959	3	1	207828	-14.0442	-14.4114	-14.3531	-13.7985	-13.4733	-13.6019
13960	3	1	207804	-13.9853	-14.2647	-14.146	-14.4177	-14.8528	-14.3413
13961	3	1	207876	-14.6673	-14.7226	-14.1597	-14.6066	-15.7861	-14.7341
13962	3	1	207852	-12.2329	-12.3499	-12.1514	-12.1097	-12.4483	-12.922
13963	3	1	207466	-14.6237	-14.5566	-14.5362	-14.5202	-14.3637	-14.2146
13964	3	1	207440	-15.0847	-15.4968	-14.8894	-14.4134	-14.1387	-13.8982
13965	3	1	207416	-14.989	-15.0295	-14.7225	-14.9363	-15.8883	-15.0012
13966	3	1	207392	-12.746	-12.4286	-12.4274	-12.5185	-13.1671	NA
13967	3	1	207464	-14.1715	-14.5508	-14.3245	-14.5572	-14.9669	-14.9602
13968	3	1	207438	-16.6427	-16.2959	-16.9219	-15.9033	-16.4335	-15.9874
13969	3	1	209468	-15.394	-16.1927	-15.9695	-14.6805	-15.8294	-15.097
13970	3	1	209441	-9.29271	-9.41173	-9.5231	-9.33296	-9.34956	-8.98825
13971	3	1	209517	-12.1654	-12.4097	-12.4307	-12.4301	-13.552	-13.2006
13972	3	1	209490	-13.392	-13.927	-13.4563	-13.7128	-13.3215	-13.2148
13973	3	1	209466	-14.9508	-14.8078	-14.9118	-14.8457	-15.2726	-14.7548
13974	3	1	209439	-12.6463	-11.8668	-12.4299	-12.5688	-13.1936	-11.8719
13976	3	1	209016	-14.4495	-14.4074	-14.3388	-14.0991	-13.7096	-13.783
13977	3	1	209090	-13.48	-13.5183	-13.2055	-12.848	-11.9666	-11.8352
13978	3	1	209066	-14.961	-14.7931	-15.3525	-15.1013	-14.8388	-14.5742
13979	3	1	209039	-14.0582	-14.3157	-14.3276	-13.7193	-13.6659	-14.0251
13980	3	1	209013	-14.3956	-14.4447	-14.6871	-13.6752	-13.4499	-12.995
13981	3	1	208643	-13.2969	-13.3172	-12.9765	-13.2287	-13.0105	-12.9973
13982	3	1	208617	-12.9933	-12.8152	-12.9368	-13.6365	-13.7543	-13.6505
13983	3	1	208691	-15.3155	-15.3688	-15.2011	-15.139	-15.1359	-14.8997
13984	3	1	208665	-12.7278	-12.7593	-12.8876	-12.5865	-13.0278	-12.1212
13985	3	1	208641	-15.2789	-15.1133	-15.1641	-14.7108	-14.8805	-15.1299
13986	3	1	208615	-14.3979	-14.2221	-14.5567	-14.9461	-14.8799	-14.5932
13987	3	1	209521	-14.4754	-14.9124	-14.9867	-13.7538	-14.9305	-14.7146
13988	3	1	209494	-12.9652	-12.9466	-12.881	-12.6508	-12.9014	-13.0667
13989	3	1	209470	-15.4273	-15.9021	-16.1582	-15.1097	-16.2772	-15.5751
13990	3	1	209443	-14.4349	-14.498	-14.3466	-14.6541	-14.3555	-14.0175
13991	3	1	209519	-13.9999	-14.4822	-14.0169	-12.9156	-12.0361	-11.3474
13992	3	1	209492	-13.1948	-13.4323	-13.3419	-13.6156	-13.2954	-13.7842
13993	3	1	209094	-12.8053	-12.5421	-12.7135	-13.2458	-12.7142	-12.5224
13994	3	1	209070	-11.8732	-11.9979	-12.0835	-11.8718	-11.4533	-12.2271
13995	3	1	209043	-13.4471	-13.6141	-13.6053	-13.2474	-13.2011	-12.9064
13996	3	1	209018	-15.6759	-15.54	-15.7828	-15.8569	-16.1967	-15.7298
13997	3	1	209092	-13.7128	-13.6693	-13.6527	-13.9103	-14.1903	-13.9187
13998	3	1	209068	-14.1603	-14.4423	-14.2286	-14.3744	-14.3512	-13.7318
13999	3	1	208695	-14.0616	-13.9687	-14.0288	-14.2149	-13.7416	-13.9826
14000	3	1	208669	-10.8872	-10.9187	-10.6729	-10.5893	-9.68733	-9.83299
14001	3	1	208645	-15.0319	-14.8816	-15.0032	-14.5557	-15.3333	-15.3411
14002	3	1	208619	-13.6842	-13.8937	-13.8562	-13.7776	-13.1438	-12.847
14003	3	1	208693	-13.0368	-13.2441	-13.2876	-12.5259	-12.4047	-12.4137
14004	3	1	208667	-15.4192	-15.143	-15.4107	-14.9121	-15.4529	-15.2445
14005	3	1	209474	-15.2413	-15.7519	-15.8799	-14.6467	-14.5132	NA
14006	3	1	209449	NA	-12.072	-12.0598	-11.2581	-10.6366	-10.1671
14007	3	1	209523	-14.6441	-14.4365	-14.5094	-14.0988	-14.3627	-14.6235
14008	3	1	209496	-13.7754	-11.656	-13.6022	-12.4145	-11.6453	NA
14009	3	1	209472	-15.3814	-14.9132	-15.9783	-15.4322	-15.21	-15.3373
14010	3	1	209446	-12.6805	-12.0827	-12.6198	-12.6385	-11.9994	-11.4187
14011	3	1	209047	-15.3452	-15.505	-15.4837	-15.2091	-15.7803	-15.9139
14012	3	1	209022	-15.2396	-15.3422	-15.6309	-15.2618	-15.5964	-15.7939
14013	3	1	209097	-15.4033	-15.1313	-15.712	-14.8505	-14.0834	-14.4283
14014	3	1	209072	-14.1204	-14.0981	-14.3636	-13.7783	-14.2664	-14.1301
14015	3	1	209045	-14.364	-14.3697	-14.6538	-13.981	-13.6881	-14.2956
14016	3	1	209020	-14.5563	-14.5451	-14.5783	-14.1479	-14.3608	-14.6455
14017	3	1	208649	-15.5106	-15.3475	-15.8562	-15.7713	-16.0847	-15.9863
14018	3	1	208625	-14.5754	-14.8353	-15.0646	-13.9831	-15.5697	-16.0732
14019	3	1	208697	-13.7392	-13.654	-13.485	-13.551	-13.7455	-13.3817
14020	3	1	208671	-14.8524	-14.6642	NA	NA	-14.9864	NA
14021	3	1	208647	-15.176	-15.053	-15.115	-14.5821	-15.8274	-15.8012
14022	3	1	208621	-10.4402	-9.52121	-9.12878	-9.63359	-9.81471	-10.0608
14023	3	1	209527	-14.9729	-15.1561	-14.7975	-14.3826	-14.8847	-14.5153
14024	3	1	209500	-13.8872	-13.3978	-13.8079	-14.0501	-12.2606	-12.9069
14025	3	1	209476	-16.2802	-16.2535	-16.5597	-16.0146	-16.1416	-15.9509
14026	3	1	209451	-14.1968	-14.419	-13.215	-14.24	-14.8917	-14.6465
14027	3	1	209525	-15.0816	-14.8581	-14.9372	-14.6713	-15.4506	-15.758
14028	3	1	209498	-13.4937	-13.1688	-13.4964	-13.8576	-13.2477	-13.4683
14029	3	1	209101	-12.9074	-12.9319	-13.0687	-13.1535	-13.2808	-13.5032
14030	3	1	209076	-15.2258	-15.2858	-15.3562	-15.1475	-15.4164	-15.3081
14031	3	1	209049	-15.4452	-15.6176	-15.3363	-15.3066	-15.8085	-15.9881
14032	3	1	209024	-12.3382	-12.0596	-12.0989	-12.9999	-13.9977	-14.19
14033	3	1	209099	-13.279	-13.3459	-13.2144	-14.0869	-13.9336	-14.2396
14034	3	1	209074	-11.7144	-11.8049	-11.4165	-10.8784	-10.9516	-10.5248
14035	3	1	208701	-15.089	-15.1034	-14.4968	-15.0385	-15.4796	-15.6697
14037	3	1	208651	-15.8154	-15.8581	-15.9585	-15.8305	-15.8327	-16.0689
14038	3	1	208627	-13.7679	-14.1473	-13.8202	-13.5335	-14.8036	-13.9573
14039	3	1	208699	-12.9774	-12.846	-12.8196	-12.4293	-12.9456	-12.89
14040	3	1	208673	-14.5441	-14.4799	-14.3133	-14.4196	-15.0243	-15.2755
14054	3	1	209142	-16.3193	-15.6787	-16.3458	-16.0995	-15.5435	-16.5243
14058	3	1	209140	-15.4672	-15.3213	-15.5987	-15.344	-15.1832	-16.0272
14074	3	1	209144	-16.1569	-15.6811	-15.6883	-15.696	-15.6643	-16.1926
14090	3	1	209149	-15.8453	-16.2484	-15.7749	-15.8196	-15.7714	-15.4579
14094	3	1	209147	-16.8823	-16.6461	-16.5737	-16.4778	-16.3865	-16.5152
14110	3	1	209151	-16.0119	-16.3685	-15.8198	-16.0468	-15.692	-15.0659
14113	3	2	207215	-14.3603	-14.0589	-14.447	-14.2787	-13.7852	-14.3069
14114	3	2	207190	-14.9207	-15.0813	-14.5586	-13.6229	-12.6933	-13.1803
14115	3	2	207261	-10.8516	-10.9459	-10.9031	-10.7271	-10.9008	-10.9452
14116	3	2	207237	-14.3173	-14.2214	-14.1908	-14.2645	-14.003	-13.8949
14117	3	2	207213	-15.5883	-15.1052	-15.3366	-15.4418	-14.8021	-14.9449
14118	3	2	207186	-15.9887	-15.9947	-15.8314	-15.7475	-16.0773	-15.8543
14119	3	2	206788	-14.1562	-13.8612	-13.6047	-13.8064	-14.1306	-13.8682
14120	3	2	206764	-12.252	-12.0232	-12.1135	-12.0796	-12.4447	-11.8125
14121	3	2	206834	-14.2618	-14.1403	-13.3352	-13.8933	-13.4781	-13.1893
14122	3	2	206810	-14.7036	-14.1634	-14.3087	-14.1957	-14.5054	-14.2646
14123	3	2	206786	-12.5302	-11.9659	-12.1757	-12.2622	-12.7578	-12.449
14124	3	2	206762	-10.9929	-11.1303	-10.7954	-10.8373	-11.3687	-10.5034
14125	3	2	206390	NA	-10.605	-10.6369	-11.4211	-11.2856	-10.6445
14126	3	2	206366	-14.6434	-14.8226	-14.6116	-14.4284	-14.9354	-14.8354
14127	3	2	206437	-14.0299	-13.9163	-13.9064	-14.0809	NA	-13.7933
14128	3	2	206412	-14.6789	-14.4635	-14.6072	-13.9926	-14.5695	-14.6881
14129	3	2	206388	-11.2597	-9.85484	-9.93389	-10.3196	-10.4055	-9.78244
14130	3	2	206364	-14.8588	-14.5332	-14.8976	-14.5902	-14.46	-14.3592
14131	3	2	207265	-14.2117	-14.1617	-14.1648	-14.0824	-14.4641	-14.2841
14132	3	2	207241	-14.2217	-14.2461	-14.2317	-14.282	-14.4965	-14.2718
14133	3	2	207217	-16.5296	-16.1189	-16.3786	-16.0923	-16.4446	-15.752
14134	3	2	207192	-15.6695	-15.9061	-15.1952	-14.4116	-14.8751	-14.9574
14135	3	2	207263	-14.4852	-14.2115	-14.3589	-14.51	-14.4687	-14.5539
14136	3	2	207239	-13.915	-13.7775	-13.8575	-14.0507	-13.4263	-13.5226
14137	3	2	206838	-12.594	-13.1192	-12.9503	-13.2511	-13.6758	-13.1041
14138	3	2	206814	-13.2936	-13.4073	-13.2447	-13.1324	-14.1094	-13.6928
14139	3	2	206790	-12.9171	-12.6097	-13.2914	-13.0186	-12.9768	-13.2573
14140	3	2	206766	-11.6566	-11.2662	-11.5441	-11.4655	-12.1907	-11.4835
14141	3	2	206836	-14.6937	-14.6843	-14.7001	-14.6264	-14.7135	-14.5289
14142	3	2	206812	-13.8503	-13.9908	-14.0792	-13.4833	-13.7703	-14.1249
14143	3	2	206441	-14.9409	-14.5887	-14.5133	-14.4666	-14.3157	-14.114
14144	3	2	206416	-12.8022	-12.7453	-12.79	-12.7597	-13.2516	-13.38
[truncated: 4,943 more rows]
