# Supplementary material for: OpWise: Operons aid the identification of differentially expressed genes in bacterial microarray experiments
Source: BMC Bioinformatics. 2006 Jan 13;7:19. doi: 10.1186/1471-2105-7-19 (PMC1397872; doi:10.1186/1471-2105-7-19)
Supplement: Additional File 4 — OpWise.zip (includes source code in R, HTML instructions, and the data sets analyzed in this paper) [file 1471-2105-7-19-S4.zip › OpWise/ecox]

VIMSS	GSM18261	GSM18262	GSM18263	GSM18286	GSM18287	GSM18288	GSM18289
16917	195.5	163	210.1	161.4	182	177.1	163.9
15009	224.1	226.8	219.6	204.4	178.9	197.7	173.2
14345	615.5	722.2	797.6	841.8	936.3	971.1	861.9
14847	61.7	73.3	74	92.9	102.8	122	97.7
14331	682.3	643.8	725.2	439.4	484.2	668.7	567.7
17325	1415.4	1638.1	1305.3	1762.9	1625.1	1588.3	1672.8
17326	815.1	814.6	607.1	744.4	833.3	708.2	741.3
16423	918.4	1006.8	633.3	865.1	1009.2	1046	1114.2
18043	2247.1	2248.4	2482.9	577.4	680.3	547.4	649.3
18042	2704.2	3077.2	3406.7	1813.9	1736.9	1558.7	1482.3
14260	2414.9	2736.7	2944.9	1956.1	1800.3	1940.8	1725.3
14261	1572.6	1892.3	2038.3	1215	1023.3	1229.2	1227.6
18044	334.4	313.1	298.2	135.9	156	139.5	141.3
16403	1028.6	1065.7	1121.7	3159.9	2864.6	2829.2	2707
15396	213.3	288.6	247.2	112.7	124.8	105.4	77.6
14264	1489.2	1232	1574.7	222.4	218	363.7	225.9
15534	231.5	215.3	202.7	162.1	235.6	295.3	240.8
15216	2876.6	3563.1	3974.6	3811.7	3263.4	3306.5	3504.7
16662	391.5	424.2	426	422.7	506.9	438.9	409.3
14600	983.6	1104.9	1237	1021.6	715.4	965.2	981
14599	655.1	615.1	710.4	576.7	532.1	748.5	619.5
16569	56.4	55.7	6.5	45	72.4	70.1	77.4
17335	1.4	3	1.5	3.8	3.7	2.8	4.2
17336	1.4	1.1	1.1	1.2	1.4	1.1	2
14601	99	110.2	100	67.7	51.9	96.9	74.9
18097	170.3	257.1	257.8	37.6	35.6	34.4	41.2
16321	145.2	188.8	143.3	145.4	172.6	123.9	120.7
15744	208.5	222.1	166.7	127.4	107.8	201.1	168.8
14494	534.2	543.9	545.8	513.9	537.5	555.4	410.4
15361	945.5	1034	1164.9	2527.5	2846	2784.9	2836.5
15599	409.4	431.7	468.9	193.1	207.9	140.2	126.4
18145	23.7	25.5	28.4	91.4	140	46.5	41.7
18144	16	18	16.3	622.8	637.5	125.6	107.5
14611	1348.1	1848.4	1744.6	1474.1	1754.7	1836.1	1783
14602	241	224.9	272.1	300.7	228.5	273.7	230.3
17147	117.5	135.4	95.9	122.3	91.1	116.2	137.8
14400	38.6	52.7	34.4	34.7	38.4	53.5	49.2
17208	68.5	80	61.6	57.9	49.7	47.4	43.1
17211	1.6	1	1.5	0.6	1.1	1.9	2.5
17212	6.5	6.9	5.7	1.8	3.2	3.4	6.2
17213	2.9	3	4.1	2.9	6.4	4.9	4.8
17214	15.2	27.2	21.1	17.1	26	18.9	30.4
17204	630.8	493.5	497.2	578.9	640.6	691.7	642.9
17209	2	2.5	3.1	1.8	1.6	2.8	2.3
17206	61.7	70.8	53.4	49.6	58.1	53.2	61.5
17207	9.7	10.6	6.4	4.8	10.4	4.4	10.9
17210	7.9	8.8	7.6	6.8	8.4	8.4	15.6
17205	8.9	11.3	17.6	9.9	15.6	4.7	9.2
15126	308	316.3	347.1	299.3	331.8	254.8	245.4
14742	2712.6	3114.6	2895.2	2874.7	2530.9	2616.8	2419.1
14743	825.3	790.1	938.4	710.8	1053.9	823.4	634
18212	109.4	129.8	146.2	236.3	371.7	82.9	84.5
16359	10.1	13.1	7.5	14.5	14.7	13.8	10.8
16781	1634.4	1941.3	1564	2211.2	2081.2	1976.9	1990.1
15537	545.8	407.4	588.6	54.3	72.3	104.4	89.9
17649	120.3	118.7	128.3	126.1	135.1	84.7	86.2
15420	231.8	251.7	313.5	5.7	8.6	74.9	6.5
16176	53.8	48.9	53.4	87.1	92.3	84.2	58.4
16320	42.2	57.9	38	48.2	52.9	54.5	50.6
16717	3.1	5	3.6	5.8	9.5	7.5	8
18081	94	71	85.3	78.2	107	118.7	81.8
16534	240.4	238.7	166.1	128.1	128.1	210.1	217.1
18194	344.4	303.5	328.9	376.4	373.5	326.8	363.8
16093	305.8	348.1	280.3	265.3	292.6	215.5	237.5
18178	92.6	93	101.4	84.4	75.5	86.3	85.6
14256	116	157.2	141.5	240.1	249.7	170.9	131.3
14257	158.6	154.1	135.1	149.9	174.3	172.5	167.4
14571	134.5	132.3	166.1	97.4	110.5	130.4	106.2
14589	89.3	40.8	44.3	20.6	108.3	16.4	14.6
16041	691.5	549	595.9	521.2	520.4	300.9	297.3
15885	490.9	464.6	498.2	416.8	349.5	416.4	419.3
17036	43	29.4	14.6	108.8	150.4	175.1	181.5
15574	27.5	32.1	16.1	6.3	13	12.8	13
14196	464.9	529.4	521.5	694.6	677.6	571.3	536.2
14195	167.9	222.3	209.1	214.6	301.8	332.9	297.5
14563	433.3	396.3	437	354.7	307	402.7	316.3
18083	62.3	78.8	77.4	99.8	117	104.6	106.8
15104	70.6	73.9	73.1	631.2	794.7	278.3	252.1
15102	59.2	90.1	66.5	1015.8	1409.1	369.1	349.2
15101	128.5	154.8	143.4	1644.1	1937.9	800.6	752.5
14700	22.7	12.6	20.8	60.8	106.3	55.9	59
14606	786.1	767	864.4	586.2	573	925.9	748.7
15000	65.6	71.1	64.2	80.5	96.3	99.2	77.5
14208	33.4	49.5	53.8	39.2	58	41.5	38.7
14209	64.9	111.1	90.3	57.2	81.3	51.2	58.4
14210	108	114	133.6	78.8	76.1	118.4	86.5
14207	109.3	129.8	144.9	110	155	165.2	106.9
16922	103.7	96.6	92.7	90.3	93.7	120.4	124.4
16018	30.8	33.6	26.5	34.9	44.1	29	31.3
16017	52.8	66.8	54.2	47.9	62.7	48.8	35.1
14534	33	30.5	35.7	83	73.5	79.7	65.9
18422	300.7	229.6	324.5	442.5	683	487.2	546.3
17281	300.8	303.7	255.6	496	494.7	400.3	358.9
14658	43.9	39.7	63.3	48.2	59.9	64.2	49.9
16899	598.2	559.9	447.6	680.4	722.2	601.9	590.4
17998	1144.9	1171.3	1217	1741.7	1436.7	1049.2	1008.9
17997	915.9	986.3	1089.7	1320.1	1270.1	850.1	881.4
17422	956.4	883.5	839.5	1300.9	1407.7	911.7	966
17996	862.1	760.1	932.8	624.1	602.6	544.9	553.8
14411	962.5	986.4	1122.5	1061.2	1047.6	831.6	623.2
17244	915.7	816.8	720.8	825	819.6	889	769
17999	702.3	611.2	680.2	717.7	794.4	649.6	549.9
18279	715.9	722	766.2	803.7	839.7	611.8	594.2
17308	467.9	487.9	448.1	480.6	438.1	411.7	397.3
15994	298.4	290.6	264.5	171.4	218.3	321.1	243.2
16417	735.3	760.2	800	89.9	86.9	56.9	49.4
15032	1420.7	1668.6	1611.1	1405.4	1510.4	1637.2	1712
17452	590.3	550.8	678.9	690.4	637.2	615.7	700
16436	700	717.1	642	681.4	570.9	822.2	834.6
15812	304.4	280.9	272.6	296.5	397.1	416.8	420.9
17344	329.1	304.7	342.8	270.6	276.3	219.6	179.8
16696	1346.9	1317	1453.3	932.4	820.2	1494.1	1472.4
14879	1620.8	1874.8	1951.5	1949.3	2006.3	2176.4	1886.2
15823	421.8	364.7	406.6	314.4	358.6	486.1	421.2
14526	811.6	800.5	868.6	904.8	738.2	1111.5	903.1
14528	152.8	135.3	156.7	102.2	77.1	97.3	107.7
14258	985.9	1048.4	1024	775.8	635.3	1182.8	999.8
18045	11.7	7.3	8.1	1	2.4	3.9	5
17563	24.1	21	15.8	30.8	30	40.7	37.8
17564	86.4	76.7	62.3	82.4	81.6	87.9	110.1
17562	51.8	55.4	40.2	58.8	39.2	58.3	51.7
14988	830.6	922.4	958.5	991.8	1252.7	1089.3	978.7
14985	1345.6	1307	1396.1	1484.8	1408.6	1227	1022.5
14986	324.4	295.6	323.9	363.3	360.3	415.9	300.3
14989	709.7	818.2	884.5	1259.7	1207.5	1014.5	884.2
14987	310.4	316.7	334.8	427.6	479.7	453.4	390.1
16800	51.7	56.9	40.2	64.2	68.8	40.5	46.2
16799	80.4	98	97.2	55.8	59.6	33.6	63.1
16798	140.2	149.3	145.8	157.5	118.9	133.9	131.9
17495	1660	1523.6	1556.5	2116.5	2579.3	1734.6	1572.4
17849	48.8	53.1	43.9	63.9	56.2	60.1	49.1
17848	22	31.9	16.7	29.4	36.1	25.4	33.8
16172	189.6	223.6	159.7	275.8	281.7	277.6	298
17804	218.2	191.1	165.8	247.2	283.5	154.8	135
14804	224.4	257.1	187.9	351.8	369.6	320.3	236.7
17803	106.3	98.5	79.1	139.4	152.6	110.3	105
15054	471.9	339.9	399.6	303	374.4	428.5	372.1
18166	188.1	185.1	170.3	381.8	448.9	407.8	445.7
15052	1842.9	1856.8	2035.4	1693.2	1753.9	1738.6	1548.9
15984	977.5	1221.8	870.5	1125.5	1076.4	1144.9	1110.6
15718	165.8	211.8	220.5	321.3	284.2	298.3	284
16330	38.6	42	17.8	50.8	40.4	46.3	63.1
16332	36.5	28.7	40	42.6	43.6	77.6	21.2
16328	75.5	96	90.5	86.6	104.1	87.7	90
16329	17.2	22.7	9.3	15.1	32.6	12.9	10.2
16331	27.1	37.2	21.6	38.6	41.3	22.4	19.9
16327	57.2	35.5	53.7	60.6	49.8	65.3	65.8
17794	2569.5	2560	2893	2244.7	2392	2191.9	2213.3
17798	2142.3	2117.8	2390	2083.9	2197.1	2170.6	2211.3
17791	1195.7	1035.9	1124.9	737	1044.9	1202.6	1082.2
17792	1455.5	1246.7	1402.6	961.5	1210.3	1420.8	1400.2
17797	3262.9	3214.6	3589.9	3316.9	3364.9	3368.2	3251.7
17796	2431.6	2519.3	2798.2	2493.2	2395.1	2546.6	2407.6
17793	2251.2	2461.2	2805.5	2360.1	2344	2091	2331.1
17795	3309.3	3496.2	4063.3	3268.4	3362.7	3292.3	3343.6
17799	1009	942.1	967.6	1010	810.2	1036.3	998.8
17633	436.1	399.7	342.2	255.8	185.1	413	454.1
14150	92.9	95	135.6	85.7	108.2	164.6	129
14156	53.6	75	79	81.4	89.4	71.4	62.6
14169	13.8	16	17.8	18.4	18.2	15.1	14
14246	118.7	114.6	154.8	108.1	150.3	191.2	135.9
14251	95.9	41.1	100.7	71.9	129.8	156.1	135.2
14311	147.6	169.4	175.5	212.9	268.8	217	188.9
14374	22.9	31.2	24	21.8	22.1	32.4	30.8
14383	10.4	13.3	13.8	24.5	13.2	42	12.1
14395	133.4	155.4	150.3	195.3	210.6	175.7	151
14401	43.2	52.4	37.5	21.4	40.6	37	32.4
14440	4.3	1.7	1.9	2.9	4	2.6	2.7
14447	3	1.4	1.2	0.8	7.1	1.5	3.2
14470	44.2	55.9	59.8	60.2	72.2	44.3	54.9
14497	5.5	3.8	3.1	0.7	8.6	2.8	7.1
14500	64.6	78.6	70.8	89.9	104.2	100.5	85.1
14508	0.2	0	0.2	0.1	0.2	0.2	0.5
14511	507	534.8	621.7	664.4	666.1	578.8	624.8
14517	22.6	28.9	29.9	50.8	54.2	43	47.6
14518	103.4	115.8	110.4	86.6	95.9	96.1	83.5
14530	75.2	78.6	79.6	79.1	114.7	100.3	93.6
14533	177	174.2	176.5	167.9	241.1	149	141.4
14636	23.2	23.1	24.5	22.9	33.8	25.1	30.1
14638	46.6	66.1	58.1	44	37.7	58.8	45
14639	91.6	86.9	91.8	98.8	82.8	121.8	80.1
14674	29	41.9	37	27.6	44.3	32.1	38
14675	41.3	44.6	42.9	70.8	63.5	56.3	52.1
14678	143.6	111.9	155.6	179.9	155.3	190	152.1
14746	77.5	87	89.1	72.7	71.2	67.7	62.3
14800	34.4	39.8	33	18.9	36.7	27.5	35.5
14801	59.2	68.9	73	36.2	88	81.5	94.9
14802	42.5	50.2	67.3	37.7	60.4	95.1	85.3
14803	52.4	59.6	68.2	21.5	71.3	75.7	66.7
14835	4.4	3	2.2	8.3	17	16.5	7.2
14857	1110	1262.4	958.9	98.7	111	127.9	168.1
14878	251.9	245.9	239.6	109.2	160.8	77.1	61.1
14887	256.1	234.8	208.5	225.9	266	373.1	336.8
14920	251.3	298.9	311	229.9	399.2	275.4	197.7
14930	122.6	104	128.6	21.5	20.2	26.6	41.2
14941	34.9	40.4	41.3	55.4	55.7	46.7	34.1
14942	291.1	327	330.7	255.4	237.1	166.4	163.6
14947	336.6	323.4	329.5	183.7	177	258	197.3
14954	414.4	450.8	432.1	629.6	770.6	604.3	540.4
14955	306.2	400	376.2	532.1	590	505.6	399.6
14956	192.2	231.6	184.8	330.9	397.9	298.3	282.6
14957	119.3	163.1	152	188.1	218.7	184.5	170.8
14958	102.6	120.1	103.9	110.9	107.4	125.7	115.4
14959	132.5	142.7	132.1	134.8	112.9	156.6	139.6
14961	62.4	59.8	76.7	1320.1	1610.7	1297.7	1088.4
14969	168.8	166.4	135.4	144.5	125.9	146	121.6
14970	119.5	126.5	116.8	107.3	91.1	113.9	113.2
14971	58.8	52.9	67.2	40.5	47.8	47.9	52.3
14972	224.7	239.8	224.7	263.5	226.4	230.7	109.4
14991	324.7	359.3	389.6	435.6	460.1	276.8	279.7
14992	196.1	246	227.6	213.5	249.9	210.4	191.1
14993	149.1	144.8	173.2	146.8	162	163.5	141.6
14997	53.9	62.1	52.7	91.3	95.8	88	73.2
15003	329.3	353.1	394.8	315.5	255.6	315.9	240.5
15023	21.1	21.6	22.8	17.5	34.3	17.2	22.9
15043	62.7	60.5	57.7	299.8	314.5	324.5	267.2
15065	40.9	57.5	54.8	43.7	51.2	59.7	49.5
15066	25.4	36	27.4	26.3	38.9	29.6	41.5
15067	66.1	77.7	83.1	97.7	99.6	81.9	80
15071	203.5	213.9	234.4	187.7	222.3	173.8	202.6
15079	407.1	390	360.2	383.7	322.1	359	312.3
15083	88.9	77.2	90.3	84	89.4	104.4	84.1
15084	130.1	124.4	121.8	101.1	98.8	121.7	110.4
15088	140	139	136.7	143.9	174	97.2	82.5
15089	406	351.7	385.1	313.4	298.1	268.4	248
15091	441.1	449.9	442.8	357.1	316	372.5	326.2
15092	260.8	281.6	320.9	331	329.7	179.3	138.9
15131	47.2	46.2	36.3	32.5	50.4	6	44.8
15132	43.4	62.6	57.5	30.8	37.5	38.6	27.4
15133	4.8	3.3	5.8	3.7	4.1	4.4	2.5
15134	40.9	53.2	42.2	55.4	83.5	36	54
15135	24.6	21	22.1	22.8	17.7	22.6	24.1
15136	25.4	23.7	21.2	6.4	10.4	23.2	10.6
15151	2.3	2.9	1	0.9	9.3	0.9	0.7
15166	45.9	56.2	53.5	54.3	48.3	54.9	50.6
15167	164.1	160.8	165.7	210.1	266.2	138.1	129.7
15174	17.5	22.5	13.1	68	72.3	42.8	37.8
15179	89.3	109	96.6	4.2	21.1	2.3	6.7
15207	50.2	46.8	52.7	33.2	53.4	39.3	43.5
15243	17.7	20.6	7	9.1	11.5	1.3	2.7
15256	189.7	225.4	206.8	228.8	240.8	241.6	188.9
15263	38.7	40.3	29.1	34.9	32.7	34.7	39.8
15267	123.3	141.8	139.4	114.9	100.3	131.1	100.2
15268	3.1	7.9	32.3	3.3	11.8	4.9	5.5
15274	71	108.8	74	72.3	68.4	47	45.3
15275	51.2	77.7	69.9	76.9	95.9	76.6	45.8
15277	17.9	25.5	24.5	24.7	29	29.3	12
15279	5.3	10.2	15	5.7	8.4	11.1	8.6
15285	54	64.9	50	14	11.8	15.3	17.7
15290	6.8	10.9	7.3	7.1	13.9	7	7.1
15291	33.9	71.7	45.9	42.4	38.9	30.4	31.2
15292	115.9	115.5	113.4	176.6	209.9	137	127.6
15293	129.2	109.3	102.2	342.7	398.5	551.6	513.2
15294	257.8	290.4	373.6	730	654.7	806.9	806.3
15302	450.3	416.7	432.4	412.4	394.3	486.5	462
15313	115.4	114.1	110.4	126.8	144.4	162	122.2
15314	193.8	185	176.9	235.4	216.5	254.7	167.1
15321	500.2	564.7	557.4	503.2	434.1	603.9	665.3
15322	382.2	400.5	383.1	351.2	308.7	384.9	430.3
15323	58.4	56.4	52.9	50.6	59.4	62.2	55.5
15324	32.9	37.5	35.6	56.6	57.2	50.9	44.7
15335	165.2	164.3	118.4	153.1	148.2	151.5	176.6
15350	1	1	1	1.2	1.3	1.3	1.9
15360	158.5	203.5	187.4	150.7	163.3	158.5	174
15368	520.3	562	649.4	559.6	614.2	626.1	637.7
15404	144.8	148.1	134.7	186.1	201.7	231.7	178.7
15417	623.4	595.1	724.4	76.7	103.2	52.5	74.4
15430	28.4	26.6	22.8	26.2	34.4	30.4	22.8
15434	32.1	43.1	46.8	38.7	51	35.5	33.2
15447	67.7	78.1	87.5	80	93.4	69.4	44.3
15449	139.4	150.1	170.1	111.3	131.5	143.1	136.4
15450	142.3	128.6	116	260.6	224.8	176.2	147.1
15457	35.9	18.6	21.7	17	20.9	6.6	35.3
15461	235.6	185.7	251.8	294.1	283.8	120.5	86.7
15462	171.4	156.2	174.1	120.6	144.6	115.3	116.2
15465	75.2	74	81.1	74.3	92	52.1	81.2
15476	7.7	15.1	13	9.1	18	14.6	21.1
15477	21.6	30	23.4	34.5	39.4	32	40.1
15482	93.6	105.8	104.8	128	114.6	108.1	87.5
15484	17.7	28	22.3	21.2	27.7	19.1	16.3
15486	90.8	95	90.3	116.6	108.4	107.1	105.1
15487	106.8	131.2	110.7	136.3	176.6	144	111.8
15489	2.2	1.8	5.8	4.7	11.6	10	4.5
15490	9.8	17	9.9	16.3	12.2	29.1	23
15491	28.8	34.7	30.9	31.9	36.6	35	32.5
15493	40.1	43.2	46.4	25.8	36.1	31.5	34.7
15494	10.8	15.3	11.1	12.5	36.6	21	21
15496	46.3	44.6	39.7	77.4	84.5	74.7	81.2
15499	14.7	18.1	21.6	14.2	22	17.4	18.1
15513	27.9	49.3	55.8	32.4	31.1	41.3	45.6
15514	23.5	23	29.5	18.8	18.8	8.9	18.2
15516	41.2	54.6	48.6	41.1	59.2	28.2	43.3
15518	21.6	20.1	30.4	25.2	27.5	29.8	39.3
15519	183.3	187.4	170.8	171.3	173	158.9	137.7
15520	55.7	57.4	47	33.6	38.4	40	31.4
15521	141.6	113.3	105.6	109.9	110.8	69.9	80.7
15522	177.9	188.5	192.5	137.8	168	155	117
15530	26.4	40.6	19.8	12.3	25	15.9	22.7
15531	2.1	2.8	5.7	3.2	3.7	2.5	3.2
15532	40.9	43.6	49.9	48.7	50.5	31.9	52.4
15541	55.6	68.9	64.1	100.1	54.6	157.4	121.1
15543	187.9	136.8	170.9	2.6	2.8	5.7	3.8
15544	62.1	93.6	93.1	57.4	99.6	67.3	63.6
15546	34.9	39.6	23.5	35.5	51.3	29.6	28.7
15549	128.8	139.6	141.6	126.8	202.1	84.2	85.9
15552	179.5	232.8	203.4	195.5	237.4	179.8	159.3
15553	117.2	119.5	122.8	167.2	176	140.2	160.4
15554	7.8	19.6	15.7	40.6	71.7	23.8	38.1
15557	24.1	18.3	45.1	46.6	52.5	46.9	66
15558	17	23.2	18.1	12.9	17.7	18	19
15559	186.8	184.3	172.9	234.1	199.7	221.9	226.4
15560	96.1	95.5	86.5	71	75	87.4	74.2
15561	60.9	51.2	58.7	37.4	42.5	10.3	29.4
15562	108.3	120.5	116.5	118.8	90.3	105.7	131
15563	29	30.7	28.6	26.7	34.3	32.4	24.5
15564	66.6	53.8	65.4	40	34.5	25.8	20.8
15565	108	91.3	122.7	69.5	93.4	69.4	60.2
15566	89.7	88.8	100.5	26.9	27.9	36.1	27.3
15567	330.1	376.7	378	335.9	315.6	309.7	270.1
15568	76.2	108.3	86.1	93.9	143.5	90.1	142.7
15569	440.7	546.3	494	789.8	1030.7	810.2	675.2
15571	61.3	64.8	70.7	28.4	26.4	2.4	2.3
15572	99.3	80.8	81.5	24.4	27.9	4.1	6.3
15573	598	564.2	615.3	20.7	26.1	57.2	37.5
15575	25.7	12.8	21.2	36.2	55.3	5	3.9
15576	2.1	0.3	0.1	0.1	1.2	0.1	1.8
15579	8.8	12.2	8.3	8.7	8	13	12.4
15580	5.9	31.8	16.4	37.7	29	28.9	26.2
15583	85	87.5	103.5	126.4	103.7	99	62.8
15584	75.7	67.3	83.5	92	97.7	84.2	62.3
15591	0.4	0.3	0.1	0.2	0.6	0.2	0.2
15592	0	0	0	0	0	0	0
15593	3.5	3.4	2.9	2.1	3.2	2.4	2.7
15602	138.4	173.6	190.2	198.4	183.3	85.2	68.7
15604	75.9	82.2	60.9	75.3	63.5	68	58.5
15605	31.1	35.8	35.5	33.5	31.7	24.4	22
15606	46.4	49.3	59	27.4	35.5	32.5	37
15607	44.1	54.4	53.8	36.2	45.9	32.7	38.1
15608	35.2	40.3	41.6	19	30.2	23.1	20
15609	95.2	101.2	110.5	41.6	45.8	38.2	49.7
15610	51.9	54.4	52.7	32.6	41.2	14.9	11.2
15611	118.7	109.5	100.3	57.8	89.7	45.9	37.8
15612	101.6	83.3	69.4	107.4	113.3	85.8	77.4
15618	4.2	6.7	5.1	4.4	8.9	6.1	6.8
15619	44.4	42.6	36.1	26	33.9	26.1	31.1
15620	3.7	3	1.4	1	6.4	3.7	1.7
15621	3.6	6.9	0.3	1.3	0.5	0.1	0.2
15622	20.1	27.4	26.5	25.5	24.7	29.6	28.6
15623	0.9	1.5	1	1.5	1.8	1.4	1.6
15624	12.6	2.7	12.7	5.5	20.3	3.7	23.5
15625	7.9	14.4	15.3	10.8	12.6	10.2	11.1
15626	3.1	3.8	3.6	0.5	0.8	1.5	4.1
15627	4.7	3.8	3.3	4.1	8.3	5.6	5.1
15630	138.1	184.1	190.8	184.2	204.2	191	165.2
15634	26.9	21.9	18	27.8	23.4	5	6.7
15637	81.5	94	94.1	83.1	91.3	72.3	86.6
15639	38.8	32.1	39.8	36.6	48.6	46.5	35.1
15640	300.2	295	349.3	266.1	358.4	185.8	160.3
15641	138.4	113.1	123.7	88.4	123	112.7	100.1
15643	39.8	53.4	48.1	51.4	62.8	46.9	52.7
15644	119.8	132.1	96	131	135.8	130.8	119
15646	233.6	279.5	313.7	234.3	248.6	232.6	194.3
15648	10.9	2.2	10.6	11.9	21.4	23.8	17.3
15663	253.2	306.5	242	4934.2	4563.1	4107.8	3811.2
15665	3.9	5	13.8	5.5	16.8	7.4	13.4
15669	21.4	12.1	25.2	5.5	25.6	7.9	4.8
15672	199	241.6	194.7	301.2	146.5	373.1	405.1
15673	11.1	23.8	17.4	2.4	4.2	2.7	3
15675	18.6	16.1	14.6	15.8	18.8	20.9	19.9
15676	4.8	4.3	4.4	14.2	10.3	4	3.4
15677	8.6	9.6	7.9	11.4	12.1	9.2	10.4
15678	32.7	42.2	39	46.5	33	37.6	41.8
15681	37.1	42.2	42.4	70.2	55.1	30	9.3
15682	9.5	9.5	9.9	8.4	14.8	11.4	1.9
15687	17.9	5	5.7	10.8	20.2	4	7.5
15689	22.4	27.2	21.4	30.2	38.9	29	27.8
15690	24.7	26.9	18.9	39.3	35.8	13.6	20.7
15700	16.8	20.6	25.9	32	41.8	22.3	27.4
15703	193.7	230.9	172.2	280.9	214.8	226.9	190.5
15704	1182.6	1332.8	1301.6	1471.7	1333.2	1366.8	1466.5
15707	185.6	197.5	198	219.9	215.7	170.9	166.9
15708	33.7	37.1	37.4	463.2	386.6	399.6	442
15709	46.4	38.8	44	784.3	634.3	923.1	847.5
15710	35.3	35.6	36.1	581.6	497	686.4	692.9
15711	86.2	95.2	67.7	534.2	398	698.3	659.9
15712	128.5	116	117.5	317.5	213.3	382.4	359.9
15713	37.4	57.6	53	48.4	40.8	70.2	60.4
15714	105.3	108.5	71.1	455.3	431.9	582.6	487.5
15719	170.7	158.4	161.8	175.6	197.5	145.5	143
15720	65.2	53.3	59.5	21.9	37.3	37.2	37.6
15721	107.8	99	111.4	50.5	46.7	54	46.7
15722	20.3	15.2	15.1	23.3	31.6	39.5	35.1
15725	484.3	293	432.4	289	459.5	548.2	404.7
15726	120.2	135.8	137.6	186.3	168.9	117.5	103
15745	418.9	374.1	441.1	421.7	373.8	482.8	367.9
15746	208.6	189.4	184	575.3	374.4	335.1	320.8
15747	250.2	225.4	147.7	230.2	145.9	221.7	188.9
15748	176.8	162	131.8	118.3	84.8	136.1	131.6
15749	314.6	310.9	348.2	260.1	177.8	234.9	230
15750	285.4	255.5	282.9	196.3	167.2	201.4	182.6
15752	241.8	228	251.8	139.2	133.6	150.7	133.6
15761	166.9	170.4	150.5	155.4	150.9	146.9	160.1
15764	60.9	63.8	46.7	39.2	57	81.2	68
15765	30.7	30.4	21.4	22.5	32	47.8	44.5
15766	36.3	36.5	30.9	33	46.4	34	39.7
15768	288.1	292.8	226.5	366.4	379	325.4	321.6
15769	23.8	30.9	29.5	33.1	43.1	26.4	29.9
15770	88.5	124	133.4	83.2	106.3	83.3	102.6
15778	74.6	57.3	66	33.5	51.8	57.8	53.5
15785	521.3	461.7	515.7	648.2	457.5	376.9	338.8
15786	1117.6	1207.1	1255.3	1628.1	1317.8	1455.3	1341.3
15787	141.7	119.3	133.4	103.8	113.1	63.7	65.6
15788	83.9	76.9	105.7	130.8	147.1	109.6	116
15790	39.9	39.6	47.2	75	56.1	58.5	57.8
15791	33.7	40.7	47.9	137.9	127.8	70	72.4
15792	6.9	1.8	2.2	43.2	49.7	15.6	27.5
15793	21.9	29.6	32.5	139.4	150.2	63	65.1
15794	121.1	142.3	161.2	99.2	75	92.9	84.9
15799	261.1	269.3	240.4	194.6	267.8	63.8	84.7
15804	925.7	885.4	607.2	2465.2	2521.9	2166.5	2072.6
15805	246.9	275.3	219.3	384.6	387.3	401.1	398.4
15807	236.5	232.3	204	275.7	322.2	278	288.9
15808	18.2	33.4	16.7	28	33.4	27.8	30
15809	7.4	8.8	8.6	7.8	16	9.5	13.3
15810	3.7	3.5	1.8	7.4	10.9	4.9	12.6
15814	44	51.2	31	28.3	52.9	54.3	56.2
15815	33.5	31	19.2	37.4	42.7	36	28.7
15825	316	299.8	308.6	88.3	118.9	89.6	97.1
15826	52.3	39.2	60.6	74.6	42.5	39.6	25.7
15840	100.1	96.2	87.2	77.7	100.2	139.8	137.2
15842	821	1051.7	753.9	1114	1147.5	706.6	727.9
15843	270.6	231.2	275.7	402.6	520.3	258.9	223.6
15844	285.2	324.3	219.7	330.6	381.1	299.3	302.4
15846	36.8	41	41.8	40.7	58	44.6	51.2
15847	698	735.7	774.7	604.4	730.6	803.6	675.7
15848	19.2	14.6	12.6	5.4	15.4	10.9	12.1
15849	92.6	100.7	117.6	105.1	95	78.2	102.4
15859	88.6	92.5	118.7	167.4	120.4	113.9	122
15860	91.5	90.2	62.6	68.1	54.5	73.4	45.3
15863	90.1	63.8	109.7	34.2	42.8	40.8	42.3
15864	77.9	73.5	80.2	52.9	50.1	62.6	34.6
15865	101.4	103	108.8	71.6	62.7	54.7	83.4
15872	95.6	107.8	94.1	162.4	199.7	236.4	202.9
15873	46.2	52	37.3	104.2	148.6	146.8	131.7
15874	35.6	36	30.6	90.5	109.3	98.3	112
15875	137.6	159.3	115	1064.4	1120.1	1320.1	1125.9
15876	83.5	95.5	57	89	108	90.2	97.3
15877	109	129.7	115	116.7	132.3	148.3	139
15878	40.2	45.5	41.3	51.3	69.6	54.8	54.1
15880	38	30.6	31.5	48.4	110.1	36.1	61.5
15888	64.4	70.6	61.4	59.4	49.7	57	62.2
15889	52	40.2	43.7	46.1	49.7	48.8	72
15890	32.7	29.7	37.1	48	32	63.1	57.8
15891	30.6	29.5	32.9	38.3	35.9	59.4	59.9
15893	12.6	17.5	9.3	16.9	13.4	24.6	3.7
15894	6.8	9.1	18.7	12.6	26.5	34.7	38.3
15895	1910.2	1949.8	2180.1	304.7	358.7	541.9	528.2
15899	84.2	73.9	78.3	91.7	89.5	128.9	78.2
15906	20.1	2.7	6.2	21.2	24.2	45.8	26.1
15924	143.2	128	125.3	129.3	119.8	159.5	132.5
15926	121.4	159.5	157	121.2	112.2	125.7	116.3
15927	922.5	1031	1112.2	865.5	689.3	741.6	769
15928	301.5	347.7	373.9	621.1	468.5	411.6	385.3
15929	296.6	348.9	342.8	435.7	327.1	426.6	396.6
15933	52.1	56.8	67.1	58.2	67.2	48.4	38.7
15938	120.7	75.9	96.6	54.3	102.5	113.1	98.7
15939	40.9	52.6	61.1	61.5	63.3	51.3	52.6
15942	3194.3	3232.6	3693.6	3073.6	3463.1	2958	2579.6
15943	131.6	126.4	147.9	93.3	125.9	182.4	158.8
15944	476.6	524.3	450.1	456.4	605.5	802.4	929.4
15945	283.7	306.9	279.6	311.1	416.8	291.7	358.4
15946	22	21.8	5.9	19.3	25.5	36.9	27.2
15950	1403	1571.6	1531.9	1449	1504.8	1284.8	1393.9
15951	89.5	105.7	60.7	100.7	108.9	83.3	99.6
15952	64.9	63.2	49.2	70.4	60.9	49.7	57.9
15954	385.2	501.9	425.1	616.3	893	249	258.1
15955	174	198.2	145	271.7	305.4	161.8	153
15957	481.1	538.1	485.7	363.4	417.1	404.1	452.7
15958	512.3	548.7	468.5	320.9	252.8	328.8	328.6
15959	589.4	590.1	563.8	380.4	339.7	474.4	466
15961	124.5	119.6	101.2	120	104.7	91.3	95.8
15962	345.5	369.2	306.4	343.2	290	282.4	287.7
16020	26.3	24.7	20.6	26.3	39.7	29.8	29.9
16021	8.7	7.5	4.8	11.5	8.2	7.1	17.7
16047	0.4	11.7	7.2	0.7	0.5	0.5	0.5
16050	21.6	24.8	31.6	16.4	27.3	25.1	17
16067	208	169.9	125	240.7	223.1	107	109.1
16068	249.6	282.6	252.4	274.4	299.9	180.9	157.6
16069	80.5	67.9	76.7	99.7	94.4	91.9	96.1
16070	260	240.9	219.9	535.3	380.7	223.9	226.3
16076	548	556.1	535.8	840	709.9	419.8	393.1
16077	41.4	51.9	37	57.3	49.1	51.3	48.5
16078	29.5	32.4	34.9	30.2	42	28.3	41.8
16079	51.6	72.4	73.2	49	80.6	73.3	60.1
16083	63.4	83.3	51.5	2012.9	1645.4	3465.2	3607.1
16084	100.6	89.9	111.3	521.2	447.9	1488.5	1390.7
16085	46.8	36.2	51.3	294.5	248.9	1006	951.4
16086	76.7	55.3	50.2	59	44.9	159.9	177.4
16088	168.7	166.7	178.5	170.4	195	238	206.4
16089	3.6	8.1	14.7	9.3	33.6	4.1	4.1
16090	6	8.1	2.4	4.1	13.6	3.2	5.8
16091	5.4	11.5	4.3	11.8	19	5.1	3.1
16094	245.4	234.8	173.7	229.2	341.9	220.6	306.2
16103	39.9	47	30.5	17.9	28.7	48.1	37.3
16106	77.6	83	60.7	136.5	147.5	96.3	95.6
16109	146.2	141.9	138.4	182.7	129.4	181.7	169.6
16124	377.7	317.7	352.4	390.5	421.7	439.4	363.5
16168	36.4	45.1	29.8	31.5	50.6	28.2	32.5
16178	76.7	87.8	60.7	95.3	88.8	114.5	99.7
16179	27	32.9	27.8	34	38.6	31.6	34.8
16180	23.7	31.8	34.2	30.6	35.7	35.8	40.8
16181	45.4	49.6	40.9	51.6	48.9	51.9	49.6
16182	133.6	119.6	101.4	127.8	125.6	118	103.7
16188	917.4	983.8	1006.3	1286.3	1102	444.2	412.3
16191	19.3	36.3	37.5	25.7	32.2	22.4	23.3
16192	42.2	53.5	42.4	37.7	48	50.6	35.5
16193	30.8	31.9	21.3	27.9	27	19.5	12.4
16194	118.6	107.9	107.2	166.6	187.9	68.6	62.5
16204	1167.9	1209.5	923.3	2042.5	1769.7	909.9	922.8
16206	52.9	61.1	39.4	50.1	53	54	65.9
16207	98.5	107.3	85.4	108.8	116.9	143.7	133.2
16214	101.2	132.7	114.4	156.8	167.7	160.1	190.5
16254	139.1	132.8	145.3	176.8	191.3	152	163.7
16255	63.5	77.9	65.8	229.2	237.8	98	143.5
16283	72.7	56.7	45.9	25.3	33	43.1	53.3
16333	75.4	96.4	102.2	68.3	69.3	61.7	62.2
16334	22.3	23.5	32.6	46.2	35.6	37.7	31.9
16336	24	30.2	21.5	19	28.3	22.4	29.7
16352	78.9	93.6	46.4	86	91.3	87.9	96.3
16353	15.4	10.7	6.5	9.1	24.9	11	20.2
16354	2.9	4.5	9.5	4.1	17.2	9.1	5.5
16355	5.4	19.6	5.1	11.9	26.2	10	7.1
16356	49	52.5	39.1	65	58.3	84.9	84.3
16357	110.8	94.9	69.2	52.6	62.9	79.5	75.1
16360	94.4	100.1	83.4	85.3	88.8	36.8	40.1
16361	114	110.7	95.6	107.1	115.9	61.7	67.2
16362	224.7	281.3	292.9	348.1	399.5	185.2	190.5
16363	46.3	52.8	54	42	54.6	41.2	40.9
16364	75.5	90.5	84	104.9	128.8	68.5	70.9
16365	26.4	16.8	9.8	18.3	21.1	23.1	28.5
16381	22.1	19	17.3	18.6	21.2	22	23.1
16382	12.7	17.3	19.3	11.2	19.4	22.1	18.3
16397	140.4	126.4	125	83.7	89.1	123	131.9
16398	162.4	177.5	184.4	189.1	178.2	196.1	169.2
16401	1270.6	1292	1187.1	2136.5	2014.8	1789.5	1718.6
16402	254.5	265.5	245.8	243.3	283.2	266.8	304.8
16406	273.8	281.1	296.4	213.6	217.3	231.5	237.2
16411	366.3	321.6	372.9	259.1	277.2	261	232.3
16429	80.2	87.6	72.8	84.3	84.1	105	99.8
16431	81.9	58.4	66.8	141.9	159.6	107.9	108.9
16432	284.7	283.7	256.2	216.6	246.1	243.5	226.6
16433	317.4	287.2	255.2	364.9	306.9	362.3	323.1
16438	331.8	300.5	289.2	375.3	417.7	458.1	444.9
16439	246.6	215.2	223.6	311	311.3	358.6	347.6
16440	20.8	27.4	23.9	26.4	32.5	30.9	22.2
16441	31.9	36	36.6	36.6	38.5	39.8	38.3
16442	38.5	50.3	46.8	44.2	46.1	49.7	46.5
16445	11.1	17.6	14.8	12.9	16.4	10.5	11.7
16446	334.2	334.4	390.8	347	384.4	411.3	410
16447	161.3	190.2	203.6	110.1	123.7	106.4	106.5
16448	126.4	129.6	135.3	46.8	82.4	57.8	48.3
16449	207	184.2	223.4	279.1	402.5	428.6	347.2
16451	15.7	20.4	16.3	16.3	15.2	12.2	12.8
16455	220	200.8	219	108.5	140.3	157.2	192
16456	673.5	623.3	487.8	352.3	334.7	423.9	573.8
16457	115.8	83	27.8	20.8	33.9	52	79.6
16458	42	65.1	39.3	64.3	69.9	51.2	52
16459	74.8	98.5	71.1	93.1	102.8	95	95.7
16464	47.6	57.2	59	73	76.4	79.2	77.9
16465	22.3	19.7	22.2	15	27.1	34.4	25.6
16466	3	3.6	4.1	2.6	17.2	8.3	2.4
16467	21.8	23.6	19.3	23.1	26.2	15.7	15.3
16468	22.6	27	17.3	14	20.6	23.5	18.2
16477	14	18.3	11.6	16.9	11.2	7.1	16.5
16478	32.6	8.8	23	8	3.4	21.5	33.6
16479	16.3	15	9.7	3.1	3	4.5	10.9
16480	48.1	53.7	58	33.1	46.8	34	56
16481	2.1	1.3	3.3	2.3	1.5	2.7	6.6
16482	271.3	247	254.4	334.6	340.1	242	239.4
16484	345.4	383.1	383.6	305.5	306.7	344.1	311.5
16485	135	132.1	158.9	184.6	201	166.8	150.1
16486	244.8	204.8	235.3	251.2	301.5	269	244.1
16487	66.1	75.4	67.7	67.1	97	72.9	75.5
16488	57.8	67.7	49.8	48.9	56	46.5	35.3
16489	50.3	61.3	51	30.3	58	49.9	39.7
16490	5.1	9.7	7.6	1.5	15.8	13.6	6.5
16491	33	46.9	52.4	28.2	47.2	51.6	28.1
16492	12.1	11.1	30.2	42.1	49.8	32.8	48.7
16494	39.3	47.3	26.2	62.5	73.4	62.6	63.7
16495	19.6	29.3	29.7	43.6	43.3	75.8	35.3
16497	162.4	139	100.2	50.3	46.4	76.2	73.5
16519	112.3	81.3	108.4	84.9	123.7	99.9	117.1
16528	61.3	68.4	88.3	25.2	38.8	47.9	55.1
16529	143	182.2	142.3	161.6	183.4	177.6	176.3
16530	185	143.9	87.1	236.1	369.5	292.9	312.6
16531	316.1	309.7	177.9	268.3	277.1	302.1	353.2
16532	184.5	176.6	87.7	208	225.2	288.9	202.1
16533	358.1	352.4	360.4	370	423.7	576.9	465.7
16537	106	119	82.6	77.5	96.1	93.5	93.8
16538	126.4	134.5	109.2	99.7	122.3	110.5	123.1
16541	104.1	100	120	86.8	91	105.7	110.8
16542	121	135.2	131.6	143.3	143.7	110.2	113.3
16543	19.7	26.2	18.7	22.3	32.2	26.1	20.5
16544	24.6	22.9	31.7	26.8	37.5	24	30.5
16545	151.2	169.3	142.4	143.6	157.2	121	105.1
16546	65.1	84.6	70.3	74.8	82.2	64.6	62.4
16547	42.7	62.4	40.5	51	50.9	53.9	49.1
16548	214.9	184.8	206.7	248.8	291.7	260.7	219.6
16549	428.5	621	633	657.4	549.9	466.8	478.3
16550	17.4	14.8	27.5	13.4	16.4	12.8	22.1
16558	67.1	70.7	57.3	51.1	82.4	58	58.9
16559	52	63.4	52.2	56.4	49.3	48.8	48.6
16560	10.3	10.2	34.5	24.9	31.1	6.9	24
16561	22.1	22.2	14.9	11.4	22.4	19.4	4.2
16562	580.8	486.2	519.6	143.5	199.5	253.1	229.3
16565	49.9	49.5	50.8	70.8	82.7	99.4	74.7
16574	305.2	303.9	310	404.3	418.4	309.9	303.2
16589	59.9	55.3	61.9	85.4	118.7	70.1	59
16593	328.2	310.9	350.1	436.7	459	402.6	359.6
16594	259.3	254.8	323.7	228.9	277.6	297	253.1
16595	225.9	215.4	218.2	147.6	168.3	212.3	198.2
16602	17.6	17.1	9	25.4	22.1	27.2	35.7
16603	422.7	380	223.8	434.3	577.3	646.5	756.7
16604	25.4	15.3	15.1	32.5	33.6	26.6	27.3
16605	38.3	44.7	31.2	44.9	47.4	42.2	35.5
16609	84.2	87.5	61.8	81.9	119	104.8	105.2
16610	236.1	221.6	164.9	191.7	235.6	220.8	225.8
16611	514	502.9	443.4	553.7	513.9	508.1	508.3
16612	662.6	634.2	602.2	602.1	614.5	637.5	685.3
16619	175.1	230.5	202.2	238.3	248.8	201.3	208.9
16628	1809.8	1686.6	1972.1	840.4	1152.1	961.4	968.8
16630	1115.1	1018.5	1240.7	274.6	354.3	308.8	300.6
16631	604.8	503.7	550	533.6	565.1	657	527.3
16633	39.8	40.4	51.4	30.1	41.6	36	35.8
16690	852.3	737	873.3	670.8	906.5	1023.3	1002.9
16691	9.5	6.6	8.7	8.9	9.5	8.3	11.4
16698	117.9	128	120.1	126.4	122.1	116.9	125.6
16706	176.9	147.8	166.1	154.9	177	178	157.3
16712	241.5	227.6	174.7	202.6	237.3	218.1	246.3
16713	211.5	268.3	125.6	201.1	182.1	184.8	196.7
16728	7.7	10.2	15.4	8.7	12.8	6.7	9.2
16730	122	104.6	110.6	150.8	144.4	116.9	106.1
16732	24.2	17.1	23.2	8	10.9	9.3	16.4
16739	0.6	0.6	0.5	0.4	1	1.2	3.5
16740	0.8	0.7	1.2	0.9	2	0.8	1.3
16741	1.8	0.7	1.4	0.5	1.8	1.4	9.5
16742	2.7	2.5	2.3	0.9	1.9	2.1	2.7
16743	1.3	1.1	0.8	0.4	0.8	1	1.3
16744	2.9	0.8	1.8	12	11.4	9.1	6.4
16745	0.2	0.2	0.2	0.2	4.7	0.4	0.7
16746	0.1	0.1	0.1	0.1	0.2	0.2	0.3
16747	1.1	4	3.2	1.3	7	5.3	2
16748	0.9	1.7	0.8	1.2	2.4	0.9	3.1
16749	71	85.4	46.4	32.8	49.5	13.3	34.3
16756	373.2	327.1	370.6	266.3	334.2	176.7	177.3
16757	120	137.5	149.7	116.1	138.6	131	128.3
16760	21.3	16.6	21.7	262	247.1	29.5	19.8
16771	272.7	224.9	221.9	182.3	192.7	259.1	217.6
16778	367.7	330.2	291.1	309.6	269.2	327.6	295.1
16794	18.1	14.6	15.9	29	19.2	17.8	11.4
16820	43.6	56.7	40.7	41.7	59.3	50.5	41.1
16821	10.9	7.3	5.9	5.6	4.5	17.8	15.3
16824	37.5	50	28.7	42.7	58.7	44.1	43.3
16832	641.8	624.6	642.8	528.3	532.3	546.2	512.1
16839	111.6	98.7	96.5	107.9	100.9	105.8	106.6
16840	119.4	136.1	104.7	121.3	131.1	108.3	144.7
16841	71.3	77.5	61.9	58.4	64.2	57.8	71.7
16842	17.9	16.8	19.5	16.5	20.4	16	16.1
16844	21.3	26.9	23.8	26.4	26.4	18.3	20.3
16856	15	23.5	7.9	4.4	23.7	3	5.1
16873	20.1	27.1	24.6	25.1	30.3	26.4	31.5
16874	280.7	279.3	298.9	296.9	299.3	311.7	278.9
16876	194.7	232.7	222.2	216.4	209.7	209	191.3
16893	145	174.6	121.7	200.3	264.8	179.6	179.4
16894	158.6	167.6	113.6	207.4	181.2	176.5	198.8
16898	211.1	220.2	158	341.6	306.6	312.6	318.2
16913	56	41.2	48.7	32.1	49.6	28.2	36.7
16914	118.6	132.4	135.6	158.2	208.5	144.2	170.6
16915	471.5	459.6	465.2	436.3	500.4	516.7	541.8
16926	21.1	14.7	9.3	16.3	27.3	9.9	12.3
16934	1.7	3.4	2.5	6.8	3.6	0.5	2.7
16935	0.8	0.9	0.8	1.1	2	0.9	2.2
16937	0.6	0.5	0.5	0.9	1.7	0.9	0.6
16938	0.2	0.4	0.1	0.1	0.2	0	0.2
16940	13.2	9	10.4	17.4	22.2	11	21.1
16943	14.1	8.4	5.3	9.6	9	7.9	11
16944	47.3	53.7	58.4	73.9	73.1	86.7	70.2
16945	153.9	123.3	158.6	133.6	145.9	117	118
16946	53.1	42.9	44	57.2	50.2	38.1	39.2
16948	17.4	9.4	20.4	25.4	32.7	36.8	31.7
16953	7.8	13.8	25.9	25.3	34.7	23.7	28.2
16955	42.4	82.1	71.7	59.4	83.6	70.6	65.6
16956	45.6	22.1	20.6	37.5	47	35.9	33.6
16958	33.4	44.1	40.6	40.2	39.3	41.9	58.1
16959	26.5	39	31.7	22.2	28.2	28.3	32.7
16960	49.1	52.4	53.4	51.3	36.6	46.5	48.8
16961	37.5	39.8	39.7	33.1	31.2	37.3	37.5
16969	114.7	111.1	79.5	131.8	190	104.3	82.9
16976	289.9	352.4	275	308.1	353.9	270.4	299.5
16979	153.5	123.7	121.5	180.1	168.4	151.6	144.5
17010	29.8	39.4	18.8	29.1	54.7	38.7	30.5
17048	4.6	4.2	9.5	3.6	3.3	4	6.7
17049	76.9	76	87.1	6.8	3.9	18.5	17.3
17050	166.5	152.3	167.6	58.8	58	93.6	101.4
17051	74.5	68.4	86.5	65.2	71.2	56	73.6
17052	126.4	146.9	125	86.3	76.8	86	101.7
17059	73.6	74.4	82.3	75.7	68.5	68.3	67
17067	687.3	589.3	694.8	685.1	707.5	676.5	567.4
17075	59.3	62.9	36.1	461	467.2	422.4	477.3
17076	4.6	4	1.8	4.5	4.6	3.2	3.6
17078	76.9	86.3	90	107.3	145.8	128.5	157.6
17081	26.5	19.2	23.9	2.4	4.1	19.3	12.4
17084	8.9	9.3	7.6	21.4	15.6	34	31.8
17096	70.9	67.3	69	92.7	110.9	84.9	85.8
17097	109.2	107.8	97.7	114.8	119.7	107.5	111.3
17098	185.5	184.7	148.9	238.7	225.7	206.3	200.9
17099	135.3	172.6	157.6	168.4	153.7	123.7	113.5
17103	1	1.1	0.4	0.5	0.7	0.9	4.8
17118	622.6	762	667.6	871.7	745.5	756.5	738.6
17126	26.6	32.3	23.4	36.9	36.2	29.5	32
17127	73.2	75.6	79	84.6	77	70	70.2
17128	284.7	273.6	279.7	252.9	211.9	221.7	277.1
17175	403.9	325.8	370.8	241.3	337.1	163.1	179.6
17196	47.7	56.3	50.7	35.2	31.9	33.3	38.3
17324	2.8	1.3	0.7	2.7	51.7	2.6	31.7
17533	571.6	739.7	438.4	426.5	581.1	582.7	599.1
17753	128.1	112.1	134.2	125	128.8	127.7	116.9
17856	5.4	5.6	6.3	21.4	6.1	22.8	18.1
17884	879.4	934.7	577.6	940.9	720.1	971.2	1120.9
17885	740.7	743.4	733.2	701	660.4	884	966.2
18010	7	10.3	8.8	7.9	10.5	9.7	9
18131	3.1	4.3	2.3	4.5	3.7	5.3	5.3
18168	88.6	68.4	81.5	139.3	179.6	139.2	181.5
18275	55.2	36.8	23.6	34.9	41.4	59.5	51.4
18281	124.3	93.3	115.9	118	154.9	171.8	181.9
18309	34.4	39.9	39.9	43.5	53.2	57.7	62.3
18310	29.7	19.9	20.6	21.6	22.9	24.5	28.8
17133	120.6	97.5	111.3	78.6	100.2	162.1	135.4
16187	194.2	235.2	192.8	264.9	207.2	245.3	208.9
16186	162.7	176	174.2	164.9	160.7	181.5	187.9
16870	126.9	114.3	109.1	92.5	115.6	179.1	174.9
18141	145.1	141.1	151.9	148.8	164.9	126.8	140.4
18140	142.6	156.1	157.5	165.7	174.2	125.2	160.8
17631	277.9	331.1	170.8	185.9	152	266.5	371.1
16579	1449.6	1559.6	1570.4	1625.2	1625.1	1623.2	1662.8
16291	115.3	101.1	95	147.9	132.8	172.2	122.4
14449	139.4	137.6	191.5	74.4	58.6	56.4	55
14450	317.4	336.7	333.8	19.5	8.3	21.8	8.9
14451	486.9	539	583.8	205.6	180.1	139.5	128.9
14452	247.6	236.3	257.9	139.5	166.1	96.3	81.2
17399	911.5	947.3	697.9	1046	1396.8	653	639.6
16981	365.7	380.1	368.8	385.2	388.6	451.6	442.2
17781	13.6	16.1	14.6	16.4	12.5	13.2	22.8
17782	3.3	13.2	8.3	6.3	10	2.4	7.5
17783	3.3	3.1	1.9	1.8	6	1.5	4.2
18390	29.4	29.7	30.9	13	12.3	19.9	24.6
16240	216.7	212.4	162.6	191	217.8	251.8	239.6
14899	289.3	319.5	332.9	226.1	242	246.2	212.5
14900	729.1	839.2	922.9	683	667.7	545.7	555.5
14902	219.7	223.7	231.7	200.5	198	167	171.2
14903	236.7	248.9	260	186.4	184	191.9	177.6
14901	239.9	247.3	255.1	198.5	186.8	185	183.4
17475	214.9	212	158.3	154.4	136.4	160.5	197.1
18008	201.6	146.8	178.2	141.3	141.4	192.9	220.8
17611	171.9	155.9	176.6	187	185.5	130.6	147.9
15990	17.6	7.9	30.7	40.4	47.2	20.6	20.3
18177	261.3	262.9	286.6	238.3	228.8	100.7	122.3
14573	481.6	551.9	616	293	373.5	247.2	222
14539	121	158.1	150.8	329	445.6	253.7	212.1
18005	155.3	105.4	119.7	91.7	107.5	141.3	149.7
15830	161.3	140.7	129.5	158.7	129.2	152	158.2
15828	131.3	163.3	156.7	129.6	167.7	99.8	93.5
15829	304.6	280.2	306.8	361.2	443.6	320.8	298.3
15390	143.7	212	212.8	185.3	218.5	218.2	167.3
18159	19.7	8.2	6.6	3.4	5.3	3.7	5.9
18160	17.9	19	12.9	11	12.8	9.7	23.4
18161	1.1	0.7	0.6	5.8	4.8	2.5	6.8
17317	310.8	289.6	261.3	309.2	241.1	343.3	320.3
14185	70.5	87	89.1	97.7	145.7	107.4	103.1
14184	95.1	111.1	113.3	139	157.2	121.4	126.1
14183	76.8	80.2	85.6	106.9	127.4	105.1	109.4
14182	102.9	121.2	115.6	87.5	116.9	141.5	108.1
14181	31.1	47.7	53.5	47.3	55.2	54.8	40.3
14180	217.1	241.9	252.7	743.6	817.8	582.4	489.9
14186	6.5	9.5	18.5	45.9	32.4	10.6	29
14177	1499.8	1700.7	2149	1149.9	1411.9	1099.2	893.6
14178	1538.1	1592.8	1986.3	903.8	1148.8	1087.2	869.7
16096	217.6	251.5	161	176.4	181.6	146.8	150.4
15124	860.4	899.8	843	1998.3	2184.2	836	695
17132	231.1	244.5	244.8	283.7	350.7	272.2	247.3
16556	104.3	130.7	126.4	99.7	111.5	114.2	113.9
16555	42.1	82.6	50.9	56.5	56.4	61.1	68.4
16309	80.3	74	81.3	95.3	113	121.3	122.4
16308	66.5	70.1	58.5	101.4	123	138.4	138.3
16307	77.4	78.3	80	83.4	107.8	93.1	78.3
16306	73.6	79	68.6	102.9	98.9	127.9	115.5
16305	82.8	74.5	71.4	147.5	152.7	153.2	141.5
16304	49.7	35.5	44.7	45.2	39.3	65.4	77.8
16302	113.8	127.5	144.8	113.3	114.8	128.1	116.7
16252	98.9	75.5	77.1	150	216.8	100.5	90.1
17957	89.7	79.6	93	70.4	75.6	71.7	81.5
14321	319.6	331.9	327.7	309.1	367.4	360.2	366.6
15856	228.3	236.7	198.8	154.8	158.6	150.2	149.3
15855	29.4	27.6	34.4	19.7	18.9	16.4	17.8
15854	124.8	115.6	116.2	95.5	89.2	107.3	95.6
15853	59.5	59.4	51.3	61.4	73.1	47.5	44.1
15852	112.8	130.2	109.2	132.9	140.2	122.1	131.8
15782	961.7	885.3	992	1799.4	1831	1201.6	1028.7
15338	230.6	172.6	191.3	63.6	53	90.9	101.7
15339	300.9	306.3	388.7	472.1	433.5	417.3	321.7
15340	260.2	219.3	242.8	484.7	371.5	338.1	251.1
16006	49.5	56.9	54	51.1	49.4	37.8	44.9
16001	52.3	45.8	46.5	61	53.5	48	50.4
16002	72.9	85.6	76	74.7	57.4	50.8	67.9
16005	69.4	70.4	74	52.1	57.2	75.6	51.8
16000	146.5	186.5	193.9	151.9	142.6	151.1	136.4
15999	20.6	16.1	11.6	12.3	32.2	44.5	58
16866	458.5	471.1	459.2	453.2	441.1	373.8	388.7
18250	194.1	231.1	188.1	213.7	152.8	202.3	199.8
16867	421.7	416.6	398.9	472.2	425.4	371.9	410.3
18249	95.9	101.3	103.2	123.9	103.8	101.1	99.2
16264	303.1	310.3	375.5	97.2	112.8	114.1	67.6
14756	72.4	69.3	78.5	65.5	68	64.1	49.9
14757	137.6	152.8	110.5	119	154.1	153.7	125
14755	1.8	4.3	3	1.6	2.4	2.6	3.9
14754	41.2	46.6	54.2	43	48.8	60.1	47.4
14753	39.9	44.8	44.4	42.3	31	43.3	43
14752	68.8	69.1	60	66.6	54.5	66.5	62.7
14750	4	4.1	4.4	2.2	3.9	3.3	3.1
15007	831.5	765.4	791.3	626.6	586.4	608.3	588.3
16687	412.3	387.2	366.2	792.8	1013.2	540.6	558
14575	803.9	990	1047.8	760.2	908	915.3	847.6
14576	616.4	624.6	718	603	695	569.4	538.5
15369	435.4	440.1	442.9	433	468.3	426.8	419.6
15034	846.4	921.4	959.5	836.5	754.7	701.5	699.7
14967	154	156.4	148.2	104.7	118.8	121.1	108.1
17012	50.3	58.8	39.3	54.4	57	48.6	57.3
17013	15.1	19	14.3	11.9	10.4	7.8	17.9
18009	249.8	206.7	217.2	218.5	239.3	256.9	258.7
15242	624.7	569.5	584.8	659.2	596.2	578.5	453.4
16100	314.6	349.2	302.7	481.7	384.9	437.5	456.9
16099	371.5	389.4	341	394.4	370	450.4	455.3
16101	152.6	156.3	124.9	183	208.3	198.8	192
14475	1312.6	1553.3	1655.1	1158.9	1015.2	1293.7	1181.8
14474	1393.7	1530.4	1631.1	1144	952.3	1067	941.6
14584	143.6	132.3	148.5	173.7	170.6	206.6	203.1
17864	147.5	223.6	187.7	148	188.5	131.5	128.9
18238	94	113	65.5	69.6	111.6	93.5	107
16157	36.9	46.9	45.8	36.2	42.4	33	34
16156	167.7	207.3	203.1	214.8	234.7	175.9	168.5
17951	169.7	158.4	134.8	217.5	225.4	238.5	251.8
17952	655.4	659.9	679.7	735	750	663.2	703.6
14759	4.4	4.4	4	117.7	152.2	57.8	45.6
14761	93.9	116.2	148.3	177.7	211.6	163.5	123.1
18418	341.8	295.8	210.1	272.9	265.3	372.3	404.9
18419	120.5	111.8	82.2	115.7	120.1	151	130.1
18420	19.5	18.7	11.4	11.4	24.3	21.4	36.2
18421	36.6	26.7	23.8	15.6	25.9	43	39.8
14379	1509.4	1463.9	1712.7	330.6	390.8	480.6	378.9
17420	1696.5	1573.7	1731.4	1637.7	1797	1697.7	1651.6
16516	1624.1	1513.8	1678.6	1650.5	2024.8	1861.8	1822.7
15164	130	134.2	131.2	227.8	224.4	220.5	248.3
15163	26.9	34.6	45.6	37.2	47.4	37.3	37.5
15165	13.1	11.9	11.4	14.5	17.3	15.4	15.7
15162	242.9	250.2	238.6	232.4	234.6	211.6	247.2
15161	139.9	135.3	120.1	142.5	96.2	145.2	135.1
15160	229.9	230.8	201.8	276.6	126.2	271	250.9
15159	92.7	95.4	102.9	109.1	72.3	122.5	112.7
16634	73.8	76.2	83.9	47.9	64.7	36.5	41.4
17616	851.1	909.7	1033.1	408.7	414.3	781.6	967.6
15679	13.6	16.8	13.1	13.7	16.2	5.7	11.5
15941	2906.3	2985.7	3026.3	3020.8	3003.5	2551.5	2574
15005	825.5	908.4	782.8	1105.3	1286.3	1278	1220
14760	2366.3	2606.7	2761.2	2344.2	2382.1	2850.2	2804.4
15680	16.6	25	23.8	13.8	12.7	20.6	18.6
15114	116.7	145.5	126.2	82.8	115.6	80.7	104.2
15113	45	60.1	50.1	42.3	33.9	36.6	45.8
15674	20.9	19.5	21.9	11.1	13.6	20.9	29.9
16780	1155	1209.4	727.5	1421.3	1559.1	1187.1	1350.1
14734	422.7	471.6	512.3	257.2	345.9	300.1	296.3
15866	123.9	147.8	165.4	44.9	57.5	39.3	27.3
18164	527.6	458.1	290.8	472.7	508.5	468	500.9
14338	199.2	200.9	212.7	287.8	265.3	214.9	175.9
16420	1149.2	1138.9	1283.8	860.1	913.1	932.6	995.6
17854	239.2	214.1	239	416.1	382.7	306.2	312.9
17855	383.2	456.2	464	429.8	355.4	368	387.6
15539	657.9	633.2	619	475.2	466	510.4	479.6
18261	187.5	204.7	194.7	220.8	226.8	172.7	202.4
18233	360.5	304	257.3	302.6	311.7	377.6	350.3
14865	833.7	804.1	756.9	1474.2	1335.1	1224.6	1168.8
14866	1025.6	966.9	882.2	1649.4	1327	1636.2	1375.6
15010	323.8	323.4	313.5	356.2	241.2	361.3	338.1
15011	183.5	159.6	156.3	177.7	100.7	181.1	170.3
14476	104.2	131.2	116.9	110.6	122	128.2	110.2
14478	27.8	28	17.3	30.2	52.2	19.7	26.5
14477	38	41.1	35.8	64.3	76.6	53.1	48.7
14479	15.6	12.7	10.5	22.6	43.6	18.3	20.2
14570	2458	2735.3	3039	143.6	135	169.7	188.9
14569	2393	2445	2480.1	129.1	130.2	150.6	158.4
14568	1935.2	2051.1	2195.5	121.6	116	175.6	154.3
14567	2020.7	2168.2	2233.7	82.3	46	122	105
14566	667.4	615.5	622.8	78	89.8	94.6	68.8
16521	623.6	560.6	667.1	686.5	732.4	800.5	790.7
15395	237	226.7	212.8	122.3	154.9	179	197.1
16834	699.8	584.2	696.5	678.6	589.6	506.7	553.7
16836	1619.4	1741	1904	1849.4	1607.7	1360.4	1415.1
17668	581.2	555.6	466.3	441	497.7	559.1	555.4
17431	103.3	98.1	89.6	184.8	180.6	183.8	186.9
16846	1195.6	1233.3	1317.2	1108.5	1063.7	1033.8	1164.5
16847	841	777.3	917.3	765.9	761.2	705.3	803.9
16848	1531.9	1667.9	1875.9	1485.3	1459.7	1252.2	1249.7
16513	3492.1	4035.3	4279.7	4013.9	3821.2	3410.4	3270.4
16520	507.4	590.9	634	530.2	424.3	434.3	414.4
16835	1449.4	1539.4	1742	1646.9	1291.4	1301.2	1361.9
16524	1127	1238.6	1313.9	1439.2	1271.8	1282.3	1322.8
18239	185.2	104.7	142.4	119	187.5	174.4	167.6
14663	324.7	339.8	314.7	268.2	328.8	311.3	263.4
16523	511.9	458.1	495.3	520.2	539.9	568.7	535.2
16512	135.6	124.1	116.2	144.4	111.8	143.5	138.3
17973	310.2	277.6	249.6	259.8	283.3	307.1	352.1
14769	586.8	626.6	637.9	518.3	496.5	535.2	585.4
17253	104.3	95.5	54.8	134.3	129.5	129.4	131.4
14964	392	390.1	395.3	409.2	381.3	355.4	337.9
16118	106.5	126.7	136.2	142.3	140.1	97.2	108.5
15311	230	256.5	245.9	260.1	254.2	187.1	157.2
15312	77	94.8	97.7	104.5	105.1	73	68.6
17451	807.4	899.6	942.4	953.7	989.4	780.6	829.3
17450	575.4	583.6	677.7	604.2	579.5	648.2	700.8
16577	1499	1738.4	1694.5	1748.9	1808.9	1806.3	1654.2
14176	770.2	751.7	942.8	964.7	1632.7	546	508.5
14312	1279.6	1476	1779.2	1756.9	1837.8	1896.7	1729.8
16571	207	177.3	131.4	179.2	201.3	210.1	215
17858	984.7	981.9	1075.5	1046.7	1127.7	1000.2	1019.8
15463	160.9	149.9	165.6	131.4	129.5	123.1	77
16173	211.3	218	143	192.9	193	244.8	220.6
16074	186.6	149	188.2	198.4	144.2	217.3	219.1
15660	339.2	309.7	353.2	276.8	320.5	316.4	294.6
17589	209.6	170	153.2	38.9	56	78.4	71.6
18165	293.6	249.5	186.8	291	329.1	495.5	500.2
18151	10.4	12.2	7.3	174.4	146.9	305.1	285
14758	62.2	66	67.3	229	313.5	297.3	226.4
16483	33.9	55.8	40.1	52	52.5	58.3	63
14519	246.7	262.2	238.3	468.5	429.8	259.2	201.4
14238	788.7	848.1	853.2	920	923.6	844.2	794.6
17235	390	385.2	435.6	273	310.7	401.2	379
16424	351.1	350.4	187.6	336.4	367	416.7	420.3
16421	337	328.8	291.3	361.9	368.5	336.3	461.8
17349	1126.1	997.5	938.1	891.1	1069.6	954.4	830.7
17305	183.8	202.2	241.4	199.7	218	194.6	185.8
17306	300	305.8	281.9	363.1	383.9	374.3	401.2
18403	276.2	287.9	269.2	303.2	426.4	217	234.6
18404	618.1	562.6	610.1	724.8	854.5	549.4	470.3
18402	258.5	261.9	285.3	316.8	390.4	220	203.5
18405	787.3	723.5	804.9	567.4	667.2	598.6	641.8
14965	223.7	196.1	165.8	256.7	255.2	304.2	288.5
17700	607.6	519.7	505.2	702	691	917.2	885.4
18070	461.4	494.9	511.9	497.2	432.9	440.9	475.3
17751	12.2	7	3.8	4.9	14.4	7.9	7.4
17752	28.1	7.8	21	5.4	6.2	6.4	31
17750	41.5	45.6	38.7	52	65	52.4	63.5
14306	104.7	89.2	106	90.2	97.7	101.2	85.2
15692	444.5	561.1	485.9	681.4	707.9	740	709.2
15696	11.2	23.5	9.1	36.9	46.9	15.1	15.2
15691	18.3	24.9	20.1	21.1	40.4	27.9	22.4
17706	44.7	58.6	51.8	57.9	61.6	55	48.3
18072	78.7	84.3	88.3	72	82.2	86.7	95.6
14924	91.3	109.3	100.2	97.8	101.5	108.8	90.2
15183	475.9	517.3	519.6	426.4	469.3	564.6	559.5
14365	439	446.6	443	531.7	447.5	444.2	387
14370	53.7	64.2	71.8	64.7	60	67.3	39.7
16428	97.1	102.7	84.3	75.7	74.2	86.2	83.1
14291	1052.7	1113.3	1403.9	723.1	925.5	968.4	739.8
16241	401.5	437.9	251.4	351.1	358.1	285	297.1
15018	47.8	50.8	44.1	777.1	846	790.6	625.1
15019	57.5	51.9	62.8	773.9	980.4	877.1	799.6
15020	65.3	59.8	76.2	270	353.5	376.9	233.6
17761	434.8	459.1	496.7	418.4	428.9	358	341.7
18080	562	564	616.1	508	570	542.6	524.7
18385	219.3	205.1	133.7	150.2	179.5	186.2	198.6
14330	1031.9	1057.2	1084.5	945.9	754.8	1018.3	854.1
17142	485.4	384.2	396.6	359	359.5	373.3	368.2
14160	834	957.2	1104.7	816.3	1044.6	932.7	821.7
14159	1578.2	1929	2278.5	1778	2503.5	1754.6	1724.1
17760	478.7	518.8	441.4	463.2	421.4	464.6	510.3
14355	260.2	198.8	307.5	287.5	294	360.4	332.8
18386	188	199.5	208.6	186.7	243.5	215.1	200.4
14607	548.2	460.1	495.6	375.2	356.2	430	366.9
14351	332.9	324.7	434	153.5	199.6	385.5	395.4
17605	1115.9	1114.7	1361.9	1588.7	1413.5	2072.1	2076.9
17604	311.8	376.2	315	660.1	445	869.2	851
17603	247.4	329.3	266.8	276	271.8	637.4	632.6
17602	624.7	788.2	749.9	906.6	791.2	1312	1501.7
17601	282.3	299.4	229	504.6	399.4	775.2	756.2
14937	2334.8	2835	3060.2	2875.9	2678.5	1355.6	1382.8
17901	831.8	702.5	722.3	554.6	727.2	763.4	853.7
15307	152.8	148.9	147.5	165.7	171.6	210.5	204.1
16973	434	427	386.8	465.9	470.6	452.4	427.2
18163	252.5	243.4	151.2	212.8	250.5	214.7	281.7
16303	107.6	116.1	124.9	96.2	125.3	133.8	123.7
14741	219.9	289.3	260.6	280.9	261.5	236	211
16471	77.8	76.8	73.5	60.5	75.1	44.5	57.2
16469	44.5	45	52.4	28.8	42.5	36.9	37.1
16470	37.5	31	39.2	31.6	42.9	24.8	29.1
16066	224.9	291.6	270.3	286.2	273.2	283.3	233.7
17701	535.1	451.3	372.9	366.9	374.4	481.9	576
14558	239.6	253.3	292.2	231.7	190.1	281.7	260.7
14435	7.9	7.7	28.1	22.5	42.9	18.5	29.3
17151	33.2	44	8.6	30	47.9	29	29.7
17152	13.3	10.6	11.9	14.4	15.7	10.1	17.3
17150	96	108.9	63.3	88.9	119.5	98.7	95.7
16317	213.8	212.5	187.3	453.2	300.9	231.8	191.9
14286	16.6	16	2.9	19.4	27.3	2.1	12.2
15968	612.4	546	632.7	639.1	778.3	766.5	600.9
15969	993.5	1033.1	1024.2	1378.4	1251.3	1046.3	997.3
18175	1358.8	1490.6	1672	1181	1163.6	1359.6	1356.5
16374	364.4	406.3	444	435.2	392.9	369.5	344.2
16373	1587.9	1634.5	1870.5	1787.2	1961.9	1024.9	875.1
16375	102.4	98.7	127.8	82.9	112.8	130.7	99.5
16376	14.7	8.3	14.2	19.4	27.5	12.5	11.8
16774	227.3	187.7	203.4	149.9	124.9	199.6	179.2
16775	86.1	64.5	83.5	47.7	47.3	89	71.6
17733	78	89.3	81.2	38.6	83.4	49.4	70
14679	66.7	69.6	77.4	35.8	53.4	63.5	50.9
16473	20.4	14.9	22.1	13.7	15.3	18.9	12.6
16773	1054.4	976.6	1024.6	713.4	754.7	835.9	758.2
16472	19.9	20.7	17.9	22.2	24.8	19.5	27
17024	41.1	46.3	51	44.1	45.9	37	45
16863	2423.1	2517.8	2859.4	3870	3761	3458.4	3376.6
14732	43	25.1	64.8	5	6.1	4.7	5.8
14731	292.2	318.1	353.6	124.7	141.1	139.1	107.5
14729	188.3	204	233.1	41.6	60.5	59.1	48.7
14719	32	41.4	30.8	29.7	36.4	42.9	30.6
14730	161.7	162	185.7	57.1	44.3	51	48.1
14722	85.1	81.6	93	18.5	20.7	12.7	3.6
17334	0.3	0.4	0.3	0.3	0.5	0.5	0.5
14702	18.5	22.4	22	26.3	22.3	23	21.2
17467	213	206.4	172.9	259.3	246.8	239.6	250.5
17006	505.6	428.8	404.9	548	534.9	576.6	595.1
16665	253.6	174.2	202.9	169.1	187.2	259.2	242.4
16098	107.7	89.8	96.6	107.1	232.9	77.4	98.3
16540	341.3	341.3	361.4	285.6	370.2	363.4	374.8
16539	164	167.9	119.1	128.3	152.5	161.7	140.3
16554	29.3	27.3	29.8	16.1	36.4	26.4	29.9
16552	48.3	49.1	48.6	58.1	48.4	51.8	38.3
16551	117.1	115.3	123.2	109.4	79.5	95.2	104.7
16557	89.8	102.9	104.1	96.9	112.9	108.9	90.4
16553	53.2	67.6	60.1	49.2	86.3	52.9	46.9
16474	763.9	682.8	561	642	672	444.7	426.7
16475	51.2	51.1	47.8	40.8	35.1	38.2	44.5
17083	609.4	754.1	606.4	131.1	126.6	430.3	288.4
17082	644	676.7	457.2	77.1	72.4	366.8	219.8
16882	61.3	91.9	78.8	79	73.1	103.7	98.6
17169	393.4	355.8	340.6	345.6	322.4	381.6	364.8
17168	130.1	129.9	122	160.1	157.8	148.2	131.2
15078	795.9	796.2	588.1	532.6	351.2	733.9	659.6
16430	1452.9	1713.9	1770.8	1845.6	1939.3	1739.6	1727.4
15214	1183.5	1331.8	1518.4	1220	1170.9	1163.2	1127.7
15217	187.7	193.4	195.6	141.6	209.9	163.8	183.8
15215	1826.5	2277.6	2204.8	1999.3	1971	1835.5	2121.3
15213	1033	1163.2	1129.6	980.7	1004	1065.2	982.1
15408	1018	1018	1027.3	638.4	756.2	926.3	866.2
14326	1662.4	1907.1	1390	1673.9	1580.2	1601.6	1488.1
17891	101.8	88	101.7	63.4	70.2	49.8	64.7
17892	116.1	104.8	105.5	28.9	38.2	15.6	25.8
15923	141	129.9	129.3	106.3	132	157	145.3
16450	144.6	106.6	111.9	18.1	18.6	30.9	37.3
15309	172.7	171.6	176.2	132.9	138.3	185.4	162.4
14862	110.1	112.3	126.2	105.8	115.6	128.4	100.5
17004	988.5	957.9	672.2	1425.2	1461.2	1205.5	1293.8
18257	984.9	891.3	927.3	705.3	595	602.4	641.9
17935	148.6	114.4	130.7	161.5	122.5	143	120.9
17931	153.8	148.2	160.9	163.4	161.6	97.5	103.1
18107	60.3	62.7	73.3	326.3	365.1	278.9	232
15595	65.9	64.7	55	45.9	60.8	77.1	55.6
15596	84.4	104.1	80	102.2	56.5	123.5	81.4
15597	26.6	31.4	36.2	33.2	26	37.8	47.9
17934	118.3	106.6	123.7	52.9	46.5	73.1	60.2
17933	165.8	151.5	178.6	71.6	75.2	90.3	93.3
17932	166.4	179.8	190.5	119.9	116.8	117.7	130.1
14655	58.4	77.7	70.3	66.8	88.6	77.8	56.3
16624	735.3	700.1	765.3	557.7	416.6	595.7	540.3
15507	98.9	118.2	104.6	75.6	111.6	90.5	85
15506	25.8	25.2	26.1	3.7	10.3	9.5	8
18315	86	90.9	108.7	78.9	88.8	86.9	87.2
18314	54.1	53.8	47.9	44.8	55.3	49.7	40.9
18313	45.9	63.4	49	43.8	52.7	38.1	51.2
18312	43.7	42.1	23.5	32.5	39	44.4	46
18311	86.8	83.5	60.4	80.6	83.8	74.8	69.1
18317	168.8	198.3	205.5	78.4	57.1	81.9	100.7
18316	65.4	68.1	77.5	28	28.9	47	39.9
17471	359.6	339.6	173.1	371.1	342	1540.7	1253.2
17472	62.1	113.3	52.8	92.6	72.8	361.4	227.3
14720	261.5	261.4	304.8	145.3	162.2	140	105.7
14728	51.3	56.3	58.2	25.9	34.8	40.5	30
14724	69.6	104.3	110	20.5	54	56.1	40.9
14726	12	18.6	21.2	8.1	10.5	7.4	6.5
14723	46.7	28.2	35.3	30.6	46	53.5	39
14725	53.6	77.6	68.1	21.7	11.3	17.9	9.1
14721	116	139.4	147.4	83.9	61.2	56.6	51.8
16705	582.3	549.2	565.1	456.6	511	519.5	492.1
14368	63.8	74	50.7	58.7	65.1	11.6	70.7
16815	118.8	113.7	128.1	157.2	155.3	135.7	155.6
14296	314.4	287.8	372.7	114.3	100.7	176.1	109.3
14299	167.2	164.3	189.1	71.4	85	101.4	80.7
14297	264.6	308	338.9	141.9	115.9	170.6	129.8
14298	117.7	91.3	114.5	31.3	44	60.1	34.5
15224	42.3	59.5	63.5	52.8	50.2	54.3	62.7
18391	500.8	507.8	551.3	26.6	39.6	131	70.6
17424	391.8	331	297.2	385.8	429.1	146.5	140.8
18338	960.1	866.3	756.4	891.2	751.5	844.8	856
18336	127.7	109.1	101.2	70.1	61.3	97.5	113.9
18340	109.3	113	70.5	108.6	109.4	106.8	86.8
18341	24.6	27.6	33	30.9	28.5	24.7	43.5
18337	39.9	51.5	39.1	25	51.6	36.1	32.3
18342	50.2	46.6	42.4	49.7	53.5	48.1	54.9
18343	60.4	70.3	59	76.4	85.7	85.1	83.5
18344	67	68.5	54.9	74.3	82.4	76.3	87.5
18339	196.7	189	143.4	171	174.4	134.7	156.8
14672	0.4	1.4	0.4	0.4	1.8	0.6	0.6
17331	1715.9	1742.2	1565.6	1383.8	1342.1	1630.9	1706.7
14187	11.4	11.1	3.4	17.9	21.3	5.2	18.1
14188	59.7	92.3	64.7	71.5	108.5	52.8	63
14189	35.9	35.6	48.8	41.3	56.9	41	24.6
14190	21.1	37.9	32.5	56.2	64.3	33	26.4
18232	775.6	628.3	725.1	521.9	541.7	835.7	736.4
17410	635.2	449.2	413.3	428.2	585.4	757.8	661.3
14814	1155	1253.9	1290.6	1178	1203.3	1017.6	1003.3
16975	213.8	220.4	225.7	224.1	225.6	262.5	265.4
15194	95.1	101.4	102.3	83.1	89.2	84.3	79
15195	47.3	48.9	12.2	8	6.9	31.2	39.2
15196	112.6	129.2	87.7	42.5	31.2	92.6	99.1
15197	127.9	124.1	126.4	97.9	88.9	111.8	141.2
15198	59.7	73.8	75.1	42	34.5	86	69.6
15199	19.6	29	23	44.7	40.7	51.3	24
15200	79.6	84.6	100.5	83.9	84.3	61.1	71.9
15201	33.9	31.9	29.5	32	27.2	25.2	23.4
15202	3	4.3	4.2	4.4	5.7	3.9	3.1
15203	64.3	65.2	69.8	82.4	74.8	78.5	69.7
15204	90.3	81	77.3	75.4	91.9	67	44.6
15205	72.2	65.9	62.8	58.3	71.5	37.4	39.6
15193	128.8	135.1	125.1	151.9	124.9	121.3	129.7
15192	119.6	130.6	115.8	144.1	125.1	154.8	127.3
15997	14.6	5.1	7	7	10.9	8.8	9.3
15998	34.9	30.2	46.8	21.3	29.6	39.2	46.2
16009	134.8	115.8	138.5	64.4	79.1	120.1	122.7
16010	275.7	256.9	246.3	150.9	112.1	206.8	223.4
15996	19.3	27.4	20.4	26.9	31.7	32.6	29.6
16036	47.9	46	54.2	40.6	28.5	36.9	48.8
16037	100.2	120.3	128.9	145.5	131.5	133.8	139
16038	37.1	36.9	40.2	41.4	48	46.9	44.8
16051	51.1	53.3	94.6	56.1	67.1	79.3	56
16052	78.1	94.7	130.7	116.2	114	53.4	71.9
16053	77.4	74.7	63.5	78.5	108.7	83.7	70
16054	40	59.2	36.6	35.7	49.6	45.5	27.4
16055	33.2	28.9	22.9	24.3	30.8	26.7	27.6
16056	15.2	38.5	12.9	21	42.8	14.1	16.9
16057	38	35	29.5	36.9	37.8	46	36.7
16058	16	6	15.9	10.1	14.3	8.4	22.2
16059	27.6	9.4	30.2	18.5	28.7	29.8	30.9
16060	42.9	48	48.2	36.3	49.9	41.1	46.7
16061	22.5	29.3	23.1	24.4	35.5	31.2	25.8
16062	30	36.9	23.9	35.9	43.9	25.7	44.2
16063	12.7	11.4	11.7	8.8	17.8	16	17.7
16064	6	6.8	2	1.6	6.7	2.2	11.1
16039	53	81	57.3	49.7	47.5	55.6	52.5
16040	99.4	111.2	115.8	119.5	98	98.7	112.9
16034	1638.2	1548.4	1944.1	1541.9	1817.2	1757.6	1566.8
16035	51.9	44.9	40.2	42.4	42	45.1	43.4
16108	433.2	479.6	452.8	591.8	591.1	489.2	502.5
15688	64.3	70.3	64.2	44.7	52	19.9	25.4
17350	555.8	503.8	452.1	421.8	505.3	421.1	460.6
15454	834.7	738.8	866.1	394.5	532.6	593	494.4
15028	787.8	911.8	917.4	2651.7	2691.6	2189.2	2133.2
16591	61.4	43.7	50	53.2	60.4	70.8	68.8
14194	383.9	478.6	474.9	329.3	329.2	344.8	391.3
16422	408.3	491.3	327.6	542	494.7	521.4	549.2
14666	768.3	828.3	672.4	683.5	757	776.2	716.1
16262	1345.3	1337.7	1595.7	679.9	691.9	751.7	661.5
14288	211.5	223	212.4	175.8	195.5	296.4	216.9
17248	431.5	396.4	420.7	357.3	322.4	354.5	374.7
16410	819.9	781.2	790.6	400.3	343.6	383.8	344.7
17963	409.4	354	343.5	324.4	364	243.7	215
18182	288.9	274.8	301.6	1193	1310.2	937.3	815
18181	170.7	217.1	253.1	772.3	922.4	626.3	611.2
18180	58.2	63	64.1	255.4	314.6	250.9	221.7
18179	102.7	55.4	87.6	285.7	376.1	348.3	276.3
14318	903.1	718.2	1060.6	748.7	917.6	881.8	906.4
16276	158.7	137	121.1	139.2	192.8	135.8	166.7
16278	210.8	238.2	163.2	296.4	274.5	312	334.5
16277	141.2	199.4	105.1	154.8	257.8	168.7	202.7
14225	615.6	724.3	725.6	673.9	637.8	708.4	735.9
14226	262.4	243.7	255.6	438.3	384.8	417.9	332.2
17940	38.4	19.5	19.8	23.7	33.2	31.4	28.5
17939	37	53.2	42.7	33.7	40.5	34	33.8
17937	7.7	10.3	33.2	7.9	35.1	11.6	8.9
17938	38.1	41.3	35.3	32	29.1	39.8	37.2
17989	28.2	28	29.5	22.7	27.3	27.4	27.9
17988	25.2	23.2	28.1	38.2	33.4	32	55.1
17992	2.7	3	3.4	4.7	10.3	6.6	15.7
14616	57.2	55.7	62.5	45.2	56.6	65.7	51.5
16022	652.4	739.9	616.3	2786.6	2392.2	1469.9	2184.3
14240	1163.7	1011	1211.2	932.2	1115.7	1204.3	858.4
17524	522.2	460.1	429.4	460.2	510.8	562.3	473.9
14230	327.3	379.3	376.8	496.8	337.1	487.8	485
17250	916.8	863.3	810	1068.2	1029.4	1117.6	1094
15014	695.8	718.9	751.5	672.8	727.3	637.8	595.6
14229	699.9	770.5	859.8	779.7	694.8	884.4	741.6
17972	442.4	416.3	423.9	510.2	461.6	544.2	492.4
14239	837.8	792.8	921.1	879.1	884.4	835.8	679.2
14235	361.6	354.8	346.5	396.7	410.2	435.7	343.3
17523	321.9	220.9	254.3	219.8	311.4	397.1	320.4
17525	739.9	687.4	717.2	746.7	752.6	841.6	803.2
14241	1367.3	1409.4	1557.1	1624.5	1545.8	1708.5	1382.1
16884	44.8	47.4	41.4	45.1	32.6	48.8	52.7
16886	80	54.7	50.6	57.7	71	69.9	87.5
16887	139.7	170.6	176.8	148.7	157.1	163.6	163.6
16883	39.4	26.9	33.8	44.6	41.3	43.5	42.7
16885	1.1	1.4	1.9	1.4	8.1	2.2	3.1
16889	188.3	173	112.4	162.2	219.3	215.4	221.8
16888	244.6	224.2	172.8	242.9	278.3	253.7	272.1
15733	580	617	497.3	94.6	108.4	107.5	116.8
18150	8.1	9.6	7.2	49	75.3	211.5	190.8
15732	149.3	161	158.4	21.2	24.1	20.6	17.4
14813	952.8	843.8	978.5	614.9	750.2	809.2	737.7
17403	2909.4	3682.9	4003.6	3342.2	3089.1	3281.7	3477
16751	301.1	346.6	201	210.8	259.9	115.9	132.5
16753	81.8	103.4	66.7	44.1	56.2	26.2	41.2
16752	335.7	351	309.1	160	249.3	111.7	112
17578	616.4	512.7	322.5	2649.4	2514.3	730.6	700
15614	1100.6	1257.1	735.5	3503.7	3231	1545.5	1461.7
14884	337.1	385.6	413.2	267.2	290.8	297.7	260
16150	1058	1154.8	1256.2	1142.9	880.4	935.9	905.8
14882	410.6	492.9	514.2	281.5	357.8	303.3	290.5
14881	666.5	731.3	761.7	584.5	620	688.7	627.9
17022	169.7	122.5	124.2	79.5	62.3	117.1	115.7
16918	190.9	172.4	174.3	166.8	215.3	204.6	184
16260	65.8	60.7	75.2	25.1	48	42.8	42.4
14883	224.1	253.5	252.4	122.8	125.5	144	155.8
15356	466.2	443.4	449.1	323.7	412.9	447.9	374.8
15897	3222.7	3913.8	4328.5	4593.5	4205.5	4205.8	4194.3
16201	2790.1	2680	3038	2479.3	2747.4	3645.4	3134.7
16200	2291.3	2400.2	2404.4	1844.6	1777.1	2423.1	2497.3
16199	1779.4	1682.2	1660.4	1621.7	1362.2	1928.1	2147.5
16198	866.5	668.8	740.8	708.8	722.3	1287.5	1240.3
16203	2512.2	3125.7	2693.3	3453.8	3526.9	3432.4	4049.1
16202	3073.4	3326.4	3639.3	3424.3	3246.2	3707.3	3793.1
14270	292.9	287.8	287.3	60.3	77.7	79.3	60
14644	31.6	37.8	34	30.7	44.9	37	30.2
16614	614.3	718.9	734.1	702.7	773	582.9	631.4
16892	157.5	156.8	84.3	158.5	191.3	191	201.7
16984	1603.5	1683.3	1963.7	962.4	1084.5	808.7	776.9
16983	277.8	274.5	287.8	114.2	124.4	131.8	133.5
16578	919.8	1070.6	964.7	1326.1	1160.4	1010.1	1231.6
16985	601.6	541.3	537.7	257.2	269.3	194.2	224.2
15879	1115.8	1063.5	1125.4	2382.8	2673.7	1890	1845.3
14163	28	32.1	30.1	22	46.4	32.5	25.9
17508	239.6	219.2	240.4	153.1	145.3	133.3	139.6
17801	303	279.5	262.5	165.1	180.3	271.9	265.4
17800	149	106	102.2	98.8	104.1	150.4	156.6
14645	28.3	25.9	25.2	29.9	27.4	34.9	29.7
17054	149.8	125.4	136.5	49.1	79.6	63.9	53.5
17058	278.6	229.9	238.9	34.9	39.4	29	40.2
17057	50.7	67.7	76	23	44.2	30.6	38.2
17056	237.3	217.6	249	174.2	172.2	103.7	122.9
17055	604.6	586.9	601.1	456.9	359.6	298	310.7
17984	58.7	69.1	51.4	211.6	330.6	253.7	242.8
16144	777.8	738.3	597.8	770.1	621	401.5	519.7
17491	671.7	573.5	425.3	840	981.1	504.3	513.6
17494	1247.7	1042.9	1134.5	1319.1	1843.6	998.6	897.3
17492	1258.1	1063.5	1009.6	1515.2	1721.7	1005.9	824.2
17490	266	233.9	281.7	407.5	537.5	277.3	226.9
17125	605.6	624	706.6	954.9	1052.5	471.9	457.3
17493	760.1	753.9	638.5	957.1	871.4	643.3	686.7
16493	285.2	214.7	104.4	233.9	331.4	429.8	516.3
17789	492.3	560.1	581.3	650	478.8	666.7	532.4
17790	1105.4	1205.1	1245	1183.9	1232	1291.3	1323.2
17910	1342.6	1168.9	1223.5	1199.7	1345.7	567.6	602.3
16652	412	407.1	421.4	332.4	329.4	372.5	404.6
14313	387.5	379.4	373.8	415.5	426.7	369.7	368.1
17129	529.6	622.1	664.7	654	549.8	556	687.3
17908	186.3	145.4	148.8	184.7	237.2	79.4	61.9
14936	2205.5	2380.7	2419.2	3678.5	3371.6	1507.5	1609.4
14588	178.2	170.4	152.3	175.6	233.7	24.9	31.6
17909	444.8	437.8	368.1	295	375	180.6	213.9
14935	923.4	868.4	918.4	1759.7	1519.2	655.3	582
14934	940.7	856.8	951.5	1459.3	1703.6	649.4	610.7
14810	607	483.9	550	412.3	547.5	625.3	590.9
15772	751.3	845.9	723.4	837.5	896.2	817.4	850.8
14352	135	123.2	132.8	131.2	134.3	154	119.9
16348	54.9	66.5	77.9	37.8	63.2	44.5	50.4
16349	89.2	141.8	63	86.6	136.9	76.8	179.8
16350	50.2	61.9	30.9	53.2	64.2	41	53.2
17488	97.8	86.6	78.8	78.6	90.4	62.5	62.6
17487	269.1	257.9	253.1	115.2	120.7	124.6	131.2
17966	61.5	51.8	65.3	55.2	52.3	46.5	48.1
17486	525.4	510.6	503.3	445.4	414	380.2	485.8
17965	21	30.9	23.9	21.2	22.6	21.1	21.4
16346	85.4	84.7	87	65.6	120.9	123.5	80.4
17485	344.3	313.5	331.3	298.2	282.3	288.6	280.9
16347	81.1	62.6	82	66.5	108.8	88.1	82.1
17964	209.6	197.8	260.3	293.4	278.6	297.3	280.6
14852	1688.3	1603	1824.9	672.5	904.4	781	705.2
17283	2394.6	2407.4	2649.4	2109.4	2073.2	2237	2287.1
17284	2111.3	2161.6	2418.9	2107.4	2215.7	2361.4	2151.1
17285	118.3	102	113.8	76	68.6	60.3	73.7
14791	202.3	218.2	234.1	118.9	185.4	126.4	88.4
14790	295.7	267.5	276.3	202	203.2	148.1	126.9
14789	314.8	307.7	312.5	231.3	146.7	126.1	122.6
18105	139.1	106.9	113.8	162.9	184.3	272.3	281.4
17714	129.5	118.8	98.7	124.2	113.3	126.1	129.8
16503	474.5	518.1	390	410.7	446.8	454.6	511.5
17741	61.8	75.7	52.2	57.1	66.9	62.5	69.5
16650	2126.1	2426.8	2747.9	2705.3	2744.6	2414.3	2416.4
17621	1021.2	780.8	606	561	649.3	770.1	927.1
17620	793	644.4	595.1	394.7	623	715.5	717
16161	102.4	121	115.2	85.3	100.4	62.6	66
14361	718.3	629.5	602.7	661.5	612.2	681.8	552.6
17709	894.7	1002	997.7	928.9	858.9	837.2	916.7
16137	2182.2	2256.1	2394.7	2203	2243.1	2150	2209.4
17498	35.2	34.1	16.9	52.4	61.3	47.2	74.5
18345	50.5	35.3	40.6	29.6	30.6	51.7	43.4
17499	257.3	220.5	179.9	300.3	283.7	328.3	348.6
17478	75.2	119.2	80.5	71.9	95.9	78.2	110
15422	262	232.3	275.7	107.3	138.7	108.4	85.8
17561	718.6	688.4	553.7	574.4	686	672.3	604
17448	885.4	862.8	926.5	840.8	843.2	884.6	924.2
14880	997.4	1182.4	1239	451.3	572	609.7	526.5
18416	154	152.6	169	146.1	180.4	181	202.5
17830	178.9	162.9	167.7	169	188.5	178.3	181
17669	875.9	1000.8	735.7	846.7	872.2	812	872.3
14377	717	788	853.5	895.4	775.4	881.1	649.4
17252	316.3	287.6	183.9	199.4	274.1	313.5	323.6
16708	774.7	681.4	809.2	645.6	875.9	799	739.3
14974	170	217.4	221.4	247.1	156.8	219.9	203.3
15186	852.5	899	953.8	1044.5	1250.8	936.5	813
17671	1701.2	1864.8	2135.4	1650.3	1785.7	1667	1774.2
16777	1413.6	1398.2	1440.8	1244.8	1427.9	1235.2	1261.5
17026	551.5	413	467.6	392.6	435.7	500.1	422.6
14614	144.9	156.6	160.4	104.3	104.2	142.3	136.2
17066	178.6	123.8	152.6	193.5	254.8	181.1	155.8
15756	614.2	562.4	619.7	434.2	418.7	408.4	343.1
16606	889.2	920.2	686.6	530.1	533.7	895.9	788.3
16607	1495.5	1710.9	1517.7	1300.9	1270.4	1435.3	1313.6
14250	617.9	610.5	818.2	573.9	650.3	752.8	674.8
16790	32.2	28.8	17.1	33.7	31.7	22.1	29
16792	62.3	64.8	75.7	87.2	86.8	120.7	119.3
16338	571.8	570.6	722.1	506.9	538.7	457.5	460.1
17758	420.1	380.3	451.8	351.4	358.3	376.1	389.5
16637	72.1	67	68.7	95.3	92.9	99.8	82
16638	75.9	88.9	48	92.9	107	85.7	86.6
16640	84.8	80.9	61.9	91.8	82	84	94.2
16639	94.4	110.5	64	118.6	146.3	72.2	112.7
16641	112.5	121	94.7	118.5	148.5	139.2	136.4
16636	125.1	94.8	130.2	30.9	47.2	63.7	56.9
16635	81.7	101.4	72.4	53.1	48.3	66	79.3
17571	2436.5	2967.1	2719.7	4675.5	4187	3721.8	3723
17570	1921.7	2212.1	1577.2	3661.3	3518.4	2696.4	2708.6
17572	671.3	679.8	522.2	2589.8	2918.5	1461.1	1455.8
15740	670.1	699.8	649.6	863.9	914.7	445.5	499.5
15086	311.1	367.4	287.1	324.9	328.4	338.9	294.6
15332	433.4	444.5	408.2	530.8	505.2	549.6	571
14507	381.8	407.9	385.5	275.3	387.5	348.1	356
17853	478	464.7	488.2	518.1	596.6	488.8	490.6
17852	612.8	643.5	694.7	568.4	617.3	521.9	554.8
18029	433.8	398.6	434.8	304.1	375.5	374.9	377.2
16535	129.3	128.1	90.4	79.2	81.1	152.9	132.7
17896	426.6	357.1	385.2	412.2	430	333.1	327.4
14612	166.2	190.1	179.4	141.4	167.8	155.9	145.3
15334	144.5	146.1	164.7	137.5	161.2	164.6	156.2
14300	304.3	292.2	336.1	182.4	241.7	303.5	307
15331	881.1	1065.7	1055.4	1095.3	1180	906.3	868.2
17907	215.4	191.3	148.8	233.8	239.6	241.5	233.8
17851	450.6	529.7	453.3	373.1	370.4	616.2	379.8
17850	274.9	286.2	300.8	249.8	232	241.6	272.6
14205	360	388.1	424.8	289.7	332.6	276.5	239.9
17249	891.1	821.6	826.7	723.7	879.2	904.8	915.3
18200	571.6	518.5	434.3	425.2	496.5	498.7	485.3
18199	912	767	702.8	642.6	754	753.5	751.6
18198	1593.3	1540.1	1332.3	1574.2	1634.8	1387.6	1531.2
18197	1767.2	1689.9	1760.2	1694.2	1843.7	1831.5	1737.1
14597	1155.2	1107	1027.2	1063.4	787.1	885.7	789.7
15831	1209	1115.2	1312.2	1195.8	1408.8	1356.8	1145.6
15036	1575.9	1992.8	2223.8	2088.2	2288.2	1857	1725.9
15628	130.1	133.7	113.3	197.9	196.5	129.2	129.1
15629	229	262.3	194.9	302.1	296.3	234.3	231.7
16132	1147.8	1327.9	1252.8	1280.3	1351.2	1581.5	1744.4
16130	863.6	925.3	811.5	1178.4	1076.4	1414.7	1608.2
16129	1038.9	1241.4	1009.9	1317.7	1323.5	1517.8	2083.3
16128	840.7	848.8	927.8	846.9	934.9	1235.9	1346.7
16133	1118.7	1251.9	935.9	1168.9	1226.7	1658.7	1905
16127	1334.2	1220.5	1489	1435.8	1280.4	1814.2	1864
16131	687.9	684.4	611.9	790.5	777	1155.2	1306.4
16134	436.7	398.3	382	339.9	498.8	711.9	801.5
16416	1947.4	1965.5	2051.9	1280.9	1299.2	1167	1159.7
16126	1383	1669.7	1801.2	2655.8	1640.9	2267.4	2127.5
16414	361.7	260.8	294.3	219.1	219.9	244.9	226.5
16413	339.1	337.9	351.1	397	328.9	267.8	311
16415	474.8	416.3	420.1	296.5	308.1	299.9	274.2
16613	1033.2	1122	1158.4	1068.1	1132.6	1074.4	1059.5
14324	2529.1	3064.1	3400.9	3522.8	3712.2	3273.1	3088
15304	23.5	30.5	25.3	211.7	88.4	69.8	60.3
16651	144.1	143.8	123.9	119.1	124.2	117.7	116.1
15355	204.9	224.2	172.3	214.7	234.2	170.3	167.6
15357	1985.3	2692.1	3017.1	3240.1	2959	3123	2762.1
14253	15	11.9	10.5	10.2	15	18	10.6
14252	34.3	23.5	41.5	50.3	54.8	55.5	52.6
17398	43.2	49.7	32.7	38.3	54.9	54	52.3
17390	48	42.9	53.1	53.1	49.2	37.1	53.8
17391	24	21.1	15.1	27.3	31	16.6	17.5
17392	31.4	28.2	30.3	25.9	38.3	35.3	38.3
17454	11.7	35.1	35.9	20	38.2	14.7	9.8
14777	429.1	439.7	387	457.3	455.9	430.8	429.3
15221	162	130.9	144.1	131.6	147.9	144.6	122.9
18284	518.8	537.3	598.1	449	420.1	494.9	518.4
18393	395.5	576.5	516.6	399.2	355.2	430.2	445.4
15960	457.6	499.7	449.4	523.4	418.9	437.3	400.9
14271	665.3	658.7	701.5	649.2	574.6	762.4	572.7
15535	335.3	390.6	418.8	306.4	507.3	345.4	286.9
14294	232.4	271.3	243.6	258	259.5	265.9	265.8
14863	63.8	82	69.1	61.6	65.3	60.9	54.5
16625	837.4	828.9	889.2	545.6	671.7	637.2	549.8
18373	404.9	370.5	414.3	335.3	340.3	412.4	386.4
18374	124.9	124.4	106.8	123.4	124.4	138.7	126.6
18372	106.5	140.6	87.7	100.8	82.2	137.2	144.2
15501	143.1	149.5	155.5	271.3	315.1	204.5	167.2
17970	581.2	496.9	534.8	434	613.8	558.5	586.6
17971	948.4	839.3	869.8	939.8	1021.6	884.5	937.7
14157	5.4	10.3	10.6	7.1	13.9	6.5	11.7
14610	178.5	188.3	251.1	207.3	199.5	198.8	199.9
15947	524.7	504.2	440.6	338.2	343.8	548.5	578.4
14307	211.9	204.3	200.4	161.1	189.4	230.7	191.2
15176	192.5	222.6	204.4	200.5	240.3	243.1	230.3
18020	36	43.3	27.9	55.4	63.7	73.8	61.4
14285	13.4	17.6	7.6	13.2	22.5	15.7	16.8
17679	121.1	108.2	78.1	96.4	79.5	70	95.3
18032	2553.9	2770.1	3498	2381.6	3057.1	2625.4	2913
14578	1168.3	1409	1527.9	1610.5	1494.1	2028.9	1765.7
15095	28.5	27.7	30.4	2427	2476.8	1158.1	953.4
15096	74.1	81.1	73.8	1550.3	2068.7	873.1	753.4
15097	60.2	90.4	63.9	1401.8	1653.3	564.7	543.3
15098	38.9	45.8	39.2	1441.5	1742.6	581.2	557.9
15099	50.3	61.4	55.4	1009.8	1146.5	473.4	514.3
15100	10.4	9.4	27.9	724.3	860.2	294.8	267.2
17074	115.6	126.3	69.7	616.9	622.2	612	710.9
17073	66.3	53.7	14.9	229.5	285.2	260.7	310.6
17072	79.6	98.3	29.6	213.8	270.7	297.2	377.2
17071	92.3	129.7	74	199.7	197.2	270.5	263.2
17070	92.5	91.7	88.2	186.4	205.3	269	261.1
17069	66.3	59.9	53.5	146.8	135.1	153.7	149.5
17068	105	106.7	95.8	192.2	205.4	228.2	212.4
16809	8.2	16.1	3.4	605.9	686	340.3	246.9
16808	33.4	52.3	43.6	587.1	622.5	341.8	295.1
16807	39.6	40	34.7	484.8	602.2	303.2	231.6
16806	54	67.5	53.3	545.8	676.8	312.2	266.9
16805	54	56.4	72.4	785.2	728.8	320.8	257.6
16804	84.9	95.4	87.1	1642.9	1574.2	834.6	685.4
16803	103	110.7	114.7	907.5	801.3	470.3	410.6
16802	87.7	85.3	95.6	650.3	742.6	471.7	424.2
16801	151.5	125.2	183.5	685	750.3	524.7	414
18036	114.9	126.7	145	139.6	123.5	105	98.6
18035	55.9	66.8	70.6	74.2	76.6	57.9	63
16797	54.2	69.5	45.9	843.3	705.1	463.4	391
16580	5	5.4	4.8	2.9	3.9	7.7	6.5
16581	4.6	5.3	4.5	5	7.4	3.2	8.3
16582	6.3	3.5	9	2.3	11.4	10.5	14.1
16583	7.1	8.4	7.3	9.3	10.4	14	11.5
16584	52.9	47.8	50.3	54.9	49.3	44.8	63.2
16585	49.1	56.6	43.1	57.6	42.9	55.5	74.6
16586	5.4	4.8	7.1	6.8	8.8	7.3	6.1
16587	58.2	64.6	61.8	65.4	65.3	54.8	70
16588	69.4	76.6	87.5	80.4	85.9	97.8	82.3
16590	35	39.3	40.7	40.8	54.7	38.7	30.4
16810	130.1	126.1	126.5	685.9	694.8	472.3	420.3
16811	91.6	95.5	72.5	669.6	620.4	538.8	494.8
16812	68.2	40	67.1	670.2	610.7	533.7	471.9
16813	192.1	169	182.5	665.3	724	637.8	541.8
16814	160.6	155.6	142.8	295.2	324.6	349.7	262.1
16796	79	90.9	66.4	166.2	109.6	94.1	94.7
18352	84.4	89.1	99	334.3	435.8	191.2	171.1
16837	143	128.5	142.2	155.2	134.2	118.2	131.7
17746	369.2	337.9	369.4	301.9	322.5	298.5	346.7
17745	98.8	91.6	102.7	80.4	83.8	116.5	137.6
17108	522.2	463.7	291.1	510.3	654.9	568.3	624
15258	3253.5	3770.4	4393.7	986.4	1084.7	1591.6	1522.3
16995	130.4	93.4	107.3	86.3	130.5	149.1	131.6
18046	149.2	156.2	134.4	271.3	205	193.1	229
18292	52	72.8	55.2	67.9	81.3	60.9	72.3
18293	23	19.1	19.5	26.3	28.7	24.6	24
18291	49.2	34	48.3	41.9	44.4	60.9	58.1
18289	98.2	103.1	125.8	79.4	134.9	75.9	82.5
18290	278.5	250.8	239.2	258.2	256.4	206	277.3
14171	777.9	955.9	1140.4	941.2	1071.5	1115.2	907.3
17824	423.3	332.8	333.2	488.6	460.5	589.7	494.4
17731	1213.1	1041.5	1090.4	186.4	171.4	584.9	600.2
17826	2760.7	3131.9	3606.3	2441.4	2050.9	2782.1	2903.6
17823	503.1	467.6	391.4	532.8	567.1	631.3	649.2
17822	1152.1	1114.2	1025.4	1464.9	1401.8	1321.6	1392.5
14224	1339.2	1554.5	1391.2	1093.7	1201.4	1514.7	1275.5
17819	2198.7	2647	3288.9	3165.1	2717.2	3266.3	3390.4
17821	480.2	470.7	452.4	914.5	641.2	797.9	700.3
17730	524.7	424.6	419.1	103.8	125.4	210.5	220.2
17825	116.2	101.5	104.3	87.3	96.4	72.8	98.5
14200	730.3	787.8	845.3	830.4	624.7	672.5	731.7
16344	241.9	255.8	263.1	201.9	221.9	189.4	190.5
15008	1881.9	2258.2	2312.7	2273.9	1716.3	2472.8	2668.7
17241	907.1	866.8	914.6	696	783.9	710	841.1
15837	2475.3	3248.9	3578.3	3288.9	3299.2	3067.5	2971.3
14167	171.5	154.2	167	226.3	197.8	275.4	265.7
14403	177.8	108	195.4	240.9	201.2	273.2	310.7
16012	173.1	123.6	123.4	138.1	188.5	230.4	251.9
18318	78.8	69.6	71.2	136.2	167.1	186.6	153
16715	190.4	175.7	104.6	184.3	191.6	191.4	181.3
18295	73.9	58.5	70.8	71.6	76.3	113.4	107.2
16454	114.2	102.2	133.9	50.1	123.1	146.5	121.9
14673	107.4	96.5	111.2	120.4	134.9	188.5	157.8
15262	20.7	17.9	18.7	18	23.2	23.8	12.2
14419	243.2	231.9	246.5	223.8	223.6	205.9	169.2
14559	655.5	615.7	587.7	601.6	505.1	574.1	553.8
17258	655.6	662.2	559.2	594.9	641.5	802.6	755.3
17732	2447.6	2784.2	2634.1	1318.7	1418	2040.4	2269.3
15850	654.7	570.3	646.9	465.4	632.8	332.4	301.7
17981	538.6	407.9	401.5	788.6	854.6	1192	1170.9
17678	366.4	346.3	383.9	460.6	519.4	274.8	258.2
15370	238.3	235	208	556.6	571.4	324.1	323.9
17587	127.1	133.1	122	153.3	182	192.3	203.7
17949	17.5	17.7	15.2	19.2	24.6	13.7	39.6
14830	21.9	41.1	29.6	91.7	65.4	86.2	59.3
14829	17.3	23.7	27.5	34.7	35.3	41.4	42.3
14828	178.5	197.1	236.6	281.1	267.9	295	221.7
14827	202.3	158.7	178.8	210.8	224.3	197.8	125.4
14826	193.2	211.5	218.8	232.8	215	180	187.5
15337	620.3	718.2	720.3	661.2	641.2	563.4	643.3
15042	784.3	599.2	577.9	505.9	579.1	723.7	695.2
17694	415.5	365.4	297.5	270.5	294.7	314.3	303.9
17695	136.9	115.5	115.6	74.4	80.1	103.1	105.3
16923	60.9	63.1	62.9	81	58	81	75.6
16924	56.8	40.8	44.3	59.9	58	55	60.7
17413	226	219.4	242.8	127	113.8	107.5	106.7
14193	209.1	193	263.7	250.3	261.9	216.6	155.7
16686	1733.4	1981.6	1941.6	355.3	330.2	475.4	437.4
14197	556	588.9	604.4	662.5	560.7	567	510.4
17807	129.1	104.1	88.3	92.4	92.2	120.1	113.9
14480	14.3	16.4	17.9	17.3	22.8	25.1	23.8
14483	125.4	146.2	144.9	171.2	133.9	149.1	115.9
14481	24.4	35.5	35.3	26.7	22.4	30.4	35.2
14482	44.3	41.8	35.3	76.4	60.3	109.3	77.6
18064	278.1	306.1	354.7	68.6	83.6	150.6	249
15468	19.1	26.3	29.9	26.6	41.9	25	23.4
18424	256.3	223.1	263.9	206.1	204	192.1	216.4
14332	266.7	303.6	301.5	341.7	320.5	132.9	111.3
15502	260.8	251.2	322.4	721.4	788	363.7	266.8
16668	563.5	505.7	552.9	412	420.6	434.8	462.9
16667	265.1	263	275.8	243.7	276.3	296.4	284.9
14220	1773.3	1888	2417.3	1836.7	1549.9	2667.9	2503.9
14219	1697.3	1902.7	2286.6	1515.3	1340.2	2621.3	2382
14218	1399	1546.2	1892.6	1242.2	1165.3	2232	2119.4
14217	1152.1	1083.6	1471	729.3	822.8	2068.2	1866.8
14221	488	345	597.1	691.4	511.2	1065.9	848.8
14222	34.8	27.6	39	47.6	86.2	37.5	47.2
14779	905.3	1103.7	1118.8	1066.6	1066.7	934.4	1175.6
18071	517	474.9	554.7	470.2	529.9	524.8	530.4
16909	417.6	412.8	469.6	291.3	304.4	379	339.3
15774	33.3	46.3	29.6	45.2	37.4	38.8	34.7
16510	333.3	335.7	316.7	347.9	328.3	315.4	307
14765	187	246.7	186.2	253.4	335.2	202.2	187.5
14767	160.6	179.3	195.4	145.4	149.6	186.6	178
15261	27.3	21.7	20.2	24.3	26.2	15.8	13
17515	1295	1152.6	1373.3	619.6	568.6	896	875.9
17516	801.2	800.4	894.7	504.4	426.7	561.4	659.6
17518	1060.9	959.2	1044.8	308.5	346.1	632.8	702
17521	2695.2	2945.4	3476.9	776.1	859.5	2399.9	2441.2
17519	1291.5	1011.1	1294.5	498.8	466	819.2	898.8
17517	720.7	792.4	737.8	312.9	318.9	457.5	523.7
17666	157.9	93.6	77.4	12.7	17	16.7	14.5
17664	58.1	41.8	32.9	18.9	20.3	19.4	27.1
17665	66.5	74.4	61.5	4.9	9.6	5.1	6
14794	207.5	177.3	184.2	151.6	145.7	187	171.7
15015	608.8	637.2	671.9	744.4	635.2	610.2	559.8
14577	741.5	919.4	924.4	867.3	921.5	769.4	782
14262	1876.3	2220.9	2493.8	813	795.8	887.4	821.5
18407	117.5	108.2	133.9	94.1	119.2	109.6	105.6
15796	2785.8	3439.8	4211.1	3371.5	3650.6	3741.7	3421.8
14327	597.8	548.1	613.2	406.1	507.7	530.7	507.6
14328	312.1	285.2	331.5	177.3	216.6	234.3	246.7
14242	1164.2	1209.5	1460.1	1071.1	1461.6	1382.9	1278.1
14325	1473.3	1501.2	1583.8	1302.3	1427.3	1575.3	1457
16396	308.5	317.2	267.5	529.8	400.8	825.7	729.7
15013	1410.8	1325.3	1473.7	1441.7	1299.6	1174.9	1343.5
14172	466.5	602.5	649.3	561.7	694.9	632.2	603.5
16919	286.1	242.7	263.5	221.2	242.9	212.5	204.7
18052	690.7	499.3	437.2	1124	1394.1	553.8	531.7
16265	772.7	548.7	650.9	388	326.1	542.7	470.3
16920	64.9	67.3	69.5	48.5	57.3	50.9	56.1
16970	409.2	379	369.3	317.9	343.2	568.7	443.4
18157	162.9	120.3	102.6	166.4	191.2	146.6	134.3
14174	318.7	332.2	363.7	271.7	365.4	348.4	276.5
17641	30.7	31.1	27.4	29.2	39.5	36.3	32.7
18062	357.5	300.5	315.6	76.1	70.4	297.8	442.1
18061	107.5	117.5	117.2	76.3	100.4	126	179.6
18060	97.5	78.8	81.7	56.4	73.8	120.9	113.7
15741	67	59.4	79.8	66.8	58.4	67.9	64.9
18063	121.6	113.1	137	6	14.4	41	106.5
18065	139.2	154.4	195.2	51.7	64.6	95.5	137.3
17480	353.9	318.4	324.7	291.8	275	266.1	350.1
17479	230	283.8	197.4	212.9	241.9	232.6	237.1
17632	54.9	66.8	42.2	44.8	62	57.2	68.1
17481	283.5	226.8	201.2	128.8	166.7	220.5	268.5
15742	77.1	102.9	74.8	80.6	105.5	69.4	65.1
15743	82.2	73.4	51.8	82.7	94.9	67.6	80.7
14541	145.5	163	124	124.4	151.9	136.2	124.8
15734	393.6	336.7	378.1	695.1	748.5	739.6	685.1
15935	2125.6	2181.3	2336.7	1931.6	2141.9	2030.8	2266.4
15936	2212.7	2195.3	2210	2116.2	2205.3	2452.2	2372.9
15937	464.7	385.2	402.2	393.4	382.9	569.8	594.8
15509	55.3	74.5	57.5	70.4	68.7	68.4	62.8
14314	809.8	799.9	825.2	557.2	508.6	718.9	615.3
15652	239.6	270.1	256.6	109.8	154.9	123.9	137.2
15653	65.9	60.8	46.7	39.8	62.4	49.2	55.2
15651	194.9	234.5	150.1	112.3	116.1	93.9	141.7
16865	421.7	382.5	407.3	409.6	478.9	330.3	315.8
14369	44.6	46.9	53	48.1	36.2	61.5	54.3
15281	17.9	21.4	18	21.3	34.4	33	32.9
18370	130.2	121.4	114.5	124	107.6	108.3	106.8
18369	22	18.9	23.2	18.2	25.2	18.1	25.2
18368	27.2	20.4	22.2	22.6	38.3	35.5	40
14976	465.3	463.4	473.1	342.4	293.7	340.5	287
17104	363.2	324.4	332.4	390.4	377	377.9	378.6
17307	2291.5	2695.4	2827.9	438	366.5	491.3	556.2
14586	63	81.9	67.8	40.5	55.9	78.3	66.4
14587	68.2	51.1	56.9	79.1	84.2	90	66.8
18383	247.7	196.5	134.3	181.8	164.9	331.1	343.4
15170	1173.1	1231.3	1379	1323	1274.8	1211.7	1099.2
15171	311.6	256.7	301	281.8	314.8	332.6	270.8
18147	55	49.7	41.9	51.9	67.7	53.6	66.4
18148	47.5	48.1	43	55.1	62.9	50.6	58.3
18146	39.1	41.4	43.3	31.2	46.6	27.7	28.9
17969	211.5	181.1	159.4	122.7	149.1	155	155.8
16369	480.9	507.9	550.1	535	553.2	520.8	472.9
16368	495.2	466	459.4	523.5	474.3	534.6	501.6
16371	154.1	158.2	141.1	182	144.4	171.4	220.4
16367	219	201.8	184.8	170.1	176.7	228	223.5
16372	297.6	292.3	305.6	337.2	340.1	233.1	225
17968	688.3	763.4	806	1031.5	1069.2	940.7	951.6
16435	267.5	283	306.6	244.7	291.2	318.2	363.7
14334	243.1	272.9	307.3	195.4	179.3	206.1	185.1
18041	1021.8	1080.9	995.8	1631.6	1652.1	1047.5	966.2
17978	586.1	547.2	408.9	390.1	464.8	310.6	325
17085	470.8	436.6	399.7	563.8	674	543.9	519.7
17877	2640.9	2238	2301.5	1381.4	1576.3	1649.8	1496.9
17980	950.3	744.5	628.3	741.5	861.1	840.1	721
16221	448.7	473.6	448.5	506.8	485.9	512.5	389.8
18047	355.6	325.6	341.8	240.6	276.9	285.1	276.5
17977	606.4	603.9	506.4	830.8	800.3	568.5	575.6
17021	1135.7	1070.5	1098.9	1253.7	1354.8	1311.1	1079.5
17979	310.9	268.9	222.6	238.9	252.5	192.9	185.6
17876	261	196.8	160.2	215.4	220.7	179.2	159.3
15236	393	428.9	390.8	428	430.8	487.8	345.5
16258	199.8	198.7	148.2	6.5	19.9	18.4	28.2
16259	441.8	421.4	497.3	102.6	102.2	101.1	120.1
16257	111.2	114	89.6	58.6	38.5	30.3	73.5
15087	580.2	527.6	616.4	720.3	876.7	895.3	714.8
18267	86.2	73.7	75.1	88.7	104.8	188.7	266.2
14485	69.8	122.7	118.5	89.8	74.9	102.6	86.9
14486	7.7	10.1	11.5	8	5.9	5.5	5.2
14487	67.6	70.4	62	9.2	18.1	14.8	25.4
14488	72.5	68.9	87.5	51.8	61.5	48.1	37.1
14490	147	164.7	198.7	159.4	166.4	120.4	87.6
14489	60.1	59.7	69.2	41.8	40.1	39.8	41.5
14484	268.6	222.3	313.4	11	9.9	7.2	6.1
14491	97.1	108.8	97.2	128.3	84.3	96.1	95.3
18196	2146.4	2096.8	2174.7	2430.2	2550.1	2205	2274.7
15298	1347.3	1329.9	1266.4	1503.2	1366.2	1236.5	1212.5
15297	1064.4	1129.3	1048.7	1045.8	1046.3	1003	902.4
15296	1165.2	1181.3	1088.9	1071.1	1027.7	957.6	1002.2
17802	603.7	593.1	509.7	423.4	411.2	462.5	422
14950	89.8	73.4	90.6	104.3	83.4	89.7	83.7
15715	123.9	119.1	135.4	116.4	135.6	175.8	173.6
16897	330.9	327.5	228.6	290.1	244.5	308.4	340.5
16785	253.9	332	201.5	223.7	293.2	234.5	269.6
17042	276.7	339.8	286.1	256.8	263.7	220.5	226.4
15315	476	437.9	455.2	375.5	366.2	348.2	303.9
14906	596.1	563	654.5	466.9	445.1	401.3	373.1
14907	804.7	855.4	883	934.7	796.3	662.2	651.1
14908	953.1	1088.5	1046.5	960.7	944.7	810	731.2
14909	607.7	619	734	600.9	732.3	582.5	432.5
14910	372.7	417.4	406.8	353.9	397	396.8	317.5
17898	155.8	156.2	155	181.5	192.4	157.5	164.2
17897	125.3	154.9	147.3	144.2	192.6	168.2	151.7
14888	170.4	156.5	170.4	168.3	171.4	213.5	184.7
14889	165.4	121.4	145.1	157.9	170.2	201.5	197.1
14890	109.2	99.9	88.2	126.4	103.1	143.6	173.7
14886	102.6	130.4	124.4	113.8	135.4	119.6	149.3
14885	202	177.3	193.2	68.4	78.9	105	107.4
14952	253.8	282.8	316.7	241	283.3	332.8	296.8
14951	104.9	114	113.1	75.6	135.5	100.2	120.9
14154	214.1	261	346.5	272.2	308	305.7	251.2
16222	14.4	17.3	23.7	23.1	18.1	18.4	19.1
16223	6.5	6.7	9	3.9	6	5.3	7
16224	9.3	44.3	43.8	43.1	47.2	31.1	51.7
18171	1186.2	1271.1	1300.6	1244.9	1235.7	1199.5	1287.1
18170	2667.9	3291	3496.6	3611.5	3543.4	2991.8	3339.7
16008	26.1	20.4	15.2	15.9	25.5	16.7	20.2
16007	4.9	8.1	8.3	6.9	10	3.6	7.4
14233	326.9	336.8	409.3	413.4	345.5	434.7	302.9
17459	221.2	239.1	235.9	188.7	208.1	219.1	221
14295	128.9	181.6	189	114.8	173	165.3	133.7
14772	171.8	194.9	168.8	141	153.2	177.9	171.2
14771	411	464.3	420.1	401.1	390.5	434	413.7
17321	1142.6	948.4	999.1	747.7	952.3	1253.9	1191
17320	338	333.5	293.5	272.3	242.9	309.6	309.2
17319	305	263.6	259.9	221.3	217.7	280.4	286.4
16220	756.4	742.4	697.1	785.7	762.5	803.4	779.5
18375	240.1	201.4	193.3	315.1	305.9	258.5	259.8
17247	609.4	533.6	560.3	473.3	492.5	551.6	521.1
15038	344.3	382.3	283.2	240.1	300	471.5	360.8
15973	383.7	341.5	321.7	345.7	350.5	341.1	331.4
17353	917.6	695.6	747.1	388.6	530.2	465.2	428.6
18244	277.4	274.5	268.1	253.9	292.3	225.1	291.7
15173	1840	2428.3	2777.1	2326.3	2154.3	1127.5	1020.6
17279	86.4	84.4	71.2	91.3	105.4	93.8	107.2
17660	268.4	235.9	218.9	207.4	283.7	223.5	222.3
17661	250.5	203.3	186.9	306.9	351	224.5	210.8
17662	166.9	140.9	115.7	112.6	177.5	174.4	184.3
17234	128.9	107.9	111.8	227.2	205.9	165.2	148.8
15048	248	244.6	233.5	254.6	200.2	200.7	175.9
15047	630.8	578.3	574.8	545.2	416	682.3	547.7
15046	432.9	460.8	488.8	434.7	350.7	436.3	392.6
17260	453.5	380.1	364.9	294.9	324.1	499.6	443.6
18007	317.7	291	346.6	260.2	316.5	249.7	287.6
14237	203.7	216.3	244.1	308.1	276.6	253.9	210.9
14234	416.7	416.7	466.9	452.6	455.3	598.2	450.5
14231	522.4	547.9	566.5	585.6	581.1	729.2	473.4
14232	266.7	301.2	303.7	326.2	281.5	417.2	368.9
14236	316.2	326.2	334.2	353	381.8	416.3	350.3
18006	292.3	278.9	261.3	355.8	394.5	270.4	280.7
16912	69.6	65.1	69.1	72	78.9	107.4	106
18195	211.6	196.4	144.6	134	166.2	180.7	181.5
17696	145.5	141.9	116.4	110.7	144.8	108.6	118.5
16817	147.6	148.1	93.9	125.6	132.3	171.8	207.7
14245	89.4	103.3	137.5	83	103	135.9	111.9
17040	352.9	364.4	249.9	294.2	318.6	278.2	286.8
15190	194.8	162.2	176.5	209.9	224	217.6	211.8
15191	147.4	157	114.8	129.8	134.1	129.7	128.7
16097	107.4	126.9	62.3	161.9	216.8	59.5	77.3
14875	887.5	800.2	830.4	1440.5	1627.8	739.5	421.3
16673	422.9	358	352.8	800.6	944.2	371.7	273.3
14255	208.5	208.1	222.7	238.6	260	247.4	243.3
15858	831.7	760.7	755.7	1087.9	847.1	980.6	887.6
18411	421.1	402.3	327.5	384.9	352.7	367.8	403.2
14807	394	443.3	395.4	418.5	374.2	417.1	421.7
14808	299.9	303.9	291.1	234.8	319.1	254.9	225.2
14806	403.9	453	487.7	419.6	437.9	441.7	440
14805	391.5	420.4	466.8	391.8	453	476.3	501
14809	114	141.5	136.2	105.3	138.2	112.2	91
17296	40.5	32.5	19	11.5	21.4	8.8	27.4
17295	20	14.8	13	12.3	13	12.8	36.6
16314	34.2	30.3	30.7	19.9	51.7	51.8	89.4
16311	26.8	28.3	33.7	35.9	48.2	56.7	57.3
16310	160.9	139.5	138	196.4	228.7	223.9	223.5
16315	125.9	100.4	78.9	140.2	185.8	129.9	157.1
16316	24.9	40.5	19.2	81.2	89.6	76.1	80.9
16313	111.9	109.2	123.9	106.8	135.8	147.7	128.8
16312	114.5	116.1	133.4	90.5	99.8	108	90
15346	34.9	40.9	37.1	1106.2	1308.8	398.1	351.8
15347	93.2	113.6	120	910.4	1092	393.3	331.8
15349	37.5	54.2	47.8	168.6	276.8	129	96.8
15348	91.4	99.7	102.7	536.7	639.7	315.6	260.1
15345	41.3	52.5	55.1	265.6	361.5	133.1	86.9
15343	609.3	549.3	567.1	426.5	392.8	358.9	300.4
16301	289.2	291.2	312.3	408.5	389.6	468.6	499.8
16568	46.5	50.6	31.4	70.7	97.3	92.9	99
15590	74.3	85.6	88.9	85.6	86.8	47.1	52.8
15586	46	49.3	57.6	52	74.7	43.3	46.2
15587	85.9	149.8	112.7	149.5	175	114	111.4
15344	250.6	252.6	267.1	180.2	211.7	150.4	165.3
15588	66.5	81.9	76.6	97.5	99.2	76.9	61.1
15589	66.1	63.8	87.4	78.4	85.2	54.3	59.7
15231	314.3	245.4	283.8	11.4	14.7	33.8	44.2
16617	1338.4	1696.3	1954.3	139.6	137.7	167.5	177
14846	154.1	181	188.5	193.7	203.8	166.9	176.8
15771	200.5	183.3	207.7	145.7	178.3	163.8	171.1
18030	306.3	281.7	295.4	283.4	289.3	281	286.3
14714	794.1	853.1	922.8	788.2	680.3	708.8	569.5
16268	314.5	285	248.2	318.5	272.1	235.3	239.1
14704	125.2	112.3	82.6	79.1	117	107.7	51.8
14705	47.9	55.2	50.1	72	55.8	59.1	51.7
14164	381.8	376.7	463.9	536.2	676.6	340.3	262.6
15308	134.6	130.9	148.7	104.8	127.3	132	140.4
14165	182	171.3	211.9	200.3	258.9	149.9	110.5
17537	34.2	38.7	25.4	199.2	243.2	68.1	51.6
17538	62.5	59.2	60.3	190.6	249.9	116.7	118.3
17539	18.4	32.3	17.1	219.4	218.3	81.3	59.5
17540	80	97.5	96	373.9	428.6	137.6	110.5
17541	72.4	95.3	79.8	192.1	213.5	101.2	84.1
14684	5.8	7.9	7.7	7.6	7	8.1	4.3
17428	77.6	69.4	64.4	797.8	892.1	486.7	461.5
17429	44.3	57.4	17.5	445.4	492	284.3	242.5
17721	482.9	506.6	584.5	617.1	573.8	522.5	577.7
16576	847.3	904.9	907.7	845.3	1036.5	900.6	896.8
15827	270	268	271	232	324.9	311	262.1
16826	2405.2	3090.6	2879.8	2906	2608.4	2484.1	2762.7
17259	43.6	48.8	35.6	47.6	54.7	37.2	35.4
14689	1889.8	2230.8	2517.6	1362.4	1471.5	2282.8	2585.3
15670	53.9	57.2	67.4	69.5	70.9	49.3	65.2
16341	475.8	428.1	427	181.8	250.7	169.7	186.9
16342	614.6	578.6	641.8	306.1	286	337.4	359.4
18263	113.8	119.4	106.3	215	342.9	403.3	367.8
16765	48.6	18.2	22.7	2	2	2	2
16766	68.7	60.4	71.7	28.1	29.2	32.9	31.5
18262	52.1	47.3	47.5	101.5	126.7	116.8	121.8
16763	350.7	356.2	356	52.8	60.6	101.1	71.2
16764	219.9	195.4	223.6	27.8	29.1	29.7	31.8
18098	100.3	118.9	119.7	631.7	903	390.1	352.8
18099	11.6	15.4	14.4	493	647.3	221	220.5
18100	43.6	46.6	52	408.6	508	288.5	174
18101	98.7	120.4	141.1	300.6	469.8	228.8	252
18102	30	31.2	33.8	82.6	78.3	48	60.4
18103	43.8	46.4	55.5	102.8	127.9	69.1	65.3
18104	24.3	26.3	23.6	57.4	69.6	46.3	60
15754	88.1	74.2	82.3	32.5	36.5	50.8	42.5
15983	981.5	1064.3	815	973.8	1085.2	1150.5	1141.3
16395	1356	1509.6	1040.6	957	797.3	1013.6	1101.1
16394	1269.4	1506.3	989.4	1017.6	869.9	961.5	1000.2
16393	1367.6	1614.1	1348.5	1072	943.4	1141.3	1155.6
16392	1563.2	1987	1776.3	1300.8	1171.6	1273.3	1374.9
16391	1263.6	1429	1120.3	774.5	813.7	897.9	958.6
16390	1158.5	1123.6	1279.1	617.9	684.6	849.7	949.3
16389	965	1096.8	773	440.3	468.5	679.1	643.8
16388	1036.5	1129.8	885.6	549.6	601.8	791.4	825.8
16387	1021.2	1056.5	557	505.8	534	659.1	745.3
16386	771	753.5	448.9	433.5	549.7	656.7	692
16385	1087.7	1063	851	540.3	688.9	729.2	902.8
16384	622.1	532.8	625.1	223.9	295.2	438.1	405.1
16383	750	641.8	711.9	158.6	367.4	509	484.4
16498	605.2	643.9	456.3	375.6	389.3	602.4	650.5
17043	57.4	67.5	45.1	50.4	65.2	71.2	74.9
17242	1598	1695.1	1827	1634.6	1428.7	1343.7	1503.9
14554	1248	1344.1	1333.1	1142.1	1174.4	1206	1099
18013	905	925.8	743.6	828.3	771.6	809.8	877.8
16190	105	118.7	132.9	161.2	107.3	122.6	132.1
15455	152.8	150.8	152.9	142.1	166.6	186.3	186.5
15081	3665.3	4760.7	5199.1	4585.2	4010.2	4315.3	3891.9
16323	2662.2	2823.3	2727.1	3607.7	3832.7	3127.8	3286.2
15053	3330.9	3822.3	4487.6	3502.8	3139.8	3849.4	3590.4
15439	38.4	38.3	42.5	39.1	50.7	83.3	36.6
17468	179.5	188.3	143.8	172.5	198.8	250.3	244
14701	3122.2	3794.5	3957.2	4169.9	3541.1	3756.7	3760.3
14939	1642	1679.8	2018.3	1945.4	1895.5	1815.9	1524.4
15363	1286.5	1343.1	1319.6	3775.3	3631	2977.7	2704.1
15364	584.4	628.2	560.5	2636.9	2531.3	1972.1	1836.5
15365	605.4	606.8	674.2	2977.1	2882.8	2081.8	1870.2
15366	560.2	561.6	560	2680	2563.3	1717.4	1749.2
15367	329.4	321.3	381.9	1529.5	1857.9	1255.7	1143.9
16782	19.3	32.7	26.1	34.4	35	35.5	30.6
15421	348.8	356.1	401.9	92.8	103.2	117.1	89.8
15403	567.9	632.3	623.4	739.4	820.8	480.7	501.4
15603	1072.5	1111.5	1107.1	850	1077.5	546.7	514.9
15857	955.9	899	979.8	894.9	656.9	446.4	388.2
18397	1576.8	1658.5	1951.8	432.3	501.7	222.8	237.9
16014	273.9	228	259.4	241.9	225.6	148.4	148.6
16015	574.5	642.5	662.1	672.9	712.5	280.9	212.7
18000	234.5	229.8	214.3	222.4	226.2	220.3	213.6
17423	137.9	118.3	118	118.9	135.7	115.9	109.3
15930	242.9	237.5	232.7	259.1	167.3	212.1	187.3
15218	114.7	113.9	87.1	92.1	141	127.4	117.5
14873	2332.7	2495.2	2796.6	1901.2	2234	2056.3	1916.4
14280	805.5	953.9	1089.8	1243.6	1204.8	1168.9	1159.3
14279	431	420.5	412.9	587.6	636.3	629.3	530.9
14277	859.3	925.8	1046.4	881.4	791.2	1297.9	1162.3
17328	97.2	79.7	43.4	75	67.8	72.2	83.6
17095	395.1	380.5	326.4	293.3	226.9	310.6	287.2
17106	174.3	168	110.9	179.9	240.3	219.5	226.4
16618	176.1	205.6	166.8	176.4	153.7	158.7	160.6
16242	274.2	290.2	234.1	373.8	437.8	379.9	387.1
17466	316.2	277.2	263.3	238.2	247	275.1	277.3
16827	459.8	568.7	472.5	529.7	527.3	440.5	406.7
14289	1154.6	1260.7	1479	1066.9	1167	1460.8	1209
14259	156.1	143.7	151.1	98.9	107.7	100.8	113.8
14198	349.3	402.9	444.5	533.5	396.2	460.3	365.1
16427	320	321.1	219.2	270.2	315.8	302.2	324.4
15759	599.2	559.2	568.5	822	806.9	650.4	530.3
16663	446.6	435.8	485.2	511.6	538.2	526.5	452.5
16517	281.5	264.9	271	316.5	325.2	293.9	274.1
15757	297.2	283.1	300.4	186.1	286.4	245.3	191.6
18285	652.1	660.3	746.7	591	511.4	503.3	594.5
16622	598	599.7	660.9	386	365.2	429.8	439.7
14376	555.6	494.7	519.9	654.1	649.1	672.7	515.8
18049	89.7	77.3	59.8	426.1	379.8	425.6	380.2
15056	458.2	482.5	514.2	437.5	560.9	458.6	413
16988	596.5	561	524.4	485	550.5	601.4	534.3
17893	764.3	646.8	802.9	532.1	610.2	551.2	519.3
15249	198.8	206.8	204.2	438	478.5	442.3	442.9
16592	116	114.7	110.7	102.1	125.5	106.5	115.4
14392	92.3	75	95.8	89.5	105.3	119.3	108.8
17955	791.9	779.4	927.3	1571.7	1873.1	1554.7	1648.5
15841	487.8	547.6	567	885.5	1074.3	682.6	631.5
15026	357	483	444	846.8	843.6	803.5	826.5
15027	1157.2	1215.1	1187.3	3569.2	3715.9	3351.9	3082.4
17991	69.8	74.9	75	86.7	98.9	76.9	77.1
17990	6.5	10.3	8.2	13.2	23.1	7.6	11.2
14305	410.2	388	458.8	427.8	439	442.6	358.8
18053	1044.9	903.6	666	1510.6	1668.9	1222.1	1170.9
17005	1727.8	1991.3	1685.4	2645.5	2676.2	2263.5	2366
14818	367.2	311.6	356.3	329.8	442	343.5	317.3
14556	194	224.4	165.2	258.7	271.3	256.7	215.1
15398	184.4	191.4	184.3	181.7	232.4	193.2	200
16026	218	181.3	160.9	232.6	286	252.1	276.1
16694	480.8	428.1	458	199	206.3	432.6	605.1
16693	127.2	95.3	62.8	195.2	86.2	191.7	323.4
15834	78.3	51	33.6	71.8	106.7	153.4	142
14712	62.2	59.9	50.2	19.9	41.5	73.9	53.2
15833	912.6	845.6	916.3	793.1	668.2	948.7	852.8
15832	1804.5	1752.7	1837.3	1799	1756.5	1734.5	1608.3
18136	503.1	572.3	524.7	624.4	490.8	753	705.7
18135	116.7	133.5	125.7	128.8	160.5	77.5	82.2
18134	8.7	8.9	7	4.9	7	8.6	10.6
18133	87.1	84.4	78.5	87.6	93.1	110.3	107.8
18132	19.4	17	44.8	7.5	49.8	47	63.4
18130	3.7	8.4	5.1	8.6	6.2	9.4	9.9
18129	26.2	29.5	20.2	15	17	5.1	9.2
18128	59	46.1	33.2	7.9	40.4	27.1	48.2
18127	13.2	18.1	13.5	14.3	12.9	13.6	14.3
18126	127.5	97.7	85.9	89.6	110.8	126.6	134.4
18125	10.4	13.3	8.5	18.5	17.8	10.5	11.7
18124	55.5	43.9	36.4	44	54.8	58.2	69.7
18123	33.4	36.9	25.9	22.5	40.7	34.6	11.5
18122	95.9	102.9	93.4	110.3	105.9	84.5	92
18121	219.1	212.6	185.4	201.3	227.1	151.4	150.2
18120	89.4	86.4	88.7	98.2	142.2	86.5	83.1
18119	59.8	61.4	42	45.6	56.9	57.2	73.5
14521	92.1	86	91	36.3	66	41.3	38.1
14537	127.3	115.5	158.4	102.7	158.3	128.4	110
14380	35.1	43.2	52	35.3	34	35.2	29.6
15143	253.7	216.6	208.9	12.8	26.8	23.3	20
15252	817.4	1013.6	1071.2	1034.7	956.3	965.9	1039.7
15251	209	230.1	222.6	202	196.1	281.7	296.3
14538	46.1	39.8	59.5	62.4	60.2	65.1	55.8
17784	186.2	155.1	215.2	185	171.1	176.6	185.5
14775	114.3	122.9	108.9	103.6	109.4	119.7	107.5
14840	227.9	233.9	239.2	309.9	242.1	239.8	195.4
17385	112.4	89.2	66.8	162.9	168	107.9	73.8
15280	47.1	80.1	39.1	47	46.6	55.6	50.6
17554	484.6	464.1	425	530.8	568.1	586.9	614.2
17065	10.7	13.9	12.2	16.1	16.9	26.3	16.1
17869	212.2	169	173.1	136.6	146.8	193.8	180.5
17873	320.3	288.9	165.6	205	328.8	239.2	236.6
18069	285	273.1	296.6	207.5	234.1	221.8	226
17094	278	254.1	241	251.6	218.2	253.6	240.4
15212	978.6	1202.3	1125.2	1076	1116.5	985.9	1055.3
18260	349.5	360.4	385.4	362	405	339.1	326.7
16366	256.3	309.2	294	390	329.5	417.4	468.4
15055	648.9	491.1	559.9	661.9	716.3	740.5	480.9
17237	1527.9	1529.4	1753.4	1429.2	1474.5	1401.5	1343
15724	2553.9	2587.2	2705.2	2145.9	2060.7	2287.5	2041.9
15723	1086.4	1033.5	1057.6	614.9	798.5	1053.4	959.5
14876	521.8	466.7	456.6	816.3	969.7	401.9	239.8
17904	272.2	221.1	248.6	200.7	196.2	238.9	229.2
14206	80.3	68.3	90.4	61.2	90.2	75.3	55.6
15248	485.9	501.4	421.2	328.1	347.2	409.7	425.6
15247	326.8	354.4	267.8	192.2	218.2	272.4	279.2
15246	713	799.3	769.5	584.8	590.3	666.6	623.9
15245	1059.2	1160.7	1306.7	895.9	767.8	1256.7	1316.2
14823	7.7	12.1	10.5	11.6	14.2	14.1	6.5
14979	713.3	720.8	821.5	391.2	379.7	478.5	374.6
14980	183.3	156.9	191.5	44.9	64.5	97.2	78.1
14981	177.1	142.4	148	87.6	85.1	171.4	133.9
14982	189	166.3	188.8	70.4	115.5	133.4	110.6
14996	592.4	616.1	719.2	579.6	745.5	207.8	316.2
18251	1171.1	948.8	1332.5	799.8	957.9	1057.6	1012.9
17995	1135.6	1213.1	1276.7	1724.6	1749.4	1462.7	1507.5
16907	20.2	25	24.2	16.6	27.4	19.1	24.3
16906	112	134.9	117.8	133.8	103.7	120	105.4
16904	114.7	127.7	138.5	121.3	145.2	95	114
14254	13.6	4.5	9.6	4.2	5.6	9.2	10
15956	45.2	36.6	51.5	45.5	57.3	38.1	43.6
16818	21	23.2	14.7	22.9	26.3	22.7	21
17426	570.4	576.5	531.8	476.9	422.3	520.7	580.9
14662	1625.1	1856.7	2075.3	1758.9	1703.6	1728.4	1920.6
17827	304.4	277.7	312.2	188.8	298.8	328.4	301.6
16600	473.3	453.9	456.4	399.8	509.5	391.2	388.9
15821	462.5	524.9	504.5	329.6	255.5	261	230
16601	280.3	242.1	264.4	177.3	268.6	194.7	262.7
15074	119.6	138.5	105.9	141.4	130.4	138.6	121.3
15075	258.6	272.9	271.6	305.7	292.6	233	208.1
15615	24	27.8	23.1	16.6	24.9	22.1	29.6
15948	441.7	472.5	405.9	460.3	520.6	507.7	521.2
15333	263.3	251.6	262.7	258.4	243.5	378.1	381.2
16971	1618.4	1705.9	1591.7	1657.3	1469.3	1503.6	1638.9
18396	306.5	300	339.3	211.6	191.3	291.7	286.2
14375	20.2	29.2	37	18.1	32	20.5	18.7
17974	94.1	73.3	78.4	87	84.7	97.7	89.9
18226	2770.6	3068	3079.5	2643.9	2198.4	2393.9	2565.1
14604	373.2	401.5	348.6	406.8	421	369.4	327.7
17418	277.8	243.3	265.6	173.4	249.9	216.5	200.9
17363	2471.6	3214.4	2573.5	2860.3	2686.7	2730.6	2895.1
17559	205.6	135.5	159.2	131.3	171	169	171.1
17329	162.8	181.7	111.9	118.1	128.9	182.8	175.4
14382	219.7	284.7	260.1	275.8	311.7	329.7	291.9
14381	518.9	599.4	624.2	798	804.6	899.7	790.3
[truncated: 2,183 more rows]
