# Supplementary material for: OpWise: Operons aid the identification of differentially expressed genes in bacterial microarray experiments
Source: BMC Bioinformatics. 2006 Jan 13;7:19. doi: 10.1186/1471-2105-7-19 (PMC1397872; doi:10.1186/1471-2105-7-19)
Supplement: Additional File 4 — OpWise.zip (includes source code in R, HTML instructions, and the data sets analyzed in this paper) [file 1471-2105-7-19-S4.zip › OpWise/ecPred]

Gene1	Gene2	bOp	pOp	Sep	GNMinus
14146	14147	FALSE	0.0674949922	82	4.773604e-02
14147	14148	TRUE	0.9942433004	2	1.424077e+01
14148	14149	TRUE	0.9959011895	1	1.922082e+01
14149	14150	FALSE	0.0639393683	214	-2.029619e-01
14151	14152	TRUE	0.6029476679	70	-1.815538e+00
421354	14153	TRUE	0.8233814963	2	0.000000e+00
14153	14154	FALSE	0.0814858967	115	-3.974900e+00
14155	14156	TRUE	0.5956654908	149	2.616876e-01
14159	14160	TRUE	0.9565351820	89	2.635836e+02
14160	14161	FALSE	0.0850430376	147	0.000000e+00
14164	14165	FALSE	0.1316610422	60	-7.252287e-01
14166	14167	TRUE	0.9349713302	-81	0.000000e+00
14167	14168	FALSE	0.0103476852	307	0.000000e+00
14169	14170	TRUE	0.9190962523	8	2.468924e-01
14170	14171	TRUE	0.9819424430	43	5.192777e+01
14171	14172	TRUE	0.9990423170	0	9.739338e+01
14172	14173	TRUE	0.7755608817	125	1.107641e+01
14173	14174	TRUE	0.9958286128	2	2.030223e+01
14174	14175	FALSE	0.0630174002	66	-8.572699e+00
14175	14176	FALSE	0.0038787004	167	-8.759522e+00
14176	14177	FALSE	0.0132028563	456	2.315810e+00
14177	14178	TRUE	0.9990549977	18	2.572700e+02
14181	14182	TRUE	0.8677824542	-15	2.224669e-01
14182	14183	TRUE	0.9901822235	1	-5.886210e-01
14183	14184	TRUE	0.8045734084	59	2.616876e-01
14184	14185	FALSE	0.2978324265	129	1.281562e-01
14185	14186	TRUE	0.7026254683	31	2.616876e-01
14187	14188	TRUE	0.9968398449	15	3.040297e+01
14188	14189	TRUE	0.7224230642	51	3.067681e-02
14189	14190	TRUE	0.9817002583	-3	7.037054e+00
14190	14191	FALSE	0.4623871596	57	-1.595259e-01
14191	14192	FALSE	0.0938262640	108	-8.652324e+00
14192	14193	TRUE	0.9692805204	-7	2.985110e+00
14193	14194	FALSE	0.0311582486	192	-2.767268e+00
14195	14196	TRUE	0.9885463095	7	1.259281e+01
14196	14197	TRUE	0.9895133762	3	1.169621e+01
14197	14198	TRUE	0.9971762675	-3	4.746255e+01
14198	14199	TRUE	0.9973793911	0	3.099362e+01
14199	14200	TRUE	0.9488085613	53	3.352211e+01
14201	14202	FALSE	0.0157574510	295	3.046946e-02
14202	14203	TRUE	0.8150931261	-3	0.000000e+00
421356	14204	FALSE	0.0300459715	214	0.000000e+00
14204	14205	TRUE	0.9306706670	12	-1.428560e+00
14205	14206	FALSE	0.2562980392	165	-3.638276e+00
14206	14207	FALSE	0.0563737019	75	-1.548376e+01
14207	14208	FALSE	0.0691972223	285	-6.351023e-01
14208	14209	TRUE	0.9790839747	11	1.577233e+01
14210	14211	FALSE	0.1166700071	86	-1.084973e+01
14212	14213	TRUE	0.9971017021	-16	2.332545e+01
14213	14214	TRUE	0.9912043829	-24	4.670892e+01
14214	14215	FALSE	0.0438094180	164	-1.189973e+01
14217	14218	TRUE	0.9995201959	11	2.118458e+02
14218	14219	TRUE	0.9994766321	3	1.184218e+02
14219	14220	TRUE	0.9993897203	-3	7.907708e+01
14220	14221	FALSE	0.3601595291	93	2.616876e-01
14222	14223	FALSE	0.0335491711	318	-1.426466e+01
14223	14224	TRUE	0.9997517044	3	1.697259e+02
14224	14225	TRUE	0.8633542429	12	7.820550e-02
14225	14226	FALSE	0.2996645866	82	7.820550e-02
14226	14227	FALSE	0.0002894509	602	-1.754474e+01
14227	14228	TRUE	0.9983773670	2	1.973829e+02
14228	14229	TRUE	0.9881552847	-3	8.973387e+00
14229	14230	TRUE	0.9665506004	16	7.646517e+00
14230	14231	TRUE	0.9993766884	-13	1.658289e+02
14231	14232	TRUE	0.9997094722	-3	1.331093e+02
14232	14233	TRUE	0.9981409255	-6	1.717539e+02
14233	14234	TRUE	0.9988119128	3	2.471517e+02
14234	14235	TRUE	0.9988988474	0	1.632061e+02
14235	14236	TRUE	0.9986456884	-3	1.692026e+02
14236	14237	TRUE	0.9840792591	54	1.560957e+02
14237	14238	TRUE	0.9990885413	-7	4.049315e+01
14238	14239	TRUE	0.9951918070	2	3.532597e+01
14239	14240	TRUE	0.9971256762	-3	4.620297e+01
14240	14241	TRUE	0.9806078002	61	2.006118e+02
14241	14242	TRUE	0.9265510385	101	3.696296e+01
14242	14243	FALSE	0.0045470810	156	1.897825e+00
14243	14244	TRUE	0.6291167171	62	1.897825e+00
14244	14245	TRUE	0.9255586108	60	1.285883e+01
14246	14247	TRUE	0.6512939041	-49	5.591719e-02
14247	14248	TRUE	0.9896409972	10	8.554265e+00
14248	14249	TRUE	0.9961669473	0	2.601263e+01
14251	14252	TRUE	0.8792513457	8	5.591719e-02
14252	14253	TRUE	0.9807329994	-10	6.709587e+00
14253	14254	TRUE	0.9852801068	10	5.702325e+00
14254	14255	FALSE	0.1932023196	203	-7.994678e-02
14256	14257	TRUE	0.9742939182	-3	5.114312e+00
14260	14261	TRUE	0.9958679046	15	4.014888e+01
14261	14262	FALSE	0.4359795712	325	6.841481e+01
14264	14265	FALSE	0.0434670540	128	-5.297012e+00
14266	14267	TRUE	0.9659339827	16	3.604468e+00
14267	14268	FALSE	0.2344529556	106	7.820550e-02
14273	14274	TRUE	0.9997107229	-3	8.427587e+01
14274	14275	FALSE	0.0923992722	105	-9.864055e+00
14275	14276	FALSE	0.1153000807	64	-4.113205e+00
421358	14278	FALSE	0.1132191394	123	0.000000e+00
14279	14280	TRUE	0.9993764997	12	1.556063e+02
14280	14281	FALSE	0.3060517673	114	1.400584e-01
14281	14282	FALSE	0.4720208329	50	1.400584e-01
14282	14283	TRUE	0.6820154556	27	1.705279e-01
14283	14284	TRUE	0.8806192857	12	1.705279e-01
14284	14285	TRUE	0.7924371105	-25	1.705279e-01
14285	14286	TRUE	0.8501643099	35	4.311746e+00
14286	14287	FALSE	0.3526770460	98	-2.261371e-01
14287	14288	FALSE	0.0034077833	370	-1.760352e+00
14288	14289	TRUE	0.9976177676	-3	4.057190e+01
14289	14290	TRUE	0.5988758776	93	1.341572e-01
14290	14291	TRUE	0.9177023035	37	6.796217e+00
14291	14292	FALSE	0.3507829093	178	2.214852e+00
14292	14293	TRUE	0.9298193234	15	1.208015e+00
14294	14295	FALSE	0.2964509554	196	3.299991e+00
14296	14297	FALSE	0.4189983505	51	-1.315232e+01
14297	14298	TRUE	0.9931135113	0	5.030972e+00
14298	14299	TRUE	0.9953396219	-3	2.151806e+01
14301	14302	TRUE	0.5923063749	82	-3.586497e+00
14303	14304	TRUE	0.7970728185	38	3.266127e+00
14304	14305	TRUE	0.5192555742	-7	2.278153e+00
14306	14307	FALSE	0.0587353467	130	-5.316917e+00
14307	14308	FALSE	0.0214640086	137	-9.092194e+00
14309	14310	FALSE	0.0679307724	162	0.000000e+00
14310	14311	TRUE	0.6730522345	-13	0.000000e+00
14311	14312	TRUE	0.8025899969	5	0.000000e+00
14312	14313	TRUE	0.8960652067	31	-1.673863e+00
14313	14314	TRUE	0.9500850419	62	2.779670e+01
14315	14316	TRUE	0.7863604266	258	3.357704e+02
14316	14317	TRUE	0.9481486733	147	2.029832e+02
14317	14318	TRUE	0.6569205513	292	3.381428e+02
14318	14319	TRUE	0.8191488239	92	-1.079685e+01
14319	14320	FALSE	0.4901369249	186	1.202038e+02
14320	14321	TRUE	0.9518793369	121	1.011368e+02
14321	14322	TRUE	0.9794588767	12	-9.130473e-01
14322	14323	TRUE	0.9835832726	30	4.143888e+01
14323	14324	TRUE	0.9072362909	122	3.871947e+01
14324	14325	TRUE	0.9965894194	4	3.434704e+01
14325	14326	TRUE	0.9576112126	105	9.290171e+01
14326	14327	TRUE	0.9985507294	4	1.494763e+02
14327	14328	TRUE	0.9986949567	0	7.981435e+01
14328	14329	TRUE	0.9967311477	-3	2.549503e+01
14329	14330	TRUE	0.9423993005	37	-1.933091e+00
14330	14331	TRUE	0.9941774152	13	1.071396e+01
14331	14332	FALSE	0.0537931025	99	-9.078128e+00
14332	14333	TRUE	0.7239401453	30	-2.679740e-01
14333	14334	TRUE	0.5795026454	65	-8.568290e-01
14335	421360	TRUE	0.8471707750	0	0.000000e+00
14336	14337	TRUE	0.6898768107	-3	-3.796420e+00
14337	14338	TRUE	0.9394991870	14	1.274996e+00
14339	14340	TRUE	0.6537506093	0	-5.692460e+00
14340	14341	TRUE	0.5627432450	112	2.082502e+00
14341	14342	TRUE	0.9641537271	-3	1.897825e+00
14342	14343	FALSE	0.4461650479	118	1.897825e+00
14343	14344	TRUE	0.9743386692	40	9.133161e+01
14344	14345	TRUE	0.9960286198	-7	1.852823e+02
14346	407697	FALSE	0.0086403340	363	0.000000e+00
407697	403632	FALSE	0.2832532326	69	0.000000e+00
403632	403633	TRUE	0.8631365532	43	0.000000e+00
403633	406972	FALSE	0.0751290704	184	0.000000e+00
406972	406913	TRUE	0.7699365758	94	0.000000e+00
406913	403634	FALSE	0.3524148331	53	0.000000e+00
403634	14347	FALSE	0.0672382784	163	0.000000e+00
14349	14350	TRUE	0.5666961528	4	-6.819561e+00
14351	14352	TRUE	0.9300577636	72	2.806534e+01
14355	403635	FALSE	0.1516462433	133	0.000000e+00
403635	14356	FALSE	0.0072031422	328	0.000000e+00
14361	14362	FALSE	0.2985014536	206	2.539027e+00
14363	14364	FALSE	0.0287735976	156	-4.272487e+00
14364	14365	TRUE	0.9849475486	3	8.240540e+00
14366	14367	FALSE	0.0335777861	176	0.000000e+00
14367	421362	TRUE	0.7773833755	10	0.000000e+00
14369	14370	FALSE	0.3732189066	71	-4.364377e+00
14370	14371	FALSE	0.3249098431	52	5.591719e-02
14371	14372	TRUE	0.8907163500	3	5.591719e-02
14372	14373	TRUE	0.8684871967	10	5.591719e-02
14373	14374	FALSE	0.0021978506	306	3.046946e-02
14374	14375	TRUE	0.6703243815	-31	3.046946e-02
14377	14378	TRUE	0.6725924369	92	5.050114e+00
14378	14379	TRUE	0.7338216984	58	4.807246e+00
14381	14382	TRUE	0.9991417022	12	1.348202e+02
14382	403636	FALSE	0.1769714357	115	0.000000e+00
14383	14384	TRUE	0.5643299588	21	0.000000e+00
14384	14385	FALSE	0.0180611912	249	0.000000e+00
14385	14386	TRUE	0.6700660942	16	0.000000e+00
14386	14387	FALSE	0.0593042207	98	-3.814816e+00
14387	14388	FALSE	0.1797608742	77	0.000000e+00
14388	14389	TRUE	0.5281862443	23	0.000000e+00
14389	14390	FALSE	0.0279868576	217	0.000000e+00
14390	14391	FALSE	0.1797608742	77	0.000000e+00
14391	14392	FALSE	0.0073304853	326	0.000000e+00
14393	14394	FALSE	0.3857211383	-43	0.000000e+00
14394	14395	FALSE	0.1827867670	76	0.000000e+00
14398	14399	TRUE	0.9647136861	-13	2.533258e+01
14400	14401	TRUE	0.8471707750	0	0.000000e+00
14401	14402	TRUE	0.8233814963	2	0.000000e+00
14402	14403	TRUE	0.9349713302	-81	0.000000e+00
14403	421364	FALSE	0.0185328352	248	0.000000e+00
421364	14404	TRUE	0.6257629103	18	0.000000e+00
14404	14405	FALSE	0.2030450284	67	0.000000e+00
14406	14407	TRUE	0.8217227554	15	-9.794092e-04
14407	14408	FALSE	0.0380011768	227	0.000000e+00
14408	14409	TRUE	0.7701510775	12	-2.469261e-02
14410	14411	FALSE	0.0700118456	139	-6.714773e-01
14412	14413	TRUE	0.9494603545	-81	6.190656e-02
14415	14416	FALSE	0.0137475161	272	0.000000e+00
14416	14417	FALSE	0.4614273383	27	0.000000e+00
14417	14418	FALSE	0.0064761687	340	0.000000e+00
14418	14419	FALSE	0.1175574271	117	0.000000e+00
14420	14421	TRUE	0.6231117273	-21	0.000000e+00
14421	14422	TRUE	0.9300316271	10	1.857838e-01
14422	14423	TRUE	0.9979723436	-3	2.450477e+01
14423	14424	TRUE	0.9786334269	-3	4.808743e+00
14426	14427	FALSE	0.0020681782	313	3.046946e-02
14427	14428	TRUE	0.6127857341	-76	5.275778e-02
14428	14429	TRUE	0.8027917638	-10	5.275778e-02
14429	14430	TRUE	0.6192723728	26	5.275778e-02
14430	14431	FALSE	0.3499488800	58	5.275778e-02
14431	14432	FALSE	0.2891794968	75	5.275778e-02
421366	14433	FALSE	0.2138694169	63	0.000000e+00
14435	14436	FALSE	0.3261987042	38	0.000000e+00
14436	14437	TRUE	0.8150931261	-3	0.000000e+00
14438	14439	FALSE	0.0005263192	557	-1.221009e+01
14441	14442	FALSE	0.3158527554	94	2.362399e-01
14443	14444	FALSE	0.0005214141	527	-2.418456e+00
14444	14445	TRUE	0.9957688842	11	1.165844e+02
14445	14446	TRUE	0.9630549114	-160	6.113705e+01
14447	14448	FALSE	0.2330628672	76	1.065256e-02
14448	14449	FALSE	0.0125261430	213	-3.814816e+00
14449	14450	TRUE	0.9974914180	14	4.519603e+01
14450	14451	TRUE	0.9883655930	14	9.611249e+00
14452	14453	FALSE	0.0005956481	875	-8.372985e+00
14454	14455	FALSE	0.1985369447	92	2.228831e-02
421367	14456	TRUE	0.8233814963	2	0.000000e+00
14456	14457	FALSE	0.4541524325	40	-6.165257e-02
14457	14458	TRUE	0.9153731203	-10	2.277381e+00
14458	14459	TRUE	0.9349482412	0	-1.559723e+00
14459	14460	TRUE	0.5598417244	26	1.687804e-02
14460	14461	FALSE	0.2369302507	76	1.687804e-02
14461	14462	TRUE	0.8610956349	10	5.275778e-02
14463	14464	FALSE	0.0304243195	243	3.046946e-02
14464	403638	FALSE	0.0063382235	343	0.000000e+00
403638	14465	TRUE	0.5366912030	-40	0.000000e+00
14471	14472	TRUE	0.8561252638	34	5.173448e+01
14472	14473	TRUE	0.8269182648	40	-1.689353e-01
14473	14474	FALSE	0.0017321400	330	-9.868258e+00
14474	14475	TRUE	0.9787919672	-10	3.812279e+00
14477	14478	TRUE	0.8971779463	31	5.757367e+00
14478	14479	FALSE	0.2670222325	33	-2.245074e+00
14480	14481	FALSE	0.3206715311	66	-4.578263e-01
14481	14482	FALSE	0.2369809838	52	-3.985006e+00
14482	14483	FALSE	0.0549182109	123	-5.526585e+00
14483	14484	FALSE	0.2982826148	77	-8.395273e+00
14485	14486	TRUE	0.9938724709	2	1.668585e+00
14486	14487	TRUE	0.9442451900	-45	-2.220798e+00
14487	14488	TRUE	0.9862230683	4	-2.037466e+00
14488	14489	TRUE	0.9834042130	-3	2.353038e+01
14489	14490	TRUE	0.9906324798	-3	2.736963e+01
14490	421369	FALSE	0.2233872672	60	0.000000e+00
421369	14491	FALSE	0.1005114339	133	0.000000e+00
14491	14492	FALSE	0.3197924709	-15	-1.018054e+01
14493	14494	TRUE	0.8267311622	94	1.771176e+01
14494	14495	TRUE	0.7865714513	35	3.920418e+00
14495	14496	FALSE	0.0869915743	167	2.228831e-02
14496	14497	TRUE	0.8688846310	2	2.228831e-02
14498	14499	FALSE	0.3957230129	-42	0.000000e+00
14500	14501	FALSE	0.4469265732	-151	0.000000e+00
14501	14502	FALSE	0.1126285106	124	0.000000e+00
14503	14504	TRUE	0.9894327857	13	1.817312e+01
14504	14505	TRUE	0.9977446781	-3	6.854352e+01
14505	14506	TRUE	0.9880807119	-3	3.860144e+00
14507	14508	FALSE	0.1255520397	137	1.065256e-02
14510	14511	TRUE	0.8150931261	-3	0.000000e+00
14512	14513	FALSE	0.2994604018	43	0.000000e+00
421370	14515	TRUE	0.5643299588	21	0.000000e+00
14515	14516	TRUE	0.9017383331	13	2.761498e-02
14520	14521	TRUE	0.5754691743	32	7.820550e-02
14521	14522	FALSE	0.0491846635	101	-6.165208e+00
14522	14523	FALSE	0.0349340161	102	-9.186732e+00
14525	14526	FALSE	0.0282349467	183	-1.048895e+00
14526	14527	TRUE	0.5499636353	50	2.616876e-01
14527	14528	FALSE	0.0413712875	258	2.058240e-01
14528	14529	FALSE	0.3808338844	72	2.058240e-01
14529	14530	FALSE	0.0096999111	208	-8.347537e+00
14532	14533	TRUE	0.6231117273	-21	0.000000e+00
14534	14535	FALSE	0.2473527197	126	1.237148e-01
14535	14536	TRUE	0.9995034046	-3	1.102834e+02
14537	14538	TRUE	0.9663621518	58	3.135014e+01
14538	14539	FALSE	0.0008179133	407	-1.313601e+01
14539	14540	FALSE	0.0850142199	76	-1.606357e+00
14540	14541	FALSE	0.0256415232	156	1.205302e+00
14543	14544	TRUE	0.9943026379	56	1.435817e+02
14544	14545	TRUE	0.9919580870	23	4.708990e+01
14545	14546	TRUE	0.9898702686	28	7.272010e+01
14546	14547	TRUE	0.9994487498	11	1.042784e+02
14547	14548	FALSE	0.0666303545	129	-1.794021e+01
14549	14550	FALSE	0.0022849230	299	-1.048895e+00
14551	14552	TRUE	0.9973217777	4	5.404399e+01
14552	14553	TRUE	0.9550450343	89	7.510878e+00
14553	14554	TRUE	0.9903908642	20	9.566634e+01
14554	14555	TRUE	0.9394515367	78	3.674551e+01
14555	14556	TRUE	0.9919925041	-22	3.511254e+01
14557	14558	FALSE	0.0395436502	108	-1.195292e+01
14558	14559	TRUE	0.9940752251	25	9.397893e+01
14559	14560	TRUE	0.9987006990	0	1.555477e+02
14562	14563	TRUE	0.9062931898	-43	4.159091e+00
14565	14566	FALSE	0.0230205572	143	-1.734616e+01
14566	14567	TRUE	0.9895151482	12	8.635674e+00
14567	14568	TRUE	0.9972316438	0	7.810187e+01
14568	14569	TRUE	0.9989565199	-10	1.641359e+02
14569	14570	TRUE	0.9895308850	22	1.113026e+02
14570	14571	FALSE	0.0004312260	460	-9.770191e+00
14571	14572	FALSE	0.1278649244	44	2.690592e+00
14574	14575	TRUE	0.6352173073	246	2.018213e+02
14575	14576	TRUE	0.9677621362	126	1.924878e+02
14576	14577	TRUE	0.8459357708	188	9.286825e+01
14577	14578	TRUE	0.7186715512	209	4.677839e+01
14578	14579	FALSE	0.4936241606	192	2.275329e+01
14579	14580	FALSE	0.1160655157	151	-2.105444e+00
14580	14581	FALSE	0.4830156342	94	8.188048e-01
14582	14583	FALSE	0.2130015415	65	1.202383e+00
14584	14585	FALSE	0.1398765105	66	-1.464593e+01
14585	14586	FALSE	0.3162284453	30	-1.267516e-01
14586	14587	TRUE	0.9990715322	-7	1.027482e+02
14587	14588	FALSE	0.0159858340	181	1.513320e+00
14588	14589	TRUE	0.9822859165	30	4.134708e+01
407668	14593	FALSE	0.1236118479	107	0.000000e+00
14594	14595	FALSE	0.0169268362	158	-1.048895e+00
14595	14596	FALSE	0.3781682503	77	2.362399e-01
14596	14597	FALSE	0.1466286051	172	2.362399e-01
14597	14598	TRUE	0.8378878453	26	1.654957e+00
14598	14599	FALSE	0.0003179150	546	-6.819561e+00
14599	14600	TRUE	0.9920466693	23	5.724095e+01
14601	14602	FALSE	0.0069773079	128	4.172743e-01
14603	14604	TRUE	0.9510584863	14	3.712219e+00
14605	14606	FALSE	0.2411440404	153	-1.791653e+00
14606	14607	FALSE	0.3054061572	129	4.971028e+00
14607	14608	TRUE	0.9761921674	53	4.333662e+01
14608	14609	TRUE	0.9989201249	0	2.213020e+02
14609	14610	FALSE	0.0662107733	110	-1.339163e+01
14610	14611	FALSE	0.0245365669	181	-6.314144e+00
14611	14612	FALSE	0.1936985734	236	-6.077516e+00
14615	14616	FALSE	0.0632294460	238	-1.194455e+00
14618	14619	FALSE	0.0169378039	204	-3.099565e+00
14620	421372	FALSE	0.1981036662	69	0.000000e+00
14622	14623	TRUE	0.9110291774	3	-7.236797e-01
14623	14624	FALSE	0.3838376553	125	-8.383255e+00
14625	14626	TRUE	0.9978548015	0	7.856089e+01
14627	14628	TRUE	0.9682823615	-40	4.089132e+01
14629	14630	TRUE	0.5073710425	25	2.085600e+00
14630	14631	TRUE	0.6470700198	-10	-2.197932e+00
14632	14633	TRUE	0.9974417929	-3	4.994158e+01
14633	14634	FALSE	0.0002027816	431	-6.915102e+00
14634	14635	FALSE	0.3136622898	40	0.000000e+00
14635	14636	TRUE	0.8471707750	0	0.000000e+00
14636	14637	TRUE	0.6325439936	-19	0.000000e+00
14637	14638	FALSE	0.3201035093	39	0.000000e+00
14639	14640	TRUE	0.5166736785	80	-4.363851e-02
14640	14641	FALSE	0.4498496927	69	2.616876e-01
14642	14643	FALSE	0.2876945672	78	1.439175e-01
14643	14644	FALSE	0.4357247608	90	2.616876e-01
14644	14645	TRUE	0.9876502624	13	1.450535e+01
14645	14646	TRUE	0.7435505251	100	1.435521e+01
14646	14647	FALSE	0.4935735164	32	3.046946e-02
14647	14648	TRUE	0.8952424220	0	3.046946e-02
14648	14649	TRUE	0.5263663414	60	-3.912451e-01
14649	14650	TRUE	0.5038940294	51	-2.811744e-01
14650	14651	TRUE	0.7794320082	22	2.362399e-01
14652	14653	TRUE	0.9584934251	11	7.261094e+00
14653	14654	TRUE	0.8263458108	22	-1.216022e+00
14655	14656	FALSE	0.0973868346	267	6.125118e+00
14656	14657	TRUE	0.8987539842	11	2.362399e-01
14657	14658	TRUE	0.9244279164	-3	2.362399e-01
14659	14660	TRUE	0.9995890967	-3	2.337196e+02
14660	14661	FALSE	0.0923069368	118	-1.011614e+01
14661	14662	TRUE	0.9965283343	3	2.029988e+01
421373	14663	TRUE	0.8233814963	2	0.000000e+00
14664	14665	FALSE	0.0461080359	108	-5.779728e+00
14665	14666	TRUE	0.9295123514	-19	1.047039e+00
14667	14668	FALSE	0.0177221615	220	2.393993e-01
14668	14669	TRUE	0.7009370537	31	2.139516e-01
14669	14670	TRUE	0.5334954655	42	2.139516e-01
14670	14671	TRUE	0.8932037891	11	2.139516e-01
421374	14676	FALSE	0.0850430376	147	0.000000e+00
14676	14677	TRUE	0.8150931261	-3	0.000000e+00
14677	14678	FALSE	0.1249782983	106	0.000000e+00
14678	14679	FALSE	0.2008501320	68	0.000000e+00
14679	14680	FALSE	0.0104344000	255	-1.612072e+00
14680	14681	FALSE	0.0015384221	465	-1.592111e+00
14681	14682	TRUE	0.9877236527	10	1.089737e+01
14682	14683	FALSE	0.0290048970	215	0.000000e+00
14683	14684	TRUE	0.8849920415	0	1.687804e-02
14684	14685	TRUE	0.7904721037	-7	1.687804e-02
14685	14686	TRUE	0.5237872460	-3	-8.751242e+00
14686	14687	FALSE	0.0044909622	223	-1.714110e+01
14688	14689	TRUE	0.7067478435	5	0.000000e+00
14690	14691	TRUE	0.6141033886	0	-8.107477e+00
14691	14692	TRUE	0.7717782984	-3	-8.103435e+00
14693	14694	FALSE	0.0030344683	291	-8.395273e+00
14696	14697	TRUE	0.6039692447	-25	0.000000e+00
14699	14700	FALSE	0.0022192187	621	0.000000e+00
14701	14702	FALSE	0.0010280004	514	-8.395273e+00
14702	14703	FALSE	0.0897074294	183	5.591719e-02
14703	14704	TRUE	0.8990252753	1	5.275778e-02
14704	14705	TRUE	0.7851542564	-13	5.275778e-02
14705	14706	FALSE	0.0050828411	150	-8.862862e+00
14706	14707	TRUE	0.9864161818	-10	1.758971e+01
14708	14709	FALSE	0.0393330967	158	-1.839763e+00
14709	14710	TRUE	0.5200355734	16	-1.257825e+00
14710	14711	TRUE	0.9911296254	12	3.332986e+01
14711	14712	FALSE	0.2555775560	102	7.820550e-02
14713	14714	FALSE	0.0080492328	108	-9.910961e+00
14714	14715	FALSE	0.0805467536	94	-1.595545e+00
14715	14716	FALSE	0.0651794518	65	-8.402512e+00
14716	14717	FALSE	0.4613173334	66	2.616876e-01
421376	14718	FALSE	0.1765968282	78	0.000000e+00
14719	14720	FALSE	0.0514535046	166	-1.984060e-02
14721	421377	TRUE	0.8471707750	0	0.000000e+00
421377	14722	TRUE	0.8233814963	2	0.000000e+00
14722	14723	FALSE	0.0178981802	216	-1.415745e+00
14724	14725	TRUE	0.9942381537	-3	6.594367e+01
14725	14726	TRUE	0.9967791158	-3	7.549715e+01
14729	14730	TRUE	0.9906245125	10	4.576730e+01
14730	14731	TRUE	0.9717720910	14	4.650899e+01
14731	14732	TRUE	0.9783202084	0	9.667452e-01
14732	14733	TRUE	0.9487845251	3	2.616876e-01
14733	14734	FALSE	0.1662586357	181	-7.706075e-02
14734	14735	FALSE	0.3687668379	183	9.571110e+00
14738	14739	TRUE	0.9740024914	-27	2.375493e+01
14739	14740	FALSE	0.2050408494	147	2.362399e-01
14740	14741	FALSE	0.0019827256	209	2.510350e-01
14742	14743	TRUE	0.6969669252	215	1.183038e+02
14745	14746	FALSE	0.2494307947	81	4.112203e-02
14747	14748	FALSE	0.0615193921	230	-3.883830e-01
14748	14749	FALSE	0.0871186802	114	-6.539484e-01
14749	14750	FALSE	0.0570169412	51	-1.402011e+00
14750	14751	TRUE	0.9758691956	-25	7.099401e+00
14751	14752	TRUE	0.9934884653	4	3.071647e+01
14752	14753	TRUE	0.9983068565	11	4.924627e+01
14753	14754	TRUE	0.9855532677	-18	4.546690e+01
14754	14755	TRUE	0.9874730252	15	1.924782e+01
14756	14757	TRUE	0.9610400113	-31	1.172485e+01
14759	14760	FALSE	0.0221259009	175	-4.800880e+00
14762	14763	TRUE	0.8150931261	-3	0.000000e+00
14763	14764	FALSE	0.2016401145	129	2.424399e-02
14765	14766	FALSE	0.0956065790	209	2.393993e-01
14766	14767	FALSE	0.0006761494	412	2.393993e-01
14767	14768	TRUE	0.5849094988	167	1.193206e+01
14768	14769	TRUE	0.7825451653	110	9.878171e+00
14769	14770	FALSE	0.0058908601	139	1.897825e+00
14770	14771	TRUE	0.9623682630	11	-7.271393e-02
14771	14772	TRUE	0.9978376952	3	6.830284e+01
14772	14773	TRUE	0.9647825606	31	9.638136e+00
14773	14774	TRUE	0.8871259301	4	5.591719e-02
14774	14775	FALSE	0.0030047648	368	5.591719e-02
14775	14776	FALSE	0.2503527975	24	-1.423670e+01
14776	14777	TRUE	0.9889156442	2	7.249480e+00
14777	14778	TRUE	0.9952576507	0	2.024160e+01
14778	14779	TRUE	0.9869553299	15	1.783187e+01
14782	14783	TRUE	0.8928908730	-3	5.591719e-02
14785	14786	TRUE	0.9110871836	-3	9.115969e-02
14787	14788	FALSE	0.0111973005	84	-7.345177e+00
14788	14789	FALSE	0.0194831284	118	-2.364308e+00
14789	14790	TRUE	0.9951784041	0	2.594210e+01
14790	14791	TRUE	0.9974280420	0	2.482384e+01
14791	14792	TRUE	0.8357210725	170	2.950792e+01
14792	14793	FALSE	0.0177007098	250	0.000000e+00
14793	14794	FALSE	0.0041485104	330	0.000000e+00
14794	14795	TRUE	0.9899822065	25	6.087878e+01
14795	14796	TRUE	0.9421626255	90	4.079155e+01
14796	14797	TRUE	0.9985488887	-3	7.933942e+01
14797	14798	TRUE	0.9044784475	114	5.209991e+01
14799	14800	FALSE	0.2169257662	82	1.687804e-02
403719	403718	TRUE	0.8771839898	38	0.000000e+00
403718	403717	TRUE	0.8505778090	48	0.000000e+00
403714	403713	TRUE	0.9809590806	10	0.000000e+00
403713	14804	FALSE	0.0073045532	380	0.000000e+00
14804	14805	FALSE	0.0019161450	397	-4.909462e-01
14805	14806	TRUE	0.6481441311	48	8.441930e-02
14806	14807	TRUE	0.9897251126	9	3.062715e+00
14807	14808	TRUE	0.9870987464	60	5.673446e+01
14809	14810	FALSE	0.0169303424	203	-3.020063e+00
14810	14811	FALSE	0.0003305800	577	-5.441135e+00
14811	14812	FALSE	0.4955914095	50	2.312181e-01
14813	14814	FALSE	0.0352379729	289	5.820196e+00
14814	14815	FALSE	0.0982932278	140	-1.048895e+00
14815	14816	TRUE	0.5608471016	71	5.759367e-01
14817	14818	TRUE	0.8961908263	26	5.897412e+00
14818	14819	FALSE	0.0300459715	214	0.000000e+00
14820	14821	FALSE	0.1732794636	79	0.000000e+00
14821	14822	TRUE	0.6700660942	16	0.000000e+00
14822	14823	TRUE	0.5590908933	28	0.000000e+00
14823	14824	TRUE	0.9898899489	-3	7.846868e+00
14826	14827	TRUE	0.9974198063	-3	9.425531e+01
14827	14828	TRUE	0.9961296466	-7	6.462826e+01
14828	14829	TRUE	0.9971827597	9	1.445767e+02
14829	14830	TRUE	0.9907845669	23	1.628263e+02
14830	14831	TRUE	0.9273506787	0	8.259000e-02
14832	14833	FALSE	0.0271448436	243	1.359143e-02
14833	14834	TRUE	0.8837071143	0	1.359143e-02
14834	14835	FALSE	0.0433430162	118	1.359143e-02
14835	14836	TRUE	0.8580128707	-3	1.359143e-02
14836	14837	FALSE	0.0019085116	885	0.000000e+00
14837	14838	FALSE	0.0637050143	131	0.000000e+00
14838	14839	FALSE	0.0836179243	148	0.000000e+00
14839	14840	TRUE	0.9553729185	-3	1.157226e+00
14842	14843	FALSE	0.3214570677	23	-2.615399e+00
14843	14844	TRUE	0.9955039277	-6	1.172807e+02
14844	14845	TRUE	0.9753876865	-10	8.574722e+01
14845	14846	FALSE	0.1098208382	36	-8.323987e+00
14847	14848	FALSE	0.0453857131	107	-5.736835e+00
14848	14849	TRUE	0.8648156324	-30	1.109490e+00
14849	14850	TRUE	0.6149967879	15	5.591719e-02
14850	14851	FALSE	0.4857605543	51	5.591719e-02
14851	14852	FALSE	0.0026092021	390	-1.419547e+01
421378	14853	FALSE	0.0026382067	537	0.000000e+00
14853	14854	TRUE	0.9988962732	-6	4.095008e+01
14854	14855	TRUE	0.9990113959	0	4.358757e+01
14855	14856	TRUE	0.9981699422	16	1.067163e+02
14856	14857	FALSE	0.3573917439	59	5.591719e-02
14857	14858	TRUE	0.7728749615	-18	5.591719e-02
14858	14859	TRUE	0.9973934218	15	1.661580e+02
14859	14860	FALSE	0.3888579866	275	2.462562e+00
14860	14861	TRUE	0.9997101832	0	2.488898e+02
14863	14864	TRUE	0.7324276904	18	-1.287030e-01
14864	14865	FALSE	0.0006135095	844	1.497642e-02
14865	14866	TRUE	0.9973868783	16	7.269871e+01
14866	14867	TRUE	0.6823016906	128	8.000426e+00
14867	14868	TRUE	0.6096094759	150	8.000426e+00
14868	14869	TRUE	0.9978863423	-3	5.201097e+01
14869	14870	TRUE	0.9962914182	4	3.541240e+01
14870	14871	TRUE	0.8906724641	65	1.567465e+01
14871	14872	TRUE	0.7938692860	133	1.707964e+01
14872	14873	TRUE	0.9826334738	35	5.526975e+01
14873	14874	TRUE	0.9971558485	10	3.782989e+01
14874	403640	FALSE	0.0652572441	165	0.000000e+00
403640	403641	TRUE	0.6125626331	136	0.000000e+00
403641	403642	TRUE	0.9845164285	3	0.000000e+00
403642	403643	TRUE	0.5647342965	150	0.000000e+00
403643	403644	TRUE	0.9839522067	4	0.000000e+00
403644	403645	TRUE	0.5782853038	147	0.000000e+00
403645	403646	TRUE	0.6224365513	133	0.000000e+00
403646	14875	FALSE	0.0054889412	433	0.000000e+00
14875	14876	FALSE	0.1128756349	38	-1.549304e+00
14877	14878	FALSE	0.3407332166	114	2.393993e-01
14880	14881	FALSE	0.0022558137	202	-6.317254e+00
14881	14882	TRUE	0.9928219486	-6	1.808040e+01
14882	14883	TRUE	0.9991037940	4	3.230407e+01
14883	14884	TRUE	0.9944527416	10	3.388296e+00
14884	14885	FALSE	0.0044378224	261	-1.804900e+01
14885	14886	TRUE	0.6204995595	68	1.967847e-01
14887	14888	FALSE	0.0344086942	167	1.583576e+00
14888	14889	TRUE	0.9986055607	0	1.540372e+02
14889	14890	TRUE	0.9966670177	3	4.172577e+01
14894	14895	FALSE	0.3309389813	76	-1.017922e+00
14895	14896	FALSE	0.1109618793	159	-5.322284e-02
14897	14898	FALSE	0.0121659429	152	-2.590692e+01
14898	14899	FALSE	0.1087138408	59	-6.295860e+00
14900	14901	TRUE	0.9996380621	-3	4.526171e+01
14901	14902	TRUE	0.9930563959	-13	4.467551e+01
14902	14903	TRUE	0.9933947356	-7	1.602742e+01
14903	14904	FALSE	0.0006633192	579	-1.816678e+01
14906	14907	TRUE	0.9747057239	22	8.469250e+00
14907	14908	TRUE	0.9990837883	3	3.746888e+01
14908	14909	TRUE	0.9960939051	-7	1.888345e+01
14909	14910	TRUE	0.9980636186	2	5.692832e+01
14910	14911	FALSE	0.3858028632	137	8.927046e-01
14911	14912	FALSE	0.0818565147	205	1.439175e-01
14913	14914	TRUE	0.9880716526	0	5.814835e+00
14914	14915	TRUE	0.9910635254	-3	1.054967e+01
14917	14918	TRUE	0.9913390497	11	3.307205e+01
14918	14919	TRUE	0.9881979207	-7	2.630906e+01
14919	14920	TRUE	0.9813653531	-22	2.275371e+01
14920	14921	TRUE	0.9834112682	0	3.387443e+00
14924	14925	FALSE	0.3854178414	28	-6.937331e+00
14925	14926	FALSE	0.3394583952	141	-1.232377e+00
14927	14928	FALSE	0.0471882981	265	2.616876e-01
14928	14929	FALSE	0.1335842727	74	-7.631599e-01
14929	14930	TRUE	0.9940071483	6	1.923716e+01
14930	14931	FALSE	0.0258754421	265	5.275778e-02
14933	14934	FALSE	0.0071961627	126	2.510350e-01
14934	14935	TRUE	0.9925050400	-3	2.320729e+01
14935	14936	TRUE	0.8028974663	139	2.652446e+01
14936	14937	FALSE	0.0022687783	404	-6.143810e+00
14937	14938	FALSE	0.0017239696	299	-9.166298e+00
14941	14942	FALSE	0.0199479221	243	0.000000e+00
14942	14943	TRUE	0.9219397892	-3	1.859758e-01
14946	14947	FALSE	0.1965874226	152	2.393993e-01
14947	14948	FALSE	0.0983379673	146	-6.041616e-01
14948	14949	TRUE	0.9882581164	6	6.089685e-01
14951	14952	TRUE	0.9924559579	0	5.184308e+00
14953	14954	TRUE	0.8693090286	20	3.474115e+00
14954	14955	TRUE	0.9585738720	20	7.842769e+00
14955	14956	TRUE	0.9870445337	18	3.361110e+01
14956	14957	TRUE	0.9957175297	3	5.507476e+01
14957	14958	FALSE	0.1248508577	178	5.275778e-02
14958	14959	TRUE	0.9743091412	8	5.275778e-02
14961	14962	FALSE	0.2601995613	111	1.853231e-01
14965	14966	FALSE	0.0959610385	58	-5.508978e+00
14968	14969	FALSE	0.2894490229	86	7.820550e-02
14969	14970	TRUE	0.7416538610	27	2.208656e-01
14975	14976	FALSE	0.4244231178	-16	-3.973951e+00
14976	14977	FALSE	0.3997893763	61	-3.090819e+00
14977	14978	FALSE	0.4357312112	88	5.759367e-01
14978	14979	FALSE	0.0003520433	351	1.654957e+00
14979	14980	TRUE	0.9834590247	14	1.776482e+01
14980	14981	TRUE	0.9962313993	10	4.538498e+01
14981	14982	TRUE	0.9967914227	-3	4.128438e+01
14982	14983	TRUE	0.5972599519	60	1.389449e+00
14983	14984	TRUE	0.7155824199	41	1.654957e+00
14985	14986	FALSE	0.0563437732	291	-9.300098e-02
14986	14987	TRUE	0.9964471388	0	1.721474e+01
14987	14988	TRUE	0.9909406826	7	9.264945e+00
14988	14989	TRUE	0.9788560743	18	9.264945e+00
14989	14990	FALSE	0.0097293201	218	-3.773344e+00
14991	14992	TRUE	0.9446032484	-3	-8.861101e-03
14993	14994	FALSE	0.1206378222	63	-1.812658e+00
14994	14995	TRUE	0.8977529604	-19	1.042997e+00
14995	14996	TRUE	0.6691682731	37	-5.511926e-01
14996	14997	FALSE	0.3378148898	133	-6.061186e-01
14997	14998	TRUE	0.9885081420	12	6.000513e+00
14998	14999	FALSE	0.1049227676	138	-1.051467e+00
14999	15000	FALSE	0.0019753093	447	-1.377798e+01
15000	421379	FALSE	0.0312640184	212	0.000000e+00
15003	15004	TRUE	0.9972349006	-3	4.219216e+01
15006	15007	TRUE	0.9869942734	31	8.576685e+01
403712	15008	FALSE	0.0270699464	254	0.000000e+00
15008	15009	FALSE	0.0404986320	285	1.545805e+01
15009	15010	FALSE	0.3235525094	42	-6.823029e-01
15010	15011	TRUE	0.9996336472	1	1.419808e+02
15011	15012	FALSE	0.2781638573	123	3.530900e+00
15013	15014	FALSE	0.2616671903	135	5.271958e-01
15014	15015	FALSE	0.2044730957	156	5.271958e-01
15015	15016	TRUE	0.9956432409	11	3.059653e+01
15016	15017	TRUE	0.8864876614	91	1.384787e+01
15017	15018	FALSE	0.0017902008	326	-1.001321e+01
15018	15019	TRUE	0.9936198072	11	9.544228e+00
15019	15020	TRUE	0.9594603105	2	1.340708e+00
15022	15023	TRUE	0.8237219925	18	2.139516e-01
15026	15027	FALSE	0.4102687846	192	7.913799e+01
15027	15028	TRUE	0.6259184364	55	2.624135e-01
15028	15029	FALSE	0.0004814739	406	-1.236102e+00
15030	15031	FALSE	0.0265948897	199	-4.528833e-02
15031	15032	TRUE	0.7333628103	71	-2.195660e+00
15032	15033	FALSE	0.0325573873	145	-9.534469e+00
15033	15034	FALSE	0.0461511648	173	-1.009483e+00
15034	15035	TRUE	0.9546292260	111	9.775163e+01
15035	15036	TRUE	0.8744814597	160	4.354022e+01
15036	15037	FALSE	0.0716122224	130	-1.327901e+01
15037	15038	TRUE	0.9356605977	37	1.894775e+00
15038	15039	TRUE	0.9964658098	-3	1.975678e+01
15039	15040	FALSE	0.2282158610	37	-1.547949e+00
15040	15041	FALSE	0.1697935927	52	-1.281196e+00
15041	15042	TRUE	0.9960731918	-3	2.649363e+01
15042	15043	FALSE	0.0222639139	154	3.012575e-02
15045	15046	TRUE	0.9734479903	-3	5.050114e+00
15046	15047	TRUE	0.9874107537	8	9.264945e+00
15047	15048	TRUE	0.9912214852	0	9.264945e+00
15048	15049	FALSE	0.0023092551	261	-1.094879e+01
15049	15050	TRUE	0.6291408760	181	1.378654e+01
15050	15051	TRUE	0.9187567488	27	5.425294e+00
15052	15053	FALSE	0.0298525380	185	4.394089e-02
15053	15054	FALSE	0.0004565926	603	4.394089e-02
15054	15055	FALSE	0.0179291265	169	-1.194956e+01
15057	15058	TRUE	0.9957917603	-3	4.427965e+01
15058	15059	TRUE	0.9183114615	-34	4.141518e+01
15059	15060	TRUE	0.9930529474	-3	4.176387e+01
15060	15061	TRUE	0.9277870319	-49	4.567289e+00
15062	15063	FALSE	0.3058922109	83	3.046946e-02
15063	15064	FALSE	0.4537296523	25	3.046946e-02
15064	15065	TRUE	0.8662800912	-9	5.591719e-02
15065	15066	TRUE	0.9863693407	12	3.903915e-02
15066	15067	TRUE	0.9730114631	-40	2.225213e-01
15067	15068	TRUE	0.8160235812	-34	2.225213e-01
15068	15069	FALSE	0.0850779019	111	-1.225649e+01
15069	15070	FALSE	0.4593867837	138	5.897412e+00
15072	15073	TRUE	0.9657846507	12	-1.078947e-01
15073	15074	FALSE	0.3239825827	130	-5.317103e-01
15074	15075	TRUE	0.9907455301	5	1.508001e+01
15075	15076	TRUE	0.9866140368	12	1.091838e+01
15076	15077	FALSE	0.0111552526	256	-1.473115e-01
15078	15079	TRUE	0.7914014186	69	7.938074e+00
15084	15085	TRUE	0.8500830999	10	-9.202802e-01
15087	15088	FALSE	0.2266851491	87	-2.188547e+00
15090	15091	TRUE	0.9525096121	7	1.340708e+00
15093	15094	TRUE	0.5901429355	34	4.992068e+00
15094	403711	FALSE	0.0339525241	207	0.000000e+00
15095	15096	TRUE	0.9965585592	-3	1.749618e+01
15096	15097	TRUE	0.9886176625	19	2.932747e+01
15097	15098	TRUE	0.9899112793	-3	1.664111e+01
15098	15099	TRUE	0.9732938097	-3	2.980788e+00
15099	15100	TRUE	0.9732938097	-3	2.980788e+00
15100	15101	FALSE	0.0354359342	134	2.058240e-01
15101	15102	TRUE	0.9936518270	12	1.208323e+01
15102	15103	TRUE	0.8421504171	13	6.571197e-02
15103	15104	FALSE	0.1706062890	80	0.000000e+00
15105	15106	FALSE	0.4940047037	20	-8.333184e-01
15106	15107	TRUE	0.7830682933	-24	3.088767e+00
15107	15108	FALSE	0.4324979998	46	5.591719e-02
15108	15109	TRUE	0.9129141392	0	5.591719e-02
15109	15110	TRUE	0.8928908730	-3	5.591719e-02
15110	15111	FALSE	0.1937652162	107	4.941601e-02
421381	15112	TRUE	0.8233814963	2	0.000000e+00
15114	15115	FALSE	0.1138962947	174	7.820550e-02
421382	15116	FALSE	0.3531153823	35	0.000000e+00
15116	15117	FALSE	0.1455875905	72	-5.143512e-01
15120	15121	TRUE	0.9928612968	0	5.053169e+00
15121	15122	TRUE	0.8773350598	-3	-4.463822e-01
15123	15124	TRUE	0.9829359416	0	3.276112e+00
15125	15126	FALSE	0.0155206851	293	2.544772e-02
15127	15128	TRUE	0.7913780811	21	2.448096e-01
15130	15131	TRUE	0.7567388009	-45	-2.886139e-01
15131	15132	TRUE	0.9112373411	47	4.785624e+00
15132	15133	TRUE	0.9610645505	10	3.336897e+00
15133	15134	TRUE	0.9866386092	8	8.180541e+00
15134	15135	TRUE	0.9799231137	12	1.019031e+01
15135	15136	TRUE	0.9487113277	-42	7.447602e+00
15138	421383	FALSE	0.0693050698	160	0.000000e+00
15139	15140	FALSE	0.0017330828	534	-9.088343e+00
15140	15141	TRUE	0.8322591215	58	7.259297e+00
15141	15142	TRUE	0.9869245870	6	1.641102e+01
15142	15143	FALSE	0.0003637616	345	6.755294e-02
15144	15145	TRUE	0.9569973873	2	1.131778e+00
15145	15146	TRUE	0.9854359990	-7	1.446145e+01
15146	15147	TRUE	0.9879236823	9	7.802466e+00
15149	15150	TRUE	0.8150931261	-3	0.000000e+00
15151	15152	TRUE	0.8717268915	-3	3.046946e-02
15152	15153	FALSE	0.1155420563	119	0.000000e+00
15153	15154	FALSE	0.4406029333	-232	0.000000e+00
15155	15156	FALSE	0.2758165571	55	-3.233759e-01
15156	15157	TRUE	0.8565522154	24	1.654957e+00
15157	15158	TRUE	0.5246306221	54	2.616876e-01
15159	15160	TRUE	0.9245318618	27	4.987224e+00
15160	15161	TRUE	0.8448592223	25	1.651879e+00
15161	15162	TRUE	0.9308275945	5	2.616876e-01
15162	421384	FALSE	0.0037778017	411	0.000000e+00
15163	15164	TRUE	0.5531037371	41	2.362399e-01
15164	15165	FALSE	0.4493664452	59	2.362399e-01
15165	15166	FALSE	0.2995992228	121	2.616876e-01
15166	15167	FALSE	0.3512721466	95	2.616876e-01
15167	15168	FALSE	0.3595132345	-58	-1.613225e+00
15170	15171	TRUE	0.9856157058	-7	7.483847e+00
15171	15172	FALSE	0.1436196207	173	2.362399e-01
15173	15174	TRUE	0.5691212171	27	3.046946e-02
15174	15175	TRUE	0.6144916016	-45	3.046946e-02
15175	15176	FALSE	0.2289270076	172	-3.458254e+00
15178	15179	TRUE	0.9963371185	4	2.460714e+01
15179	15180	FALSE	0.0379261387	261	1.439175e-01
15180	15181	TRUE	0.8108687226	21	2.616876e-01
15181	15182	FALSE	0.3490780920	115	5.124007e-01
15182	15183	FALSE	0.0044811592	287	-7.075647e-01
15183	15184	FALSE	0.0586346628	74	1.207429e-01
15184	15185	FALSE	0.0339365283	106	-8.913391e+00
15185	15186	FALSE	0.3197162625	134	1.096529e-01
15186	15187	FALSE	0.4756169345	64	5.759367e-01
15188	15189	TRUE	0.9320581360	11	-3.240937e-01
15189	15190	TRUE	0.6899343123	2	-2.169047e+00
15190	15191	FALSE	0.0937570334	110	3.079512e-01
15192	15193	TRUE	0.9612506900	5	1.897825e+00
15193	15194	TRUE	0.5771247682	76	1.897825e+00
15195	15196	TRUE	0.9997633920	4	1.566187e+02
15196	15197	TRUE	0.9935020216	12	2.947882e+01
15197	15198	TRUE	0.9871463636	25	4.676715e+01
15198	15199	TRUE	0.9973358994	20	2.714478e+01
15199	15200	TRUE	0.9508824266	172	2.632629e+01
15200	15201	TRUE	0.9960384179	53	4.371756e+01
15201	15202	TRUE	0.9995419601	12	6.797533e+01
15202	15203	TRUE	0.9994298159	0	2.467348e+01
15203	15204	TRUE	0.9235327790	66	1.625194e+01
15204	15205	TRUE	0.9983212647	12	3.033249e+01
15207	15208	FALSE	0.2206356406	118	7.820550e-02
15210	15211	TRUE	0.9589890453	52	2.785139e+01
15211	15212	TRUE	0.9360855757	111	4.085238e+01
15212	15213	TRUE	0.9937853708	68	1.263159e+02
15213	15214	TRUE	0.9992245511	16	1.056487e+02
15214	15215	TRUE	0.9974985944	13	2.329650e+02
15215	15216	TRUE	0.8160271046	211	1.974439e+02
15216	15217	TRUE	0.9944074536	88	1.688546e+02
15217	15218	TRUE	0.7055353918	120	2.484443e+00
15218	15219	TRUE	0.9918871938	3	1.044055e+01
15219	15220	TRUE	0.9942530319	-10	3.191219e+01
15220	15221	TRUE	0.9969289534	-3	3.262328e+01
15221	15222	TRUE	0.9930259591	11	2.988683e+01
15222	15223	FALSE	0.0006029017	295	4.270622e+00
15224	421385	FALSE	0.3873246828	32	0.000000e+00
15225	15226	TRUE	0.9533700895	3	1.110995e+00
15226	15227	TRUE	0.9218566197	14	1.110995e+00
15227	15228	TRUE	0.9130698346	-19	1.897825e+00
15228	15229	FALSE	0.4596275536	11	-6.506162e-01
15229	15230	FALSE	0.4372721199	-34	-1.488537e+00
15230	15231	FALSE	0.0002380715	400	3.179171e+00
15231	15232	FALSE	0.0097070590	210	-6.118163e+00
15235	15236	FALSE	0.0636909740	144	-5.908005e+00
15236	15237	FALSE	0.2666731037	128	-1.213709e-01
15238	15239	TRUE	0.9956424002	8	3.318189e+01
15239	15240	TRUE	0.9988099633	0	8.880525e+01
15240	15241	FALSE	0.4278673830	29	-4.118853e+00
15241	15242	TRUE	0.6684373917	16	-3.013681e+00
15243	15244	TRUE	0.8623747159	-3	2.228831e-02
15244	15245	FALSE	0.3493990970	49	2.228831e-02
15245	15246	TRUE	0.9917019910	-3	1.393593e+02
15246	15247	TRUE	0.9905250633	-3	1.215753e+02
15247	15248	TRUE	0.9943511971	14	1.140122e+02
15248	421386	TRUE	0.8471707750	0	0.000000e+00
15250	15251	FALSE	0.0401710963	67	-2.008202e+01
15251	15252	TRUE	0.9868138422	0	5.914869e+00
15252	15253	FALSE	0.0483865551	169	-9.828908e+00
15253	15254	TRUE	0.9936861066	4	1.407190e+01
15254	15255	TRUE	0.9586872364	36	1.602043e+01
15255	15256	TRUE	0.9934954349	9	2.054126e+01
15256	15257	TRUE	0.7537004237	10	1.645087e+00
15259	15260	TRUE	0.8337586788	1	0.000000e+00
15262	15263	TRUE	0.7263159235	-19	3.046946e-02
15263	15264	FALSE	0.3354045855	37	0.000000e+00
15266	15267	FALSE	0.0389409769	199	0.000000e+00
15268	15269	FALSE	0.3873246828	32	0.000000e+00
15269	15270	TRUE	0.8150931261	-3	0.000000e+00
15270	15271	TRUE	0.7773833755	10	0.000000e+00
15271	15272	TRUE	0.7466189300	12	0.000000e+00
15272	15273	TRUE	0.8471707750	0	0.000000e+00
15273	15274	FALSE	0.4744318728	-73	0.000000e+00
15274	15275	TRUE	0.9210969185	-9	1.112806e+00
15275	15276	TRUE	0.9382020946	4	2.655082e-01
15276	15277	TRUE	0.8233814963	2	0.000000e+00
15278	15279	TRUE	0.9172567502	0	7.549798e-02
15280	15281	FALSE	0.1855509748	107	-6.453852e-02
15282	15283	FALSE	0.0006731035	700	-6.569967e+00
15283	15284	FALSE	0.0364955833	221	2.228831e-02
15284	15285	FALSE	0.0705601647	205	2.228831e-02
15286	15287	FALSE	0.2994604018	43	0.000000e+00
15287	15288	FALSE	0.4293698705	29	0.000000e+00
15288	15289	FALSE	0.1195540990	113	0.000000e+00
15289	15290	FALSE	0.0113236262	290	0.000000e+00
15290	421387	FALSE	0.1405942728	95	0.000000e+00
421387	15291	FALSE	0.0038972177	405	0.000000e+00
15291	15292	FALSE	0.1614385121	85	0.000000e+00
15293	15294	TRUE	0.8753716789	4	4.773604e-02
15294	421388	FALSE	0.2202889910	61	0.000000e+00
15295	421389	FALSE	0.1797608742	77	0.000000e+00
15296	15297	TRUE	0.9982908654	4	8.285934e+01
15297	15298	TRUE	0.9909294132	24	5.859618e+01
421390	15299	FALSE	0.0750940165	154	0.000000e+00
421391	15301	TRUE	0.8233814963	2	0.000000e+00
15301	15302	FALSE	0.0521968749	72	-6.668984e+00
15302	15303	TRUE	0.5304973109	62	-9.755513e-01
15305	15306	TRUE	0.9965880891	0	3.086626e+01
15307	15308	TRUE	0.7003140218	146	9.302713e+00
15311	15312	TRUE	0.9700998080	10	3.744245e+00
15313	15314	FALSE	0.0072460192	221	-6.453873e-01
15317	15318	FALSE	0.0538740809	178	0.000000e+00
15320	15321	TRUE	0.9187441480	8	7.820550e-02
15321	15322	TRUE	0.9987512510	11	8.651694e+01
15324	15325	FALSE	0.0012985831	769	-6.246698e+00
15325	15326	TRUE	0.9439043353	117	7.261163e+01
15328	15329	FALSE	0.0560285504	152	-1.876569e+01
15329	15330	TRUE	0.8708359436	151	5.966504e+01
15330	15331	TRUE	0.9969817319	0	2.437215e+01
15332	15333	TRUE	0.9725917572	42	2.884913e+01
15333	15334	TRUE	0.9991320459	0	2.487809e+02
15334	15335	TRUE	0.9737456922	-3	4.750358e+00
15335	15336	TRUE	0.9778460610	4	5.654544e+00
15336	15337	TRUE	0.9066815836	36	5.239367e+00
421393	15338	FALSE	0.0018450182	1308	0.000000e+00
15339	15340	FALSE	0.1847362149	137	7.820550e-02
15343	15344	TRUE	0.9837121563	-7	9.671874e+00
421394	15345	FALSE	0.1391980601	96	0.000000e+00
15345	15346	FALSE	0.0207286643	516	1.079173e+01
15346	15347	TRUE	0.9978684816	-3	3.629942e+01
15347	15348	TRUE	0.9968848619	-3	6.252958e+00
15348	15349	TRUE	0.9975333818	0	7.974629e+00
15351	403709	FALSE	0.2410814064	56	0.000000e+00
403708	15352	FALSE	0.1064424874	160	0.000000e+00
15352	15353	FALSE	0.1303230550	50	-8.283674e+00
15354	15355	FALSE	0.2732382623	92	2.582659e-02
15355	15356	FALSE	0.0120812549	202	-9.685478e+00
15359	15360	TRUE	0.5014867237	-48	0.000000e+00
15360	15361	FALSE	0.0185328352	248	0.000000e+00
15362	15363	FALSE	0.0019657518	738	-1.306743e+01
15363	15364	TRUE	0.9541288983	86	5.254668e+01
15364	15365	TRUE	0.9962454100	15	9.389532e+01
15365	15366	TRUE	0.9962972114	12	9.589499e+01
15366	15367	TRUE	0.9995256272	-3	9.022202e+01
15368	15369	TRUE	0.8103442604	-43	-7.675967e-02
15370	15371	FALSE	0.0017441921	300	-8.715362e+00
15373	15374	TRUE	0.7973589117	105	5.010049e+00
15374	15375	FALSE	0.1678492468	30	-8.294035e+00
15377	15378	TRUE	0.5818947561	46	-3.110959e-01
15378	15379	FALSE	0.2698108401	86	-5.168663e-01
15379	15380	FALSE	0.0012202788	324	-7.983945e-01
15380	15381	TRUE	0.9997484840	0	2.455357e+02
15381	15382	TRUE	0.9981428843	12	2.076734e+01
15382	15383	TRUE	0.9397846916	1	1.822409e-01
15383	15384	TRUE	0.9597208329	0	2.616876e-01
15384	15385	FALSE	0.1484046462	92	0.000000e+00
15386	15387	TRUE	0.9876844031	-39	2.023490e+01
15387	15388	FALSE	0.2273228434	28	-4.352605e+00
15388	15389	FALSE	0.0120759250	211	-4.352605e+00
15390	15391	TRUE	0.8027393134	-3	-5.905397e+00
15394	15395	FALSE	0.0080922574	210	-6.290291e+00
15395	421398	FALSE	0.0033710487	440	0.000000e+00
421398	15396	FALSE	0.0047373451	374	0.000000e+00
15398	15399	FALSE	0.0519295173	149	-2.286667e+00
15399	15400	TRUE	0.9903534109	7	1.011224e+01
15400	15401	FALSE	0.2069630783	194	1.007993e+01
15401	15402	TRUE	0.9803733731	-3	3.718775e+00
15403	15404	FALSE	0.0447600604	269	2.616876e-01
15404	421399	FALSE	0.1544346774	89	0.000000e+00
421399	15405	FALSE	0.0914653577	140	0.000000e+00
15405	15406	FALSE	0.0144684578	236	-1.074343e+00
15406	15407	FALSE	0.1199744729	68	-1.166665e+00
15407	15408	FALSE	0.1230743256	66	-1.166665e+00
15408	15409	FALSE	0.0012479655	368	-1.864285e+00
15409	15410	FALSE	0.2735848198	68	-4.408361e-01
15410	15411	TRUE	0.9979948189	2	8.477071e+00
15411	15412	TRUE	0.9933576850	0	1.011224e+01
15412	15413	TRUE	0.9503375975	-13	4.268906e+00
15413	15414	TRUE	0.9928348818	-3	9.264945e+00
15414	15415	FALSE	0.0014200319	313	-1.243030e+00
15415	15416	FALSE	0.1548171512	134	4.526462e-02
15416	15417	FALSE	0.0060263666	249	-1.427592e+00
15418	15419	TRUE	0.7966147855	27	9.535048e-01
15419	15420	FALSE	0.0462776411	275	9.373183e-01
15420	15421	TRUE	0.9689995760	2	-4.968629e+00
15421	15422	FALSE	0.2019855892	38	-7.143632e+00
15424	15425	TRUE	0.7852866943	54	5.897412e+00
15425	15426	TRUE	0.9838194889	0	5.897412e+00
15426	15427	TRUE	0.9250084059	9	2.616876e-01
15427	15428	FALSE	0.4313368616	75	2.616876e-01
15428	15429	FALSE	0.0528589665	186	3.587974e-02
15429	15430	TRUE	0.9607696336	14	7.153619e+00
15430	15431	TRUE	0.9498325613	21	2.173706e+01
15431	15432	TRUE	0.9932189494	-13	5.349406e+01
15432	15433	TRUE	0.8592407863	31	1.078995e+01
15433	15434	TRUE	0.9758992816	10	1.415013e+01
15434	15435	TRUE	0.9749176416	10	1.359034e+01
15435	15436	TRUE	0.9686472322	-3	1.075318e+01
15436	15437	TRUE	0.9896975062	-3	2.314376e+01
15437	15438	TRUE	0.9521587048	14	7.958320e-01
15438	15439	FALSE	0.1189320998	158	5.275778e-02
15441	15442	TRUE	0.9910479146	-3	2.169430e+01
15442	15443	FALSE	0.0323276762	148	-4.625111e+00
15446	15447	FALSE	0.0082970775	275	-1.969737e+01
15448	15449	FALSE	0.0021633845	316	-7.028491e+00
15451	15452	FALSE	0.0135383011	273	0.000000e+00
15453	15454	TRUE	0.5801419328	152	7.120926e+00
15454	15455	FALSE	0.1842611158	195	3.335353e-02
15455	15456	TRUE	0.5827446295	11	-5.976318e+00
15456	15457	TRUE	0.9134300671	31	9.970810e+00
15457	15458	TRUE	0.9948408464	0	-1.764684e+00
15459	15460	FALSE	0.0049751590	330	-2.381124e-01
15462	15463	FALSE	0.0017455953	478	-1.032751e+01
15464	15465	FALSE	0.0705065693	52	-1.953484e+00
15465	15466	TRUE	0.8778570884	2	3.046946e-02
15466	15467	FALSE	0.3115852811	55	1.687804e-02
15467	15468	TRUE	0.8620991431	-7	7.878459e-02
15468	15469	FALSE	0.3241904258	57	3.046946e-02
15469	15470	TRUE	0.8073126054	-7	3.046946e-02
15470	15471	FALSE	0.1865510670	102	3.046946e-02
15471	15472	FALSE	0.3084531618	75	6.190656e-02
15472	15473	TRUE	0.9151753911	0	6.190656e-02
15477	15478	FALSE	0.0041256838	264	-8.395273e+00
15479	15480	FALSE	0.2333201447	23	-8.395273e+00
15480	15481	TRUE	0.7294773181	13	0.000000e+00
15481	15482	TRUE	0.7980112959	7	0.000000e+00
15482	15483	TRUE	0.5850727293	-28	0.000000e+00
15483	15484	FALSE	0.4614273383	27	0.000000e+00
15484	15485	FALSE	0.1422990478	138	0.000000e+00
15485	15486	FALSE	0.4845466563	-61	0.000000e+00
15486	15487	FALSE	0.4579666003	-82	0.000000e+00
15487	15488	TRUE	0.6325439936	-19	0.000000e+00
15488	15489	FALSE	0.1253345908	75	-3.733239e-01
15489	15490	FALSE	0.0642057115	166	0.000000e+00
15490	15491	TRUE	0.6139897755	-24	0.000000e+00
15493	15494	FALSE	0.3199370055	59	0.000000e+00
15494	15495	TRUE	0.8471707750	0	0.000000e+00
15496	15497	FALSE	0.0081888548	317	0.000000e+00
15497	15498	FALSE	0.0018607105	928	0.000000e+00
15498	15499	FALSE	0.0677541519	69	-9.191697e+00
15499	15500	FALSE	0.0012898145	367	-1.421430e+01
15501	15502	FALSE	0.0727627866	111	-8.176705e-01
15503	15504	TRUE	0.9529843293	-3	9.837502e-01
15504	15505	TRUE	0.9740574992	2	3.911832e+00
15508	15509	FALSE	0.0210370380	248	-8.894749e-02
15510	15511	TRUE	0.9892957429	12	3.262830e+01
15511	15512	TRUE	0.9915172981	9	3.262830e+01
15512	15513	TRUE	0.9938319987	9	4.315880e+01
15513	15514	TRUE	0.9918058350	8	3.096757e+01
15514	15515	TRUE	0.7697582620	-3	-1.514403e+00
15515	15516	TRUE	0.9978432950	0	8.362888e+00
15516	15517	TRUE	0.9840567771	2	5.253360e+00
15517	15518	TRUE	0.9427096189	-10	2.126292e+00
15518	15519	TRUE	0.9873492455	0	1.009024e+00
15519	15520	TRUE	0.6297518181	27	-2.333282e+00
15520	15521	FALSE	0.4674427194	101	2.779180e+00
15521	15522	TRUE	0.9423227377	-18	2.029708e+00
15522	15523	FALSE	0.0068317991	331	0.000000e+00
15524	15525	FALSE	0.3957230129	-42	0.000000e+00
15526	15527	FALSE	0.0516768156	181	0.000000e+00
15527	15528	FALSE	0.0337098223	208	0.000000e+00
15528	15529	FALSE	0.3241904258	57	3.046946e-02
15529	15530	FALSE	0.1043055022	165	4.526462e-02
15530	15531	TRUE	0.9955662047	0	2.873656e+00
15531	15532	TRUE	0.9224830075	16	1.751538e+00
15532	15533	TRUE	0.9840729586	14	1.013416e+01
15535	15536	FALSE	0.0032882962	272	-9.623887e+00
15536	15537	FALSE	0.0694821159	197	5.275778e-02
15539	15540	FALSE	0.0406827598	245	7.820550e-02
15544	15545	FALSE	0.0106278378	225	-3.636644e+00
15547	15548	FALSE	0.2698716044	63	1.065256e-02
15550	15551	TRUE	0.9498686397	-3	2.616876e-01
15551	15552	FALSE	0.0011106851	302	2.468924e-01
15555	15556	FALSE	0.3296095890	31	-4.186122e-01
15557	15558	FALSE	0.0702875703	186	3.046946e-02
15559	15560	FALSE	0.1410099010	79	-7.274411e+00
15560	15561	FALSE	0.0230315578	245	-4.629171e-01
15561	15562	TRUE	0.9677668526	18	8.742186e+00
15562	15563	TRUE	0.9891251555	1	6.387817e+00
15563	15564	TRUE	0.9817553859	-10	8.881023e+00
15564	15565	TRUE	0.9357846639	22	6.413265e+00
15565	15566	FALSE	0.0013300884	312	-8.649650e+00
15566	15567	FALSE	0.0793151542	86	-2.676945e+00
15568	15569	TRUE	0.7514949570	-3	-6.434511e-01
15570	15571	FALSE	0.0644700946	141	-2.421838e+00
15575	15576	FALSE	0.2564093822	76	3.046946e-02
15576	15577	FALSE	0.0005534490	738	-8.395273e+00
15577	15578	TRUE	0.6520759053	-16	0.000000e+00
15578	15579	FALSE	0.0505459770	182	0.000000e+00
15579	15580	FALSE	0.2950719518	44	0.000000e+00
15580	15581	FALSE	0.0206279040	240	0.000000e+00
15581	15582	FALSE	0.1337264261	100	0.000000e+00
15585	15586	FALSE	0.2037002256	79	-1.094853e+00
15586	15587	TRUE	0.9904350368	-3	1.803763e-01
15587	15588	TRUE	0.9923787817	0	1.803763e-01
15588	15589	TRUE	0.9969117924	-3	1.953926e+01
15589	15590	TRUE	0.7351643274	82	7.613999e+00
15590	15591	FALSE	0.0075379963	324	0.000000e+00
15591	15592	FALSE	0.3201035093	39	0.000000e+00
15592	15593	TRUE	0.5142141485	24	0.000000e+00
15593	15594	FALSE	0.0161221076	260	0.000000e+00
15595	15596	TRUE	0.9959204514	13	7.451521e+00
15596	15597	TRUE	0.9958142146	-7	7.137864e+00
15598	15599	FALSE	0.1759237804	68	7.820550e-02
15599	15600	FALSE	0.1528246357	104	-1.036990e+00
15600	15601	FALSE	0.2441576901	130	2.362399e-01
15601	15602	FALSE	0.2921831525	102	2.362399e-01
15604	15605	TRUE	0.9907239980	-7	2.663703e+00
15605	15606	TRUE	0.9648653884	-3	2.573793e+00
15606	15607	TRUE	0.9925935301	-3	1.992726e+01
15607	15608	TRUE	0.9837140823	2	7.229178e+00
15608	15609	TRUE	0.8109537062	14	-5.179895e-01
15609	15610	FALSE	0.0250449374	258	-5.591921e-01
15610	15611	TRUE	0.9775758993	1	1.359143e-02
15611	15612	FALSE	0.0010137540	364	-1.265318e+00
15612	15613	FALSE	0.1975029983	131	7.820550e-02
15613	15614	FALSE	0.3833947873	156	3.512193e+00
15614	15615	FALSE	0.0038796723	362	5.275778e-02
15615	15616	TRUE	0.8612011599	45	1.562081e+00
15616	15617	FALSE	0.3385993146	38	-2.240417e+00
15617	15618	FALSE	0.0200246858	291	-5.224596e-01
15618	15619	TRUE	0.6932804935	37	8.620313e-01
15619	15620	FALSE	0.0013901703	369	-4.168086e+00
15620	15621	FALSE	0.3102056780	75	6.341034e-02
15621	15622	FALSE	0.0357309634	248	6.341034e-02
15622	15623	FALSE	0.0009276779	334	6.755294e-02
15623	15624	TRUE	0.8825590894	59	5.275778e-02
15624	15625	TRUE	0.9856949128	13	5.275778e-02
15625	15626	TRUE	0.8362241540	14	1.687804e-02
15626	15627	FALSE	0.0091285369	356	0.000000e+00
15627	15628	FALSE	0.0080221040	318	0.000000e+00
15628	15629	TRUE	0.9204755357	0	9.385790e-01
15629	15630	FALSE	0.0247499372	223	0.000000e+00
15630	15631	FALSE	0.3922147624	44	3.046946e-02
15631	15632	FALSE	0.0006371310	531	3.046946e-02
15632	15633	TRUE	0.7901393414	79	1.695488e+01
15634	15635	TRUE	0.9848152652	-6	2.750619e+01
15635	15636	TRUE	0.9948393266	0	3.429008e+01
15636	15637	TRUE	0.9853096129	12	3.658682e+01
15637	15638	TRUE	0.8569365859	27	1.734044e+00
15638	15639	TRUE	0.8970076979	24	2.019503e+00
15639	15640	FALSE	0.0938205515	57	-5.983331e+00
15641	15642	FALSE	0.0192857481	156	-8.737650e+00
15642	15643	FALSE	0.0422719057	227	4.112203e-02
15643	15644	FALSE	0.0217035345	112	4.112203e-02
15644	15645	TRUE	0.9341750882	0	1.997810e-01
15645	15646	FALSE	0.1701589056	64	-6.341173e-01
15647	15648	FALSE	0.1765968282	78	0.000000e+00
15648	15649	FALSE	0.1140812882	150	2.544772e-02
15651	15652	TRUE	0.9698164805	14	2.616876e-01
15652	15653	TRUE	0.6766325444	32	2.616876e-01
15661	15662	FALSE	0.1350328508	89	-6.847439e+00
15662	15663	FALSE	0.0303754437	177	-1.194240e+00
15664	15665	FALSE	0.4298044025	89	4.437086e-01
15666	15667	FALSE	0.0081888548	317	0.000000e+00
15668	15669	TRUE	0.8471707750	0	0.000000e+00
15669	15670	FALSE	0.4968914028	-49	0.000000e+00
421402	15671	FALSE	0.2950719518	44	0.000000e+00
15672	15673	FALSE	0.0607663158	169	0.000000e+00
15673	15674	FALSE	0.0090947110	310	0.000000e+00
15674	421403	TRUE	0.5643299588	21	0.000000e+00
421403	15675	FALSE	0.0483259358	184	0.000000e+00
15675	15676	TRUE	0.6375970296	-3	-3.814816e+00
15676	15677	TRUE	0.6184766002	-3	-4.547276e+00
15677	15678	TRUE	0.8025899969	5	0.000000e+00
15678	15679	FALSE	0.0021197911	679	0.000000e+00
15681	15682	FALSE	0.2378322067	-16	-1.495044e+01
15682	421404	TRUE	0.8233814963	2	0.000000e+00
421404	15683	FALSE	0.1544346774	89	0.000000e+00
15683	15684	FALSE	0.0279868576	217	0.000000e+00
15684	15685	FALSE	0.0946204760	72	-2.812923e+00
15685	15686	TRUE	0.7857653544	0	-1.591142e-01
15687	15688	FALSE	0.0366922146	203	0.000000e+00
15689	15690	TRUE	0.5281862443	23	0.000000e+00
15690	15691	TRUE	0.6520759053	-16	0.000000e+00
15692	15693	FALSE	0.0145504872	167	-8.333367e+00
15693	15694	TRUE	0.6135980056	-40	1.359143e-02
15694	15695	FALSE	0.2120978707	30	-4.282816e+00
15696	15697	TRUE	0.8595365702	-3	1.687804e-02
15697	15698	FALSE	0.1453456182	93	0.000000e+00
15698	15699	FALSE	0.4500847764	-117	0.000000e+00
15699	15700	TRUE	0.9642147504	-25	0.000000e+00
15701	15702	TRUE	0.9648339332	12	3.640408e+00
15702	15703	FALSE	0.0890875902	206	-4.320917e-01
15704	15705	FALSE	0.1949945174	35	-2.753903e+00
15707	15708	FALSE	0.0873914126	199	1.184697e-01
15708	15709	TRUE	0.6930080091	58	2.362399e-01
15709	15710	TRUE	0.9468588868	11	5.275778e-02
15710	15711	TRUE	0.9510615779	2	1.099857e+00
15711	15712	TRUE	0.8799229298	34	2.123368e+00
15712	15713	FALSE	0.0206501395	135	-1.417318e+01
15714	15715	FALSE	0.2101907511	113	2.364931e-01
15715	15716	FALSE	0.0486847247	135	-2.508159e+00
15717	15718	FALSE	0.0006090665	397	-1.190797e+01
15718	15719	FALSE	0.0040629682	276	-7.084900e+00
15720	15721	TRUE	0.9949761551	-13	1.717614e+01
15723	15724	TRUE	0.9976197573	11	3.603540e+01
15725	15726	FALSE	0.0160028931	186	-6.036844e+00
15726	15727	FALSE	0.3665597671	37	-4.719046e-01
15729	15730	TRUE	0.9682734517	4	-5.524654e+00
15730	15731	FALSE	0.1589319417	76	-5.423788e+00
15732	15733	FALSE	0.0368176128	143	-8.887422e+00
15734	15735	FALSE	0.4851682110	101	6.467755e-01
15736	15737	FALSE	0.3883838790	51	5.275778e-02
15737	15738	TRUE	0.9653920294	-3	-2.069061e-02
15738	15739	FALSE	0.0010109009	391	6.132746e-02
15739	15740	FALSE	0.1258540781	221	-4.966003e-01
15740	15741	FALSE	0.2775380770	112	-8.158885e-03
15742	15743	TRUE	0.9722759539	10	5.449167e+00
15743	15744	FALSE	0.0417280398	104	-1.365964e+01
15746	15747	FALSE	0.4792067885	62	2.616876e-01
15747	15748	TRUE	0.5450254440	77	1.583576e+00
15748	15749	TRUE	0.9976283182	0	1.423597e+01
15749	15750	TRUE	0.9972890386	-7	1.296423e+01
15750	15751	TRUE	0.9829431846	1	6.114540e+00
15751	15752	TRUE	0.9973924016	4	4.446453e+01
15752	15753	TRUE	0.9972142497	4	4.305954e+01
15753	15754	TRUE	0.9950704293	0	8.363091e+00
15754	15755	FALSE	0.0004915198	611	-9.895110e+00
15755	15756	FALSE	0.0082289126	106	-8.384899e+00
15757	15758	FALSE	0.1282208557	59	-4.727907e+00
15758	15759	FALSE	0.0677928341	129	-9.480584e+00
15759	15760	TRUE	0.5253071448	59	3.404595e-01
15760	15761	FALSE	0.0140878481	179	-8.453108e+00
15764	15765	TRUE	0.7969610944	-39	2.616876e-01
15765	15766	TRUE	0.9930238240	0	1.853413e+01
15767	15768	FALSE	0.0568911332	81	-8.509409e+00
15768	15769	FALSE	0.1792003436	49	-7.437746e-01
15770	15771	TRUE	0.7987380901	37	-2.477763e-01
15771	15772	FALSE	0.0764323410	81	-1.197665e+01
15772	15773	FALSE	0.3778521539	103	-1.262155e+00
15773	15774	FALSE	0.1466471017	93	-2.904486e+00
15776	15777	FALSE	0.0273031334	128	1.325913e+00
15781	15782	FALSE	0.0035390805	291	-2.336967e+00
403647	403648	TRUE	0.9836013088	5	0.000000e+00
403648	15786	FALSE	0.1225644148	108	0.000000e+00
15786	15787	FALSE	0.1813366172	126	5.275778e-02
15788	15789	TRUE	0.8991051328	4	7.820550e-02
15789	15790	TRUE	0.9650374897	-3	7.820550e-02
15790	15791	TRUE	0.8525503102	13	7.820550e-02
15791	15792	TRUE	0.8920890001	4	6.755294e-02
15792	15793	TRUE	0.7884959954	21	6.755294e-02
15793	15794	FALSE	0.0003518629	455	7.820550e-02
15795	15796	FALSE	0.0005275166	311	-1.386773e-01
15797	15798	FALSE	0.1807253830	149	1.439175e-01
15798	15799	TRUE	0.9376132418	13	-1.277677e+00
15799	15800	TRUE	0.9966726177	-3	8.979511e+01
15800	15801	TRUE	0.9894727760	-25	1.090475e+02
15801	15802	TRUE	0.9962467269	10	1.393580e+02
15802	15803	TRUE	0.9859205588	-30	3.523669e-01
15803	15804	FALSE	0.0003618287	548	-1.456009e+00
15804	15805	FALSE	0.4385410753	19	-1.456009e+00
15805	15806	TRUE	0.9758813214	-3	2.298056e+00
15807	15808	FALSE	0.0005477637	402	-6.780626e-01
15808	15809	FALSE	0.2749804901	100	1.439175e-01
15809	15810	FALSE	0.0341955465	221	1.439175e-01
15810	15811	TRUE	0.8859870269	12	9.173171e-02
15811	15812	TRUE	0.9439748331	31	3.567246e+01
15812	15813	FALSE	0.2024223805	143	-2.657772e-01
15813	15814	TRUE	0.9123593465	-40	5.762492e+00
15815	421406	FALSE	0.1294937186	102	0.000000e+00
15816	15817	TRUE	0.9899394469	20	1.289482e+01
15817	15818	TRUE	0.7884911636	56	-8.369118e-01
15818	15819	TRUE	0.9882309863	-3	4.420584e+00
15819	15820	TRUE	0.9343420445	3	1.439175e-01
15822	15823	FALSE	0.3247283468	157	1.923143e+00
15823	15824	FALSE	0.2085681498	132	2.468924e-01
15825	15826	TRUE	0.5314628831	63	5.759367e-01
15826	15827	FALSE	0.0011214411	247	-1.048895e+00
15827	15828	FALSE	0.0123057506	78	-8.969084e+00
15828	15829	TRUE	0.9704593875	0	1.654957e+00
15829	15830	TRUE	0.5510440438	63	-1.655252e+00
15830	15831	FALSE	0.0453031942	101	-1.144576e+01
15831	15832	TRUE	0.9960499092	5	5.332862e+01
15832	15833	TRUE	0.9994027765	15	3.076110e+02
15833	15834	FALSE	0.0123730684	284	0.000000e+00
15834	15835	FALSE	0.1132191394	123	0.000000e+00
15835	15836	TRUE	0.9966981153	53	3.150103e+02
15836	15837	TRUE	0.9568646994	97	2.595751e+02
15837	15838	TRUE	0.9981428540	4	9.696777e+01
15841	15842	FALSE	0.3341993248	101	2.616876e-01
15842	15843	FALSE	0.3209961397	106	2.616876e-01
15845	15846	FALSE	0.0233870614	151	-6.825960e+00
15846	15847	FALSE	0.3999206042	133	1.666228e+00
15848	15849	FALSE	0.0211790839	277	4.526462e-02
15851	15852	TRUE	0.9566203001	13	3.060804e+01
15852	15853	FALSE	0.0659201662	105	-4.199278e+00
15853	15854	TRUE	0.9531104995	8	1.254636e+00
15854	15855	TRUE	0.9910759605	51	6.929664e+01
15855	15856	TRUE	0.9753773061	85	1.645004e+01
15856	15857	FALSE	0.0014569783	299	-1.048895e+00
15858	15859	FALSE	0.0185889236	230	2.616876e-01
15860	15861	FALSE	0.0601082196	140	-2.951184e-01
15861	15862	FALSE	0.0008812294	330	-1.626155e+00
15862	15863	TRUE	0.9327051204	-7	9.454361e+00
15863	15864	TRUE	0.9928959571	-3	1.551485e+01
15864	15865	TRUE	0.9962406933	-3	2.308816e+01
15865	15866	TRUE	0.9841418223	-3	1.794511e+00
421407	15867	TRUE	0.7132040313	14	0.000000e+00
15867	15868	FALSE	0.1094309354	119	-3.855924e+00
15868	15869	TRUE	0.6325755344	-157	7.820550e-02
15869	15870	TRUE	0.8295937262	15	7.820550e-02
15870	15871	TRUE	0.9158100173	0	6.341034e-02
15871	15872	TRUE	0.6946894897	7	-7.692223e-01
15872	15873	TRUE	0.9745750113	18	1.121779e+01
15873	15874	TRUE	0.9923635493	0	5.486828e+00
15874	15875	FALSE	0.2778292679	52	-8.943854e-01
15880	15881	TRUE	0.6747963055	5	-1.488950e+00
15881	15882	TRUE	0.7489527775	5	-4.058541e+00
15882	15883	FALSE	0.3906200655	117	-1.893876e+00
15884	15885	FALSE	0.0392762331	167	5.586813e+00
15885	15886	TRUE	0.9468411784	-7	-7.475045e-01
15887	15888	FALSE	0.0919016999	117	-8.399723e+00
15888	15889	FALSE	0.1889874853	137	-2.007632e-01
15889	15890	TRUE	0.8530332888	10	-4.388072e-01
15890	15891	TRUE	0.8122255359	-16	7.820550e-02
15891	15892	TRUE	0.9703650063	21	5.275778e-02
15892	15893	TRUE	0.8252804734	17	-8.910286e-01
15893	15894	TRUE	0.7155743203	27	7.820550e-02
15894	15895	FALSE	0.0005498031	370	7.820550e-02
15895	15896	TRUE	0.7299382489	-3	-4.686875e-01
15897	15898	FALSE	0.0155581968	63	1.958135e+00
15899	15900	FALSE	0.0493459232	90	-8.572897e+00
15901	15902	TRUE	0.9314629573	113	7.734790e+01
15902	15903	FALSE	0.1416342582	147	5.275778e-02
15903	15904	TRUE	0.9801578157	1	5.275778e-02
15904	15905	TRUE	0.5025524742	43	1.184697e-01
15909	15910	FALSE	0.2810938447	34	-3.588666e-01
15913	15914	FALSE	0.0229954752	148	-8.427960e+00
15914	15915	TRUE	0.9202087079	4	2.362399e-01
15915	15916	FALSE	0.0139598082	173	-5.857402e-01
15916	15917	FALSE	0.0691070881	127	-2.727238e+00
15918	15919	FALSE	0.0083851060	191	1.048866e+00
15919	15920	TRUE	0.7812969114	32	8.500700e-01
15920	15921	TRUE	0.8692038106	56	2.180738e-01
15922	15923	TRUE	0.8073638012	70	4.649985e+00
15923	15924	FALSE	0.0398878804	205	3.308163e+00
15924	15925	FALSE	0.3209238009	40	4.709177e+00
15925	15926	TRUE	0.8808204090	58	9.336499e+00
15927	15928	FALSE	0.0007939130	362	-2.676945e+00
15930	15931	TRUE	0.9755423172	4	2.823180e+00
15931	15932	FALSE	0.0333404611	184	-4.593505e+00
15932	15933	FALSE	0.0918646849	101	-1.297356e+00
15934	421408	TRUE	0.8471707750	0	0.000000e+00
15935	15936	TRUE	0.9875194546	63	6.244305e+01
15936	15937	TRUE	0.9992052469	4	8.085876e+01
15937	15938	TRUE	0.8547324382	55	1.309605e+01
15938	15939	FALSE	0.0005780250	375	-7.362026e+00
15940	15941	FALSE	0.0431754061	166	-1.438301e+01
15941	15942	TRUE	0.9222541173	13	7.967457e-01
15942	15943	FALSE	0.0001307516	670	2.616876e-01
15943	15944	FALSE	0.4313368616	75	2.616876e-01
15947	15948	FALSE	0.2664692412	192	-9.003011e+00
15948	15949	TRUE	0.9517700625	20	7.753068e+00
15949	15950	TRUE	0.5858619625	97	4.771421e+00
15951	15952	TRUE	0.9522762544	-37	7.361457e+00
15952	15953	TRUE	0.6280639854	74	3.143162e+00
15953	15954	FALSE	0.3053712573	103	2.510350e-01
15954	15955	TRUE	0.7352698960	21	7.820550e-02
15956	15957	FALSE	0.0007012178	393	-8.427960e+00
15957	15958	TRUE	0.9360294548	13	1.558129e+00
15958	15959	TRUE	0.9727290450	4	2.150857e+00
15960	15961	FALSE	0.2800188310	102	2.139516e-01
15961	15962	TRUE	0.7954323268	24	2.362399e-01
15963	15964	FALSE	0.0164046518	209	-2.269606e+00
15964	15965	FALSE	0.0006042160	327	2.616876e-01
15965	15966	FALSE	0.0699008093	55	1.315261e+00
15968	15969	TRUE	0.8421623912	37	1.650778e+01
15969	15970	FALSE	0.2230841199	235	2.387888e+01
15971	15972	FALSE	0.0351113862	128	-3.463405e+00
15973	15974	FALSE	0.3652542631	120	-7.946603e-01
15974	15975	TRUE	0.5297494569	79	-1.873534e+00
15976	15977	TRUE	0.9996903275	-3	1.418026e+02
15978	15979	TRUE	0.9996968729	9	2.151400e+02
15981	15982	TRUE	0.9838934807	35	6.634137e+01
15982	15983	TRUE	0.9206077392	29	4.071014e+00
15983	15984	TRUE	0.7889005834	118	1.086238e+01
15985	15986	TRUE	0.6885456475	-3	-1.664549e+00
15986	15987	TRUE	0.8301306194	23	7.556448e-01
15987	15988	FALSE	0.1821835446	41	1.338210e+00
15988	15989	TRUE	0.9959855584	-3	2.010039e+01
15990	15991	TRUE	0.9910741187	7	4.754898e+00
15991	15992	FALSE	0.0002610961	388	-6.973880e-01
15992	15993	FALSE	0.4687404272	14	-4.253276e+00
15994	15995	FALSE	0.1159531893	156	4.526462e-02
15996	15997	TRUE	0.9682038880	0	1.629510e+00
15997	15998	TRUE	0.9989324832	-7	1.170625e+02
15998	15999	FALSE	0.1195650647	202	-1.940108e+01
15999	16000	TRUE	0.9942160170	11	2.340562e+01
16000	16001	TRUE	0.9935714552	15	5.100832e+00
16001	16002	TRUE	0.9983564874	3	7.181401e+01
16002	16003	TRUE	0.9847110854	19	7.806959e-01
16003	16004	TRUE	0.8844011474	46	5.591719e-02
16004	16005	TRUE	0.7736661510	145	-5.666848e-02
16005	16006	TRUE	0.9937701439	21	5.032567e+01
16006	16007	TRUE	0.9417169101	5	6.236709e+00
16007	16008	TRUE	0.9970598338	-3	6.781625e+01
16008	16009	TRUE	0.6519768449	127	1.109476e+01
16009	16010	TRUE	0.9832869718	3	1.175197e+01
16010	16011	FALSE	0.0088835288	312	0.000000e+00
16011	16012	TRUE	0.9349713302	-81	0.000000e+00
16014	16015	TRUE	0.9933774686	-25	2.645715e+01
16015	16016	FALSE	0.1560811622	167	-4.114197e-01
16016	16017	TRUE	0.9875274155	12	1.144462e+01
16017	16018	TRUE	0.8276625212	70	1.143605e+01
16019	16020	TRUE	0.7934175671	16	5.591719e-02
16020	16021	FALSE	0.0004445396	440	5.591719e-02
16021	16022	FALSE	0.1732197167	171	2.616876e-01
16025	403707	FALSE	0.0410871245	196	0.000000e+00
403707	403706	TRUE	0.9754797536	13	0.000000e+00
403706	403705	TRUE	0.8278895604	55	0.000000e+00
403705	16026	FALSE	0.1188839936	152	0.000000e+00
16026	16027	TRUE	0.9642851100	57	4.626521e+01
16027	16028	TRUE	0.8913869385	63	1.007302e+01
16030	16031	FALSE	0.0093487001	230	-7.542621e+00
16031	16032	TRUE	0.9962199296	-3	3.748774e+01
16032	16033	FALSE	0.4743763660	15	-2.120180e+00
16033	16034	TRUE	0.7813003961	9	-9.068189e-01
16034	16035	FALSE	0.1227771030	88	-8.364428e+00
16035	16036	TRUE	0.9624698572	10	1.872378e+00
16036	16037	FALSE	0.0147424364	321	-1.549698e+01
16038	16039	TRUE	0.9971516864	25	5.107753e+01
16039	16040	TRUE	0.9837393085	0	6.989936e+00
16040	16041	FALSE	0.4151620754	78	2.616876e-01
16043	16044	TRUE	0.9915752555	-3	1.031493e+01
16044	16045	FALSE	0.0587712726	109	-2.788159e+00
16045	16046	FALSE	0.1662543113	125	-3.686341e-01
16047	16048	TRUE	0.7773833755	10	0.000000e+00
16048	16049	FALSE	0.1019940841	132	0.000000e+00
16052	16053	TRUE	0.9996125457	-7	1.398286e+02
16053	16054	TRUE	0.9985015656	-28	3.291699e+01
16054	16055	TRUE	0.9975291290	0	2.951460e+01
16055	16056	TRUE	0.9906616778	19	2.397453e+01
16056	16057	TRUE	0.9978984309	-3	6.177368e+00
16057	16058	TRUE	0.6737667796	105	6.105838e+00
16058	16059	TRUE	0.9981436767	5	1.624169e+01
16059	16060	TRUE	0.9992411579	-3	2.221691e+01
16060	16061	TRUE	0.5826230409	63	1.353863e+00
16061	16062	TRUE	0.9809806288	0	6.435321e+00
16062	16063	TRUE	0.9996326418	10	1.044210e+02
16063	16064	TRUE	0.9982078389	8	1.152130e+02
16064	16065	FALSE	0.0089619814	290	-7.043193e+00
16067	16068	FALSE	0.0020000299	298	2.362399e-01
16069	16070	FALSE	0.0259914861	156	6.755294e-02
16070	16071	FALSE	0.3100708346	79	7.820550e-02
16073	16074	TRUE	0.9671532393	-19	7.235092e+00
16074	16075	FALSE	0.2108663903	67	-1.637335e+00
16075	16076	FALSE	0.3938045510	40	2.228831e-02
16077	16078	TRUE	0.7773833755	10	0.000000e+00
16078	16079	FALSE	0.1631339716	84	0.000000e+00
16079	421410	FALSE	0.1706062890	80	0.000000e+00
421410	16080	FALSE	0.0679307724	162	0.000000e+00
16081	16082	TRUE	0.9823263506	0	5.867490e+00
16083	16084	FALSE	0.0900630629	109	-1.074585e+01
16084	16085	TRUE	0.9975581610	1	4.595748e+01
16085	16086	FALSE	0.0044574170	257	-8.586812e+00
16086	16087	FALSE	0.0015714764	313	-8.450248e+00
16087	421411	TRUE	0.5441232961	22	0.000000e+00
16088	403649	FALSE	0.1952334820	101	0.000000e+00
403649	16089	FALSE	0.0329546866	239	0.000000e+00
16090	16091	TRUE	0.5441232961	22	0.000000e+00
16092	16093	FALSE	0.0686758086	102	-4.988086e+00
16093	16094	FALSE	0.0008644724	343	-8.402512e+00
403703	16095	FALSE	0.1952334820	101	0.000000e+00
16096	16097	FALSE	0.3949048137	102	-2.144282e+00
16098	16099	FALSE	0.4656583142	65	2.616876e-01
16099	16100	TRUE	0.9933856091	12	9.431092e+01
16100	16101	TRUE	0.9965350151	-3	3.593166e+01
16101	16102	FALSE	0.0005372815	541	-1.327218e+00
16102	421412	FALSE	0.1249782983	106	0.000000e+00
16104	16105	FALSE	0.3957230129	-42	0.000000e+00
16106	16107	TRUE	0.8150931261	-3	0.000000e+00
16107	16108	FALSE	0.0583084901	172	0.000000e+00
16108	16109	FALSE	0.1184897505	115	0.000000e+00
16109	16110	TRUE	0.8150931261	-3	0.000000e+00
16110	16111	FALSE	0.0728253421	63	-8.077595e+00
16111	16112	FALSE	0.3337202694	74	7.820550e-02
16112	16113	FALSE	0.0487788114	89	-8.347537e+00
16113	16114	TRUE	0.5484677267	-3	-8.372985e+00
16114	421413	FALSE	0.0045097655	387	0.000000e+00
16115	16116	FALSE	0.2838445528	106	2.362399e-01
16116	16117	FALSE	0.1039796463	198	1.110767e-01
16117	16118	FALSE	0.1904057251	119	1.184697e-01
16120	16121	TRUE	0.9296649793	14	1.673669e+01
16121	16122	FALSE	0.0981951551	179	-4.549084e-01
16122	16123	FALSE	0.0118802908	261	-1.346725e+00
16123	16124	FALSE	0.3590511039	25	-2.372873e+00
16124	421414	FALSE	0.1663571015	82	0.000000e+00
421414	16125	TRUE	0.8233814963	2	0.000000e+00
16126	16127	FALSE	0.1438431801	146	5.275778e-02
16127	16128	TRUE	0.9993627194	6	3.082622e+01
16128	16129	TRUE	0.9996565154	-3	8.734899e+01
16129	16130	TRUE	0.9990171231	-3	2.600729e+01
16130	16131	TRUE	0.9958355260	0	1.990337e+01
16131	16132	TRUE	0.9983721662	-3	2.329758e+02
16132	16133	TRUE	0.9993831748	-18	2.116315e+02
16133	16134	TRUE	0.9993276629	-6	8.604093e+01
16135	16136	FALSE	0.0871130405	110	-7.186632e-01
16136	16137	FALSE	0.0055088690	249	-1.576315e+01
16137	16138	FALSE	0.1079012390	128	0.000000e+00
16138	16139	FALSE	0.4358554220	-1494	0.000000e+00
16139	16140	FALSE	0.0017538424	480	0.000000e+00
16140	16141	TRUE	0.6620326751	-15	0.000000e+00
16141	16142	TRUE	0.6325439936	-19	0.000000e+00
16142	16143	TRUE	0.8116722930	3	0.000000e+00
16143	16144	TRUE	0.8471707750	0	0.000000e+00
16144	16145	TRUE	0.9721481200	8	-9.270817e-01
16145	16146	TRUE	0.9794406949	-3	-2.040064e+00
16146	16147	TRUE	0.9977752159	0	1.149286e+02
16147	16148	TRUE	0.9889511299	58	4.393145e+01
16148	16149	TRUE	0.9974066055	0	4.918657e+01
16149	16150	FALSE	0.0012228521	373	-7.875225e-02
16150	16151	FALSE	0.0166437852	175	-8.164055e+00
16151	16152	TRUE	0.9137044227	11	2.616876e-01
16152	16153	TRUE	0.9154719498	-3	1.439175e-01
16153	16154	FALSE	0.0046063778	276	1.439175e-01
16154	16155	TRUE	0.9665052548	2	1.214302e+00
16155	16156	TRUE	0.5202400840	55	-2.193190e+00
16156	16157	TRUE	0.5222414410	105	1.487148e+01
16157	16158	TRUE	0.9963102837	3	-1.201851e+00
16158	16159	TRUE	0.9208335107	-3	2.616876e-01
16159	16160	TRUE	0.9616594088	0	8.626683e-01
16160	16161	TRUE	0.9955801494	3	7.215379e+01
16161	16162	TRUE	0.8034115808	26	-4.118740e-03
16162	16163	TRUE	0.9366821778	16	2.977080e+00
16163	16164	TRUE	0.8831801919	11	1.184697e-01
16164	16165	TRUE	0.7828087460	-25	1.184697e-01
16165	16166	TRUE	0.9126272915	-3	2.263424e-01
16166	16167	TRUE	0.8930153019	3	1.743333e-01
16167	16168	FALSE	0.2477631684	93	1.743333e-01
16168	16169	TRUE	0.9394823943	-33	4.190155e-01
16169	16170	TRUE	0.9677526458	6	2.629599e+00
16172	16173	TRUE	0.8328644986	22	1.270001e+00
16173	16174	TRUE	0.7598031466	92	4.917891e+00
16180	16181	TRUE	0.9840075280	-3	4.770736e+00
16182	16183	TRUE	0.9946536978	0	2.813550e+01
16183	16184	TRUE	0.9905924673	1	1.419568e+01
16184	16185	TRUE	0.8222484809	1	1.197741e+00
16185	16186	TRUE	0.9571732659	-3	3.810890e-01
16186	16187	TRUE	0.9938823545	-3	1.586652e+01
16187	16188	FALSE	0.3041133962	152	1.166022e+00
16188	16189	FALSE	0.0380490247	147	-4.267797e+00
16190	16191	FALSE	0.1663571015	82	0.000000e+00
16191	16192	TRUE	0.6730522345	-13	0.000000e+00
16192	16193	TRUE	0.6821832439	-12	0.000000e+00
16196	16197	TRUE	0.9714307490	-3	1.936869e+00
16198	16199	TRUE	0.6813822221	48	-1.936553e-01
16199	16200	TRUE	0.9981819632	4	4.320463e+01
16200	16201	TRUE	0.9870370371	31	2.245092e+01
16201	16202	TRUE	0.8958456679	10	8.589363e-02
16202	16203	FALSE	0.0756119554	29	-2.676945e+00
16203	16204	FALSE	0.0005604427	302	-9.965714e+00
16205	16206	TRUE	0.9244279164	-3	2.362399e-01
16206	16207	TRUE	0.9633874188	-3	2.672356e+00
16208	16209	FALSE	0.4310163476	52	-1.951993e-01
16209	16210	FALSE	0.4300540066	56	-6.524802e-01
16210	16211	TRUE	0.9978204009	-3	6.606301e+01
16211	16212	FALSE	0.0644574043	223	-1.743318e+01
16213	16214	FALSE	0.4552801271	39	5.275778e-02
16215	16216	TRUE	0.8868541705	16	4.075700e-01
16216	16217	TRUE	0.9098288048	16	4.232444e-01
16217	16218	TRUE	0.6672430294	35	2.362399e-01
16218	16219	FALSE	0.0030675832	293	-8.148141e+00
16219	16220	FALSE	0.0436583351	263	2.468924e-01
16221	16222	FALSE	0.0902669032	141	0.000000e+00
16222	16223	FALSE	0.1200272670	112	0.000000e+00
16223	16224	FALSE	0.4689588236	-79	0.000000e+00
16224	16225	TRUE	0.7773833755	10	0.000000e+00
16225	16226	FALSE	0.3034085998	61	3.046946e-02
16226	16227	FALSE	0.0042720279	241	-8.380478e+00
16227	16228	TRUE	0.9631801487	11	7.808590e+00
16228	16229	TRUE	0.9683479299	-7	1.119421e+01
16229	16230	TRUE	0.8992672437	-27	5.410924e+00
16230	16231	FALSE	0.0024782922	269	-8.347537e+00
16232	16233	FALSE	0.0879014513	47	-9.722822e+00
16233	16234	TRUE	0.9462771684	-18	9.649865e+00
16236	16237	TRUE	0.9951717235	5	2.840201e+01
16237	16238	TRUE	0.9843593218	-7	2.069609e+01
16238	16239	TRUE	0.9846518830	7	2.193027e+01
16239	16240	FALSE	0.0043842204	211	-2.573897e+00
16242	16243	FALSE	0.0203745348	165	-7.558454e+00
16245	16246	FALSE	0.4421846247	-194	0.000000e+00
16246	16247	FALSE	0.0022377377	620	0.000000e+00
16247	16248	FALSE	0.4172734061	30	0.000000e+00
16248	16249	FALSE	0.0023517765	599	0.000000e+00
16250	16251	TRUE	0.9973119439	-3	6.828682e+01
16251	16252	FALSE	0.0067169171	130	-5.264171e-02
16252	16253	FALSE	0.0189067552	150	-1.312791e+01
16253	16254	TRUE	0.9344915826	3	2.616876e-01
16254	16255	FALSE	0.1285009365	194	2.616876e-01
16255	16256	TRUE	0.9874469555	-12	3.296524e+00
16257	16258	TRUE	0.9902596806	16	2.469886e+01
16258	16259	TRUE	0.9204660274	61	2.851673e+01
16259	16260	FALSE	0.0175516120	280	3.149648e+00
16260	16261	FALSE	0.2530557705	142	-2.039703e-01
16261	16262	TRUE	0.9075503595	17	-6.433484e-01
16264	16265	FALSE	0.0028087762	294	-9.562080e+00
16265	16266	FALSE	0.1810838846	205	-9.355997e-02
16267	16268	FALSE	0.2151351760	74	-1.900479e+00
16268	16269	TRUE	0.8774088321	3	-2.472010e-01
16270	16271	FALSE	0.1776581684	100	1.031587e-02
16273	16274	FALSE	0.0259598616	94	-1.478297e+00
16274	16275	TRUE	0.9394434583	-12	1.012751e+01
16275	16276	FALSE	0.0002101117	423	-1.456009e+00
16276	16277	TRUE	0.9954204201	17	7.787903e+01
16277	16278	TRUE	0.9874986770	0	6.160992e+00
16279	16280	FALSE	0.0258424213	151	-2.676945e+00
16280	16281	FALSE	0.0553304848	223	7.820550e-02
16281	16282	FALSE	0.0389847964	118	-7.003043e+00
16282	16283	TRUE	0.9568876217	3	1.373429e+00
16283	16284	FALSE	0.0002159713	412	1.616297e+00
16284	16285	FALSE	0.0031556002	181	1.340708e+00
16285	16286	TRUE	0.5444084507	76	1.340708e+00
16286	16287	TRUE	0.9976493396	1	3.372860e+01
16287	16288	TRUE	0.9984022424	0	5.295315e+01
16288	16289	TRUE	0.9974081112	2	5.262987e+01
16290	16291	FALSE	0.0008014729	333	-1.600693e+00
16291	16292	TRUE	0.9084003228	28	5.472790e+00
16293	16294	FALSE	0.1064314419	125	-1.156211e+00
16296	16297	TRUE	0.9717129305	20	9.510068e+00
16297	403652	FALSE	0.2682534173	75	0.000000e+00
16302	16303	TRUE	0.6690635092	-3	-2.559175e+00
16303	16304	TRUE	0.9994514465	-3	3.034841e+01
16304	16305	TRUE	0.9994197510	-3	5.630357e+01
16305	16306	TRUE	0.9828547588	-3	6.884450e+00
16306	16307	TRUE	0.9828547588	-3	6.884450e+00
16307	16308	TRUE	0.9924641813	42	5.184359e+01
16308	16309	TRUE	0.9993188697	-3	5.593971e+01
16309	16310	TRUE	0.7502255663	19	-1.524950e+01
16310	16311	TRUE	0.9967187790	10	1.558323e+01
16311	16312	TRUE	0.9865424831	-24	3.803708e+00
16312	16313	TRUE	0.9971763927	-13	1.695498e+01
16313	16314	TRUE	0.9954469935	7	1.264924e+01
16314	16315	TRUE	0.9860027593	-3	7.567850e+00
16315	16316	TRUE	0.9702003527	-10	6.197544e+00
421415	16317	FALSE	0.0967944129	136	0.000000e+00
16318	16319	FALSE	0.0270837448	218	-2.473395e+00
16319	16320	FALSE	0.1850346274	76	-1.703747e+00
16320	16321	TRUE	0.9929951578	0	6.470663e-01
16321	16322	FALSE	0.0840621862	74	-8.004269e+00
16322	16323	FALSE	0.0579946547	112	-5.508978e+00
16324	16325	TRUE	0.9158899586	17	1.084313e+00
16327	16328	TRUE	0.9877932376	-3	2.228831e-02
16328	16329	FALSE	0.0315532519	196	-1.307911e+00
16329	16330	TRUE	0.9994167356	0	1.236516e+02
16330	16331	TRUE	0.9849922167	-3	1.221537e+01
16331	16332	TRUE	0.6222009796	31	6.132849e-01
16333	16334	TRUE	0.9753981062	5	3.103060e+00
16334	16335	TRUE	0.9797944954	1	3.077613e+00
16335	16336	TRUE	0.9117636387	24	3.108082e+00
16336	16337	TRUE	0.9291030758	-30	3.091204e+00
16337	16338	FALSE	0.0895561428	101	-4.558457e-01
16341	16342	TRUE	0.9061642142	234	5.228589e+01
16342	16343	TRUE	0.9867098964	0	5.660285e+00
16346	16347	TRUE	0.9880122286	5	1.137504e+01
16348	16349	TRUE	0.9898622372	-10	2.354288e+01
16349	16350	TRUE	0.9939755094	-3	2.090382e+01
16350	16351	FALSE	0.0236600091	193	-1.232377e+00
16352	16353	FALSE	0.4272832636	18	-6.623172e+00
16353	16354	TRUE	0.9232209418	18	1.377566e+00
16354	16355	TRUE	0.9405890696	3	2.362399e-01
16355	16356	FALSE	0.0286453187	220	-1.074343e+00
16356	16357	FALSE	0.0463282047	100	-6.819561e+00
16360	16361	TRUE	0.9864726932	4	8.001766e+00
16361	16362	FALSE	0.2435804890	0	3.397779e+00
16362	16363	TRUE	0.9716862661	-3	3.397779e+00
16363	16364	TRUE	0.9773529250	0	3.397779e+00
16364	16365	FALSE	0.4418606177	50	7.820550e-02
16366	16367	FALSE	0.3806282864	80	2.510350e-01
16367	16368	TRUE	0.9974492161	-3	6.491610e+00
16368	16369	TRUE	0.9988732983	0	1.897409e+01
16369	16370	TRUE	0.9971968104	15	7.440708e+01
16370	16371	TRUE	0.9967033855	-3	8.084806e+01
16371	16372	TRUE	0.8309140521	89	8.821095e+00
16372	16373	FALSE	0.0015299333	304	-6.819561e+00
16373	16374	FALSE	0.1544334059	55	-1.917165e+00
16375	16376	FALSE	0.0120340247	188	-8.450248e+00
16378	16379	FALSE	0.1729878219	103	2.228831e-02
16381	16382	FALSE	0.2410814064	56	0.000000e+00
16383	16384	TRUE	0.9727462620	187	1.485112e+02
16384	16385	TRUE	0.9219369161	164	1.784772e+02
16385	16386	TRUE	0.9997426562	-3	1.648104e+02
16386	16387	TRUE	0.9997085937	-3	1.662278e+02
16387	16388	TRUE	0.9960122392	12	4.398093e+01
16388	16389	TRUE	0.9975291742	15	5.264565e+01
16389	16390	TRUE	0.9968310294	-3	4.106895e+01
16390	16391	TRUE	0.9942904966	47	4.406007e+01
16391	16392	TRUE	0.9996252982	-3	6.403065e+01
16392	16393	TRUE	0.9991652989	3	1.510896e+01
16393	16394	TRUE	0.9732435469	94	1.213871e+01
16394	16395	TRUE	0.9981787852	16	3.471153e+01
16395	16396	FALSE	0.0004613861	631	-2.956714e+00
16397	16398	TRUE	0.6431738012	84	4.328534e+00
16399	16400	FALSE	0.1844972875	87	-1.540126e+00
16400	16401	TRUE	0.8636472509	-7	1.011383e-01
16401	16402	FALSE	0.0594915266	65	-3.174693e+00
16403	16404	TRUE	0.9438231120	75	4.540195e+01
16404	16405	FALSE	0.0684070420	169	-1.006580e+00
16406	16407	TRUE	0.6810233667	58	1.580849e+00
16407	16408	TRUE	0.5398797476	53	-2.578818e-02
16409	16410	FALSE	0.0732270895	57	-4.357431e-01
16410	16411	TRUE	0.8465908219	21	5.978467e-01
16412	16413	FALSE	0.0108070287	197	-8.424800e+00
16413	16414	TRUE	0.9622520938	8	7.401254e+00
16414	16415	TRUE	0.9944072699	-3	1.195473e+01
16415	16416	TRUE	0.8412148927	90	6.504425e+00
16416	16417	FALSE	0.4562707258	221	2.393993e-01
16417	16418	FALSE	0.0061342525	266	-3.721110e+00
16418	16419	FALSE	0.1129813287	95	-2.108144e+01
16419	16420	TRUE	0.9756980125	37	3.053242e+01
16420	16421	FALSE	0.0883131753	259	1.849927e+01
16421	16422	TRUE	0.9909222896	17	1.966544e+01
16422	16423	TRUE	0.9609288620	70	6.197104e+01
16423	16424	FALSE	0.3242328699	156	-4.464905e+00
16424	16425	TRUE	0.5351759173	83	-5.047468e+00
16425	16426	TRUE	0.9663221089	0	-8.459452e+00
16426	16427	TRUE	0.6638946616	66	3.820672e+00
16429	16430	FALSE	0.0030606773	265	-8.797709e+00
16432	16433	TRUE	0.8304867219	34	4.353310e+00
16433	16434	TRUE	0.7509307970	0	-2.733114e+00
16434	16435	TRUE	0.9300371748	0	9.024295e-01
16435	16436	TRUE	0.9426153492	4	1.967914e+00
16436	16437	TRUE	0.7236147906	35	3.513716e-01
16439	16440	TRUE	0.8700086417	-13	1.332649e-01
16440	16441	TRUE	0.9294259220	-3	2.510350e-01
16441	16442	TRUE	0.9294259220	-3	2.510350e-01
16442	16443	TRUE	0.7061494917	0	4.791079e-01
16443	16444	TRUE	0.8615114869	20	2.753935e+00
16444	16445	FALSE	0.3891548733	82	1.184697e-01
16445	16446	FALSE	0.0012698610	681	-1.147051e+01
16446	16447	FALSE	0.0112263481	203	-5.944221e+00
16447	16448	TRUE	0.9941688011	0	1.568239e+01
16448	16449	FALSE	0.2316233950	181	1.640162e+00
16450	16451	FALSE	0.0009021524	366	-4.179722e+00
16452	421416	FALSE	0.4955311046	25	0.000000e+00
16453	403653	FALSE	0.1827867670	76	0.000000e+00
403653	16454	FALSE	0.1044143859	162	0.000000e+00
16454	16455	FALSE	0.0201644399	153	-8.768120e+00
16455	16456	TRUE	0.9767602660	-3	8.151676e+00
16456	16457	TRUE	0.8169806380	-3	-2.020271e-02
16457	16458	FALSE	0.0100123659	299	0.000000e+00
16459	16460	FALSE	0.4614273383	27	0.000000e+00
16460	16461	FALSE	0.2696523543	50	0.000000e+00
16461	16462	TRUE	0.5631928226	-33	0.000000e+00
16462	16463	TRUE	0.8150931261	-3	0.000000e+00
16464	16465	FALSE	0.2055515328	66	0.000000e+00
16465	16466	FALSE	0.1773422987	101	2.228831e-02
16466	16467	TRUE	0.7104120516	-9	0.000000e+00
16467	16468	TRUE	0.8843028906	0	1.479516e-02
16470	16471	TRUE	0.6095285251	18	4.486385e-01
16472	16473	TRUE	0.9867825456	0	7.020740e+00
16474	16475	TRUE	0.9944871681	5	1.109868e+00
16476	16477	FALSE	0.3482251002	35	-4.080607e+00
16477	16478	FALSE	0.4066796133	70	-6.553135e-04
16478	16479	TRUE	0.7136952647	54	2.797306e+00
16479	16480	FALSE	0.0003080536	513	7.820550e-02
16485	16486	TRUE	0.9687978299	15	4.163145e+01
16486	16487	TRUE	0.8710667827	13	5.275778e-02
16488	16489	TRUE	0.6120682552	25	7.820550e-02
16489	16490	TRUE	0.8775262096	0	1.766646e-02
16490	16491	TRUE	0.8138917289	15	5.275778e-02
16491	16492	TRUE	0.9662910808	22	7.820550e-02
16492	16493	FALSE	0.0603233493	219	7.820550e-02
16494	16495	FALSE	0.0343723361	115	-8.402512e+00
16495	16496	TRUE	0.5574488141	-262	3.294088e-02
16498	16499	FALSE	0.1702269574	81	-5.043085e-02
16500	403702	FALSE	0.2179997335	92	0.000000e+00
403702	403701	TRUE	0.8708398540	40	0.000000e+00
16501	16502	TRUE	0.9391371434	2	2.616876e-01
403654	403655	TRUE	0.8586251430	45	0.000000e+00
403655	403656	TRUE	0.8534401880	47	0.000000e+00
403656	403657	TRUE	0.9836013088	5	0.000000e+00
16504	421417	FALSE	0.3136622898	40	0.000000e+00
421417	16505	FALSE	0.2500569525	54	0.000000e+00
16505	16506	TRUE	0.5912909410	60	3.741976e-01
421418	16510	TRUE	0.8116722930	3	0.000000e+00
16510	16511	TRUE	0.8425619368	71	8.476844e+00
16512	16513	FALSE	0.0754503772	185	5.063668e+00
16513	16514	FALSE	0.0004660960	384	1.331430e+00
16514	16515	TRUE	0.9711010737	45	2.965331e+01
16515	16516	TRUE	0.9560426569	41	1.625781e+01
16518	16519	FALSE	0.3763372093	33	0.000000e+00
16520	16521	FALSE	0.0614438983	134	-4.954934e+00
16521	16522	TRUE	0.9991122454	-10	6.120095e+01
16522	16523	TRUE	0.9995830781	0	1.022804e+02
16523	16524	TRUE	0.9889538712	0	1.238485e+01
16524	16525	FALSE	0.0061382991	304	-5.849996e+00
16525	16526	FALSE	0.2208031398	63	-1.872653e+00
16527	16528	TRUE	0.9957693551	4	7.888797e+01
16528	16529	TRUE	0.6524028539	-82	3.241406e-01
16530	16531	TRUE	0.5822175624	69	1.654957e+00
16531	16532	FALSE	0.4832382318	61	2.616876e-01
16532	16533	TRUE	0.8506943100	-19	2.616876e-01
16534	16535	TRUE	0.9302895320	4	1.456745e-01
16536	16537	TRUE	0.5279222638	46	2.362399e-01
16537	16538	TRUE	0.9289599511	7	2.616876e-01
16538	16539	TRUE	0.9826550318	10	2.343564e+01
16539	16540	TRUE	0.9866863522	21	4.221928e+01
16541	16542	FALSE	0.0445275446	191	0.000000e+00
16542	16543	FALSE	0.0030271796	470	0.000000e+00
16543	16544	TRUE	0.8150931261	-3	0.000000e+00
16544	16545	FALSE	0.1166298700	118	0.000000e+00
16545	16546	TRUE	0.8150931261	-3	0.000000e+00
16546	16547	FALSE	0.0031008198	460	0.000000e+00
16547	16548	TRUE	0.7618443681	11	0.000000e+00
16548	16549	FALSE	0.1144452324	121	0.000000e+00
16550	16551	TRUE	0.9067628538	-3	3.608141e-02
16551	16552	FALSE	0.0586756809	217	2.362399e-01
16552	16553	TRUE	0.7237752252	-37	2.362399e-01
16553	16554	TRUE	0.9636453930	11	2.638465e-02
16554	16555	TRUE	0.9496221347	12	5.639580e+00
16555	16556	TRUE	0.8029588245	107	1.660851e+01
16556	16557	TRUE	0.9146877846	-3	-6.385181e-02
16557	16558	TRUE	0.9056384297	-3	1.790815e-01
16558	16559	TRUE	0.9051515444	-3	2.362399e-01
16559	16560	TRUE	0.7675276683	-25	2.362399e-01
16560	16561	TRUE	0.9823057212	13	2.348918e+01
16561	16562	FALSE	0.0015455621	221	-8.402512e+00
16563	16564	TRUE	0.8586443649	20	-5.930116e-01
16565	16566	FALSE	0.0652583873	126	-1.582458e+00
16566	16567	FALSE	0.0452552495	68	-1.548376e+01
16568	16569	FALSE	0.0448537991	164	-1.074343e+00
16569	16570	FALSE	0.0005724918	539	-6.888554e+00
16570	16571	TRUE	0.9939149276	4	1.765095e+01
16571	421419	TRUE	0.8116722930	3	0.000000e+00
16572	16573	FALSE	0.2809623022	50	-1.232377e+00
16573	16574	TRUE	0.6257001239	15	3.381197e-01
16574	16575	FALSE	0.2544183785	168	-2.707228e+00
16575	16576	FALSE	0.0132029975	213	8.952369e-01
16576	16577	TRUE	0.9761080982	14	7.763721e+00
16578	16579	TRUE	0.9926917807	0	1.559788e+01
16579	16580	FALSE	0.0410539950	214	5.591719e-02
16580	16581	TRUE	0.9252359888	0	3.046946e-02
16581	16582	TRUE	0.9865908506	-10	1.619001e+01
16582	16583	TRUE	0.9649486873	17	2.230242e-01
16583	16584	TRUE	0.9963935276	12	3.481874e-01
16584	16585	TRUE	0.9989329566	5	3.185270e+01
16585	16586	TRUE	0.9888379379	-10	3.447186e-01
16586	16587	TRUE	0.9861561610	10	3.447186e-01
16587	16588	TRUE	0.9469804059	-3	3.701663e-01
16588	16589	TRUE	0.7772560121	-70	3.701663e-01
16589	16590	FALSE	0.1363581826	51	3.595137e-01
16590	16591	TRUE	0.7271249823	22	3.046946e-02
421420	16593	TRUE	0.7980112959	7	0.000000e+00
16593	16594	TRUE	0.9369854171	21	2.785446e+00
16595	16596	TRUE	0.5535466173	50	1.301827e+00
16596	16597	TRUE	0.8890802476	86	1.586699e+01
421421	16598	TRUE	0.5845058145	20	0.000000e+00
16598	16599	TRUE	0.9997420699	0	1.909386e+02
16599	16600	FALSE	0.1502086604	172	-1.964606e+01
16600	16601	TRUE	0.9962828467	5	5.739878e+01
16602	421422	FALSE	0.0516768156	181	0.000000e+00
16603	16604	FALSE	0.0011931734	311	5.591719e-02
16604	16605	TRUE	0.8132483488	16	7.820550e-02
16606	16607	TRUE	0.9930284092	69	8.591541e+01
16609	16610	FALSE	0.1445945245	34	-7.717542e+00
16610	16611	TRUE	0.9463903140	79	3.857258e+01
16611	16612	TRUE	0.9957471813	11	3.576428e+01
16612	16613	TRUE	0.9921069690	18	3.595760e+01
16613	16614	TRUE	0.9167318596	111	2.141639e+01
16614	16615	TRUE	0.9828140786	27	1.999409e+01
16615	16616	FALSE	0.0977098700	285	2.414868e+01
16616	16617	TRUE	0.8911585795	150	3.611110e+01
16617	16618	FALSE	0.0217712042	149	-2.609717e+01
16618	16619	TRUE	0.9870945784	1	2.522386e+01
16621	16622	FALSE	0.3866341720	133	1.654957e+00
16622	16623	FALSE	0.4634926617	91	3.577927e+00
16623	16624	TRUE	0.9939466771	12	2.016571e+01
16624	16625	TRUE	0.9972308863	2	2.735292e+01
16625	16626	TRUE	0.9923979125	17	3.196136e+01
16626	16627	TRUE	0.9435023685	96	3.509832e+01
16627	16628	TRUE	0.9942739368	17	4.074443e+01
16628	16629	TRUE	0.9892711218	28	5.312840e+01
16629	16630	TRUE	0.9571699332	88	7.270757e+01
16632	16633	FALSE	0.1292776211	118	-3.953056e+00
16633	16634	FALSE	0.0451317120	170	-8.402512e+00
16635	16636	FALSE	0.0688851359	160	-2.528701e+00
16637	16638	TRUE	0.9982722157	-3	9.062146e+00
16638	16639	TRUE	0.9840050608	0	-5.818942e-01
16639	16640	TRUE	0.9884871637	-3	2.595645e-01
16640	16641	TRUE	0.7707061001	10	1.734922e-01
16641	16642	TRUE	0.6083010815	25	-5.280445e-01
16643	16644	TRUE	0.8509757957	12	6.132746e-02
16644	16645	TRUE	0.6192688228	33	6.132746e-02
16645	16646	TRUE	0.6939143933	25	7.820550e-02
16646	16647	TRUE	0.5888658394	23	5.275778e-02
16647	16648	FALSE	0.2210224632	97	5.275778e-02
16652	16653	FALSE	0.1062537446	61	-8.776486e+00
16653	16654	TRUE	0.9053103484	-10	5.759367e-01
16654	16655	FALSE	0.2254543362	165	5.759367e-01
16655	16656	FALSE	0.0043696718	495	-8.173615e+00
16658	16659	TRUE	0.8471209253	25	1.654957e+00
16660	16661	FALSE	0.1705763940	56	-1.640160e+01
421424	16662	FALSE	0.0135383011	273	0.000000e+00
16662	16663	TRUE	0.9977491617	0	4.065696e+01
16663	16664	TRUE	0.9943447025	12	1.975943e+01
16664	16665	TRUE	0.9961248087	12	3.068923e+01
16665	16666	TRUE	0.9986126667	-3	6.718342e+01
16667	16668	TRUE	0.9967474047	16	5.096989e+01
16668	16669	FALSE	0.0024037993	198	-5.771762e+00
16669	16670	TRUE	0.9864343375	-3	8.763320e+00
16670	16671	TRUE	0.9934794527	0	1.174539e+01
16671	16672	TRUE	0.9503377240	33	1.307226e+01
16680	421426	TRUE	0.8471707750	0	0.000000e+00
16681	16682	TRUE	0.6451912926	45	7.456051e-01
16682	16683	TRUE	0.7188314483	32	4.601452e-01
16683	16684	FALSE	0.4023940223	111	7.913421e-01
16684	16685	FALSE	0.4741273818	97	1.654957e+00
16686	406914	FALSE	0.0121714189	323	0.000000e+00
406914	406973	TRUE	0.7738020397	93	0.000000e+00
406973	403700	FALSE	0.0739296834	185	0.000000e+00
403700	407698	FALSE	0.0901239506	172	0.000000e+00
407698	16687	FALSE	0.0052763641	442	0.000000e+00
16687	16688	TRUE	0.6333469667	130	-1.514130e+00
16688	16689	TRUE	0.9974193774	-3	4.207125e+01
16690	16691	FALSE	0.2089975661	30	-4.530398e+00
16691	16692	FALSE	0.4469207619	35	2.753060e-02
16692	16693	FALSE	0.1274769537	104	0.000000e+00
16693	16694	FALSE	0.1351221114	99	0.000000e+00
16695	16696	TRUE	0.9824622357	11	7.802942e+00
16697	16698	FALSE	0.1586527848	150	7.820550e-02
16698	16699	TRUE	0.9646706428	-10	4.287125e+00
16699	16700	TRUE	0.9604493254	16	5.549530e+00
16701	16702	TRUE	0.9891309877	42	2.240363e+02
16702	16703	TRUE	0.9926434996	31	2.632529e+02
16703	16704	TRUE	0.9980875237	10	1.532908e+02
16704	16705	FALSE	0.3006003747	249	1.306469e+02
16706	16707	TRUE	0.9209421445	45	1.261472e+01
16709	16710	TRUE	0.9082737677	86	7.820779e+01
16710	16711	FALSE	0.0010744262	338	4.112203e-02
16712	16713	TRUE	0.9904717785	-28	3.865132e+01
16714	408184	FALSE	0.2786718182	215	0.000000e+00
408184	16715	FALSE	0.0561394252	204	0.000000e+00
16717	16718	FALSE	0.1075876417	129	-2.484614e-01
16718	16719	FALSE	0.0763922789	153	0.000000e+00
16720	16721	TRUE	0.8150931261	-3	0.000000e+00
16721	16722	FALSE	0.0055809180	360	0.000000e+00
16723	16724	FALSE	0.2950719518	44	0.000000e+00
16724	16725	FALSE	0.0061358364	349	0.000000e+00
16725	16726	FALSE	0.1484046462	92	0.000000e+00
16726	16727	FALSE	0.0279868576	217	0.000000e+00
16727	16728	FALSE	0.3196774783	28	0.000000e+00
16728	16729	TRUE	0.5142141485	24	0.000000e+00
16730	16731	TRUE	0.6151594094	13	0.000000e+00
16731	16732	FALSE	0.4860964353	-60	0.000000e+00
16733	16734	FALSE	0.0018924564	898	0.000000e+00
16734	16735	TRUE	0.7884347072	9	0.000000e+00
16735	16736	FALSE	0.0189598692	247	0.000000e+00
16736	16737	TRUE	0.5643299588	21	0.000000e+00
16738	16739	FALSE	0.0115086548	209	3.046946e-02
16739	16740	FALSE	0.0035206194	430	0.000000e+00
16740	16741	FALSE	0.1337264261	100	0.000000e+00
421427	403699	FALSE	0.1453456182	93	0.000000e+00
403699	16743	TRUE	0.5475791126	-37	0.000000e+00
16744	16745	TRUE	0.6034636473	19	0.000000e+00
16745	16746	TRUE	0.8025899969	5	0.000000e+00
16746	421428	TRUE	0.8471707750	0	0.000000e+00
421428	16747	TRUE	0.8233814963	2	0.000000e+00
16747	16748	FALSE	0.0925646400	139	0.000000e+00
16748	16749	FALSE	0.0306068117	231	1.065256e-02
16749	16750	TRUE	0.8540960728	-46	1.666674e+00
16750	16751	TRUE	0.8990751038	23	-3.410916e+00
16751	16752	TRUE	0.9629736611	14	4.579603e+00
16752	16753	FALSE	0.0147661549	238	-9.821696e-01
16753	16754	TRUE	0.7492624324	3	-1.434246e+00
16755	16756	FALSE	0.1765098656	84	-7.943117e-01
16757	16758	TRUE	0.9402979232	10	2.694857e+00
16762	16763	FALSE	0.0030552628	248	-2.069081e+01
16763	16764	TRUE	0.9895071985	-3	4.346701e+01
16764	16765	TRUE	0.9850609057	-27	9.870901e+01
16765	16766	TRUE	0.9989369654	10	1.228637e+02
16766	16767	FALSE	0.0013231699	354	-1.091297e+00
16767	16768	TRUE	0.9939762491	-7	9.226637e+01
16768	16769	TRUE	0.9281441974	58	2.542704e+01
16769	16770	FALSE	0.0110325775	192	-7.314513e+00
16770	16771	FALSE	0.0758981848	124	-9.572551e+00
16771	16772	TRUE	0.9303480021	-10	1.714343e+00
16772	16773	TRUE	0.5083067732	91	1.714343e+00
16773	16774	FALSE	0.1957451919	127	1.901296e-01
16774	16775	TRUE	0.9943916431	17	5.271853e+01
16776	16777	FALSE	0.0390028530	151	4.470295e+00
16777	16778	FALSE	0.0877658676	73	-4.770493e+00
16778	16779	TRUE	0.9725944771	-3	2.075034e+00
16779	403698	FALSE	0.0200167056	281	0.000000e+00
403698	403697	FALSE	0.3741319974	199	0.000000e+00
403697	403696	TRUE	0.8005444461	63	0.000000e+00
403696	403695	FALSE	0.3741319974	199	0.000000e+00
403695	403694	TRUE	0.9839522067	4	0.000000e+00
16780	16781	FALSE	0.1378946368	235	-1.036748e+00
16781	16782	TRUE	0.8185355869	129	1.698077e+01
16782	16783	TRUE	0.9528905373	69	3.323380e+01
16783	16784	TRUE	0.9517822548	80	9.803012e+00
16784	16785	FALSE	0.0166286936	145	-1.352607e+01
16786	16787	TRUE	0.9983960430	-3	3.740037e+01
16787	16788	TRUE	0.9978380751	11	3.384230e+01
16788	16789	TRUE	0.9811880161	4	7.029815e+00
16789	16790	TRUE	0.6109734434	105	1.032803e+00
16790	16791	TRUE	0.5758848797	67	1.032803e+00
16791	16792	TRUE	0.7309907535	32	2.616876e-01
16794	16795	TRUE	0.9867072874	-3	2.334356e+00
16796	16797	FALSE	0.0523944394	153	-1.759163e+00
16797	16798	FALSE	0.0248451942	149	-1.550605e+01
16799	16800	TRUE	0.9371619929	9	3.447186e-01
16801	16802	TRUE	0.9621706060	-7	4.064881e+00
16802	16803	TRUE	0.9763342949	-3	4.064881e+00
16803	16804	TRUE	0.9852843957	0	6.144323e+00
16804	16805	TRUE	0.9941480435	10	6.144323e+00
16805	16806	TRUE	0.9729172014	18	1.508752e+00
16806	16807	TRUE	0.9487845251	3	2.616876e-01
16807	16808	TRUE	0.9498686397	-3	2.616876e-01
16808	16809	FALSE	0.2946956724	125	2.616876e-01
16810	16811	TRUE	0.9972547599	4	2.858319e+00
16811	16812	TRUE	0.9768138159	-9	8.650764e+00
16812	16813	TRUE	0.9919864203	0	2.562062e+01
16813	16814	TRUE	0.9549538800	39	4.649270e+01
16814	16815	TRUE	0.5044076227	74	1.616041e-01
421430	16817	FALSE	0.1364093060	98	0.000000e+00
16817	16818	FALSE	0.0860368644	106	2.362399e-01
16820	16821	TRUE	0.9907262081	-3	1.480031e+01
16821	16822	FALSE	0.4917916766	92	9.631057e-01
16822	16823	TRUE	0.9448890458	5	1.897056e+00
16823	16824	TRUE	0.6579794263	89	1.877090e+00
16825	16826	TRUE	0.7943446016	63	5.458454e+00
16826	16827	TRUE	0.6962695807	140	1.252660e+01
16827	16828	TRUE	0.9962441511	-6	4.657170e+01
16828	16829	TRUE	0.9878444306	-19	1.350306e+01
16829	16830	TRUE	0.9945776527	-3	1.483749e+01
16830	16831	TRUE	0.9981241762	0	1.323419e+02
16831	16832	TRUE	0.9830626549	19	1.396148e+01
16832	16833	FALSE	0.0123397759	194	3.012575e-02
16833	16834	TRUE	0.6756134359	50	1.654957e+00
16834	16835	TRUE	0.9734336843	0	9.854320e+00
16835	16836	TRUE	0.9981147170	2	6.401191e+01
16838	16839	TRUE	0.9609390854	-64	1.631761e+01
16839	16840	TRUE	0.9444926072	16	6.715233e+00
16840	16841	TRUE	0.9440790165	-13	9.017212e+00
16841	16842	TRUE	0.9899758810	-3	1.134870e+01
16842	16843	TRUE	0.9446442216	13	5.074173e+00
16843	16844	TRUE	0.9067756289	-7	2.309588e+00
16844	16845	FALSE	0.0188122949	415	4.252193e+00
16845	16846	FALSE	0.0035424383	359	-1.085647e+01
16846	16847	TRUE	0.9539989247	75	5.760948e+01
16847	16848	TRUE	0.9979861396	0	3.538030e+01
16849	16850	FALSE	0.4710429436	48	7.820550e-02
16850	16851	TRUE	0.8662044820	-45	7.820550e-02
16851	16852	TRUE	0.7561170273	17	3.046946e-02
16853	16854	TRUE	0.9408027355	-36	4.773604e-02
16854	16855	TRUE	0.7649464991	-28	7.820550e-02
16855	16856	TRUE	0.6593621834	22	3.903915e-02
16856	16857	TRUE	0.8116722930	3	0.000000e+00
16857	16858	FALSE	0.2802358587	70	0.000000e+00
16859	16860	TRUE	0.5229379714	27	5.275778e-02
16863	16864	TRUE	0.9101250623	88	4.087757e+00
16864	16865	FALSE	0.3641254661	228	-1.391733e+00
16865	16866	FALSE	0.1039941871	71	-2.319216e+00
16866	16867	TRUE	0.9926831472	0	1.714117e+01
16867	16868	FALSE	0.1022769369	78	-1.280113e+00
16868	16869	TRUE	0.9480958416	48	1.386951e+01
16871	16872	TRUE	0.9672403705	21	5.759367e-01
16872	16873	TRUE	0.7744441939	2	5.759367e-01
16873	16874	FALSE	0.0007475614	435	-1.703747e+00
16874	16875	TRUE	0.8846050130	18	6.997768e-01
16875	16876	TRUE	0.9898323489	0	7.958752e+00
16876	16877	FALSE	0.0002615435	622	-7.829283e+00
16878	16879	FALSE	0.1761725269	112	-2.821303e+00
16879	16880	FALSE	0.0003024220	557	-2.043941e+01
[truncated: 1,156 more rows]
