# Supplementary material for: OpWise: Operons aid the identification of differentially expressed genes in bacterial microarray experiments
Source: BMC Bioinformatics. 2006 Jan 13;7:19. doi: 10.1186/1471-2105-7-19 (PMC1397872; doi:10.1186/1471-2105-7-19)
Supplement: Additional File 4 — OpWise.zip (includes source code in R, HTML instructions, and the data sets analyzed in this paper) [file 1471-2105-7-19-S4.zip › OpWise/ns.css]

<STYLE>
h1,h2,h3{
	font-family:  arial, 'sans serif'; 
}

p{
	font-family:  arial, 'sans serif'; 
	margin-left: 10pt;
}
body{ 
	background-image:url('background.png');
	background-repeat: 
	no-repeat;
	background-attachment: 
	fixed
}

hr {
	color:#EEE685;
}

li {
	list-style: square;
}

table.menu{
	font-size:100%;
	position:absolute;
	visibility:hidden;
}

A:ACTIVE {
        color: #336699;
}

A:VISITED {
        color: #414141;
}
A:hover{
	text-decoration: underline;
}

A:LINK {
        color: #313131;
}
A{
	font-family: Arial, Sans-serif, Helvetica;
	text-decoration: none;
}

<!-- Cell Font -->

.body8 {
	color: #FFFFFF;
	font-family: Arial, Sans-serif, Helvetica;
	font-size: 11px;
	font-weight:bold;
	text-align:right;
	text-decoration: none;
}
.body9{
	color:#807000;
	font-family:Arial, Sans-serif, Helvetica;
	font-size:11px;
	
	text-align:left;
	text-decoration: none;
}
.body9m{
	color:#807000;
	font-family:Arial, Sans-serif, Helvetica;
	font-size:11px;
	 margin-left: 10pt;
	text-align:left;
	text-decoration: none;
}
.body9c{
	color:#807000;
	font-family:Arial,Helvetica,Sans-serif;
	font-size:11px;
	text-align:center;
	text-decoration:none;
}
.body9r{
	color:#807000;
	font-family:Arial, Sans-serif, Helvetica;
	font-size:11px;

	text-align:right;
	text-decoration: none;
}
.body10 {
	color:#212155;
	font-family: Arial, Sans-serif, Helvetica;
	font-size: 13px;

	text-align:center;
	text-decoration: none;
}
.body10l {
	color:#212155;
	font-family: Arial, Sans-serif, Helvetica;
	font-size: 13px;

	text-align:left;
	text-decoration: none;
}
.body10r{
	color:#807000;
	font-family: Arial, Sans-serif, Helvetica;
	font-size: 13px;
	font-weight:bold;
	text-align:right;
	text-decoration: none;
}
.body12u {
        color: #212121;
        font-family: Helvetica, Arial, Sans-serif;
        font-size: 14px;

        margin-left: 0pt;
        text-align:left;
        text-decoration: underline;
}

.body12 {
	color: #333367;
	font-family: Helvetica, Arial, Sans-serif;
	font-size: 14px;
	font-weight:bold;
	margin-left: 10pt;
	text-align:left;
	text-decoration: none;
}

.body12w {
	color: #ffffff;
	font-family: Helvetica, Arial, Sans-serif;
	font-size: 14px;
	font-weight:bold;
	margin-left: 10pt;
	text-align:left;
	text-decoration: none;
}
.body13{
	color:#807000;
	font-family:Arial, Sans-serif, Helvetica;
	font-size:13px;
	margin-left: 10pt;
	font-weight:bold;
	text-align:left;
	text-decoration: none;
}
.body13nm{
	color:#807000;
	font-family:Arial, Sans-serif, Helvetica;
	font-size:13px;

	text-align:center;
	text-decoration: none;
}
.body13ul{
	color:#000000;
	font-family:Arial, Sans-serif, Helvetica;
	font-size:13px;
	font-weight:bold;
	text-align:center;
	text-decoration: none;
}
.body14{
	color:#807000;
	font-family:Arial, Sans-serif, Helvetica;
	font-size:14px;
	font-weight:bold;
	text-align:left;
	text-decoration: none;
}
.body14black{
	color:#333367;
	font-family:Arial, Sans-serif, Helvetica;
	font-size:14px;
	font-weight:bold;
	text-align:left;
	text-decoration: none;
}
.menu9{
	color:#000000;
	font-family:Arial, Sans-serif, Helvetica;
	font-size:9px;
	text-align:left;
	text-decoration: none;
}
.menu10{
	color:#000000;
	font-family:Arial, Sans-serif, Helvetica;
	font-size:10px;
	text-align:left;
	text-decoration: none;
}
.menu11{
	color:#807000;
	font-family:Arial, Sans-serif, Helvetica;
	font-size:11px;
	text-align:left;
	text-decoration: none;
}
.menu15{
	color:#807000;
	font-family:Arial, Sans-serif, Helvetica;
	font-size:15px;
	font-weight:bold;
	text-align:left;
	text-decoration: none;
}
.Head {
	color: #212121;
	font-family: Arial, Sans-serif, Helvetica;
	font-size: 18px;
	font-weight:bold;
	text-decoration: none;
	margin-left: 0pt;
}
.Headnm {
	color: #212121;
	font-family: Arial, Sans-serif, Helvetica;
	font-size: 18px;
	font-weight:bold;
	text-decoration: none;
}
.subHead {
	color: #212121;
	font-family: Helvetica, Arial, Sans-serif;
	font-size: 16px;
	font-weight:bold;
	margin-left: 15pt;
	text-align:left;
	text-decoration: none;
}
.deco {
	color: #333367;
	font-family: Arial, Sans-serif, Helvetica;
	font-size: 16px;
	font-weight:bold;
	text-align:left;
	text-decoration: none;
}
.report {
	color: #313131;
	font-family: Arial, Sans-serif, Helvetica;
	font-size: 13px;
	text-align:left;
	text-decoration: none;
}
.text8{

	font-family: Arial, Sans-serif, Helvetica;
	font-size: 8px;
	text-align:left;

}
.text10{

	font-family: Arial, Sans-serif, Helvetica;
	font-size: 14px;
	margin-left: 30pt;
	text-align:left;

}
.text10noMargin{

	font-family: Arial, Sans-serif, Helvetica;
	font-size: 11px;
	text-align:left;

}
.text10center{
	font-family:Arial, Sans-serif, Helvetica;
	font-size: 12px;
	color: #555555;
	text-align:center;
}
.text12{
	font-family: Arial, Sans-serif, Helvetica;
	font-size: 14px;
	margin-left: 5pt;
	text-align:left;
	color: #111111;
}
.text12r{
	font-family: Arial, Sans-serif, Helvetica;
	font-size: 14px;
	margin-left: 30pt;
	text-align:right;
	color: #111111;
}
.text12nmCenter{
	font-family: Arial, Sans-serif, Helvetica;
	font-size: 14px;
	text-weight:bold;
	text-align:center;
	
}
.text15{
	font-family: Arial, Sans-serif, Helvetica;
	font-size: 15px;
	margin-left: 15pt;
	
	color: #666666;
	text-align:left;
}
.text15b{
	font-family: Arial, Sans-serif, Helvetica;
	font-size: 15px;
	margin-left: 5pt;
	text-weight:bold;
	color: #333367
	text-align:left;
}
.goCount{
	font-family: Arial, Sans-serif, Helvetica;
	font-size: 12px;
	margin-left: 2pt;
	text-align:right;
	


}
.level0 {
	color: #000000;
	font-family: Arial, Sans-serif, Helvetica;
	font-size: 12px;
	font-weight:bold;
	margin-left: 10pt;
	text-decoration: none;
}
.level1 {
	color: #000000;
	font-family: Arial, Sans-serif, Helvetica;
	font-size: 12px;
	font-weight:bold;
	margin-left: 20pt;
	text-decoration: none;
}
.level2 {
	color: #000000;
	font-family: Arial, Sans-serif, Helvetica;
	font-size: 12px;
	font-weight:bold;
	margin-left: 30pt;
	text-decoration: none;
}
.level3 {
	color: #000000;
	font-family: Arial, Sans-serif, Helvetica;
	font-size: 12px;
	font-weight:bold;
	margin-left: 40pt;
	text-decoration: none;
}
.level4 {
	color: #000000;
	font-family: Arial, Sans-serif, Helvetica;
	font-size: 12px;
	font-weight:bold;
	margin-left: 50pt;
	text-decoration: none;
}
.level5 {
	color: #000000;
	font-family: Arial, Sans-serif, Helvetica;
	font-size: 12px;
	font-weight:bold;
	margin-left: 60pt;
	text-decoration: none;
}
.level6 {
	color: #000000;
	font-family: Arial, Sans-serif, Helvetica;
	font-size: 12px;
	font-weight:bold;
	margin-left: 70pt;
	text-decoration: none;
}
.level7 {
	color: #000000;
	font-family: Arial, Sans-serif, Helvetica;
	font-size: 12px;
	font-weight:bold;
	margin-left: 80pt;
	text-decoration: none;
}
.level8 {
	color: #000000;
	font-family: Arial, Sans-serif, Helvetica;
	font-size: 12px;
	font-weight:bold;
	margin-left: 90pt;
	text-decoration: none;
}

.level9 {
	color: #000000;
	font-family: Arial, Sans-serif, Helvetica;
	font-size: 12px;
	font-weight:bold;
	margin-left: 100pt;
	text-decoration: none;
}
.level10 {
	color: #000000;
	font-family: Arial, Sans-serif, Helvetica;
	font-size: 12px;
	font-weight:bold;
	margin-left: 110pt;
	text-decoration: none;
}
.level11 {
	color: #000000;
	font-family: Arial, Sans-serif, Helvetica;
	font-size: 12px;
	font-weight:bold;
	margin-left: 120pt;
	text-decoration: none;
}
.level12 {
	color: #000000;
	font-family: Arial, Sans-serif, Helvetica;
	font-size: 12px;
	font-weight:bold;
	margin-left: 130pt;
	text-decoration: none;
}
.level13 {
	color: #000000;
	font-family: Arial, Sans-serif, Helvetica;
	font-size: 12px;
	font-weight:bold;
	margin-left: 140pt;
	text-decoration: none;
}
.level14 {
	color: #000000;
	font-family: Arial, Sans-serif, Helvetica;
	font-size: 12px;
	font-weight:bold;
	margin-left: 150pt;
	text-decoration: none;
}
.level15 {
	color: #000000;
	font-family: Arial, Sans-serif, Helvetica;
	font-size: 12px;
	font-weight:bold;
	margin-left: 160pt;
	text-decoration: none;
}
.level0b {
	color: #000000;
	font-family: Arial, Sans-serif, Helvetica;
	font-size: 14px;
	font-weight:bold;
	margin-left: 10pt;
	text-decoration: none;
}
.level1b {
	color: #000000;
	font-family: Arial, Sans-serif, Helvetica;
	font-size: 14px;
	font-weight:bold;
	margin-left: 20pt;
	text-decoration: none;
}
.level2b {
	color: #000000;
	font-family: Arial, Sans-serif, Helvetica;
	font-size: 14px;
	font-weight:bold;
	margin-left: 30pt;
	text-decoration: none;
}
.level3b {
	color: #000000;
	font-family: Arial, Sans-serif, Helvetica;
	font-size: 14px;
	font-weight:bold;
	margin-left: 40pt;
	text-decoration: none;
}
.level4b {
	color: #000000;
	font-family: Arial, Sans-serif, Helvetica;
	font-size: 14px;
	font-weight:bold;
	margin-left: 50pt;
	text-decoration: none;
}
.level5b {
	color: #000000;
	font-family: Arial, Sans-serif, Helvetica;
	font-size: 14px;
	font-weight:bold;
	margin-left: 60pt;
	text-decoration: none;
}
.level6b {
	color: #000000;
	font-family: Arial, Sans-serif, Helvetica;
	font-size: 14px;
	font-weight:bold;
	margin-left: 70pt;
	text-decoration: none;
}
.level7b {
	color: #000000;
	font-family: Arial, Sans-serif, Helvetica;
	font-size: 14px;
	font-weight:bold;
	margin-left: 80pt;
	text-decoration: none;
}
.level8b {
	color: #000000;
	font-family: Arial, Sans-serif, Helvetica;
	font-size: 14px;
	font-weight:bold;
	margin-left: 90pt;
	text-decoration: none;
}

.level9b {
	color: #000000;
	font-family: Arial, Sans-serif, Helvetica;
	font-size: 14px;
	font-weight:bold;
	margin-left: 100pt;
	text-decoration: none;
}
.level10b {
	color: #000000;
	font-family: Arial, Sans-serif, Helvetica;
	font-size: 14px;
	font-weight:bold;
	margin-left: 110pt;
	text-decoration: none;
}
.level11b {
	color: #000000;
	font-family: Arial, Sans-serif, Helvetica;
	font-size: 14px;
	font-weight:bold;
	margin-left: 120pt;
	text-decoration: none;
}
.level12b {
	color: #000000;
	font-family: Arial, Sans-serif, Helvetica;
	font-size: 14px;
	font-weight:bold;
	margin-left: 130pt;
	text-decoration: none;
}
.level13b {
	color: #000000;
	font-family: Arial, Sans-serif, Helvetica;
	font-size: 14px;
	font-weight:bold;
	margin-left: 140pt;
	text-decoration: none;
}
.level14b {
	color: #000000;
	font-family: Arial, Sans-serif, Helvetica;
	font-size: 14px;
	font-weight:bold;
	margin-left: 150pt;
	text-decoration: none;
}
.level15b {
	color: #000000;
	font-family: Arial, Sans-serif, Helvetica;
	font-size: 14px;
	font-weight:bold;
	margin-left: 160pt;
	text-decoration: none;
}


.dropLevel {
	font-family: Arial, Sans-serif, Helvetica;
	font-size: 12px;
	margin-left:30px; 

}
