# Supplementary material for: OpWise: Operons aid the identification of differentially expressed genes in bacterial microarray experiments
Source: BMC Bioinformatics. 2006 Jan 13;7:19. doi: 10.1186/1471-2105-7-19 (PMC1397872; doi:10.1186/1471-2105-7-19)
Supplement: Additional File 4 — OpWise.zip (includes source code in R, HTML instructions, and the data sets analyzed in this paper) [file 1471-2105-7-19-S4.zip › OpWise/shCold5]

locusId	logRNorm.1.1	logRNorm.2.1	logRNorm.1.2	logRNorm.2.2	logRNorm.1.3	logRNorm.2.3	logRNorm.1.4	logRNorm.2.4	logRNorm.1.5	logRNorm.2.5
199198	-1.36481	-1.3334	-1.03729	-0.660296	-1.26878	-1.1114	-1.05722	-0.54563	NA	NA
199199	-1.11353	NA	-0.428486	-0.783251	-0.621326	NA	-0.429319	NA	-0.375825	-0.448035
199200	1.2519	1.10759	1.10343	0.911978	1.14325	1.01718	1.11445	NA	1.35051	1.10719
199201	0.033257	0.0254906	-0.358221	NA	0.190105	0.142849	0.391002	-0.170733	0.149399	-3.35219e-05
199202	0.434959	0.558282	0.256839	1.17471	0.821416	1.07903	0.426318	0.467828	0.920198	1.25413
199203	1.29718	1.06142	1.29304	1.05432	1.88895	0.95542	1.15424	1.22108	1.61688	1.04862
199205	-0.146702	-0.352085	-0.472553	-0.44686	0.12903	-0.213462	-0.281415	0.025984	-0.0340872	0.230107
199206	-0.476037	-0.493393	-0.358106	-0.277778	0.0467305	-0.298947	-0.246413	-0.0691821	-0.306484	-0.270008
199208	0.0495217	0.0417667	0.0959212	-0.0689705	-0.0199528	0.0236733	0.392552	-0.0291902	-0.0602504	0.000147451
199209	-0.126981	-0.215726	-0.246789	0.27138	-0.18594	0.248891	0.594281	0.280145	0.472141	NA
199210	1.41599	1.00638	1.46617	1.34465	1.40282	NA	1.13723	1.17424	1.31531	1.22698
199212	-0.273001	-0.0618202	-0.364556	0.113134	-0.0635733	-0.0770592	-0.405004	-0.157527	0.0316896	-0.56828
199213	-1.05562	-1.19956	-1.03506	-1.9959	-1.0221	-1.17377	-1.16471	-1.50393	-0.881873	-0.545431
199214	-0.536615	0.047891	-0.299474	0.707669	-0.617633	NA	0.704541	0.81879	-0.747046	0.543447
199215	-0.166182	-0.644988	0.0851426	NA	-0.453557	NA	0.219909	NA	0.132519	-0.483506
199216	-1.01025	-1.28147	-0.950823	-1.458	-1.16926	-1.09052	-1.11752	-0.698574	-0.942137	-0.971688
199217	-0.32639	-0.64789	-0.079212	0.296308	-0.318352	-0.110463	0.0420019	NA	0.220936	0.340657
199218	-0.293673	-0.204362	-0.573735	0.0045159	0.141917	0.124049	0.351922	-0.16069	-0.0806786	-0.502568
199219	0.0145753	0.223728	-0.240795	0.189799	0.154779	0.252334	-0.396527	-0.0223957	0.230143	-0.0312312
199220	1.67526	1.07471	2.59457	-0.252315	1.42118	NA	0.583723	0.227639	0.624787	NA
199221	0.576808	-0.00296819	0.639614	0.925917	0.273789	0.503558	0.183494	0.530463	0.620992	0.634214
199222	0.133239	0.251782	0.124148	0.661454	0.139145	0.393128	-0.0536102	-0.105371	0.09724	0.105139
199223	-0.0015164	0.493794	0.225141	0.110882	0.560493	0.497198	0.476427	0.485536	0.512464	NA
199224	-1.28978	-0.6748	-0.443433	-0.295305	-1.15916	-0.7888	-0.0304101	-0.0347954	0.482908	0.624253
199225	0.990841	1.00912	0.790697	NA	1.38336	NA	1.94442	NA	1.02524	1.74299
199226	0.00122953	-0.143552	-0.195569	NA	-0.296086	NA	-0.30125	-0.119134	-0.215077	0.175825
199227	-0.585097	-0.301962	0.00527377	-0.331207	-0.418813	-0.162282	-0.468372	-0.597945	-0.446966	-0.453287
199228	-0.320827	-0.728996	-0.0720678	-0.403078	-0.173717	-0.572947	-0.138674	-0.359761	-0.280216	NA
199229	-1.03664	-1.03934	-1.03499	-0.905332	-1.17778	-0.682455	-1.12518	-1.02706	-0.800897	-0.897325
199230	-0.485576	-0.488228	-0.63236	NA	-0.561934	-0.464172	-0.472849	-0.399927	-0.245287	-0.403489
199231	0.911717	1.00068	0.853918	0.526585	0.821631	0.580377	0.76426	0.236642	1.30386	0.768682
199232	-0.0169035	0.195731	-0.109209	-0.355288	-0.205953	-0.105551	0.200651	-0.308072	-0.464878	0.112658
199234	0.784838	0.58906	0.832364	0.502364	1.24622	1.21697	0.659015	0.363973	0.574754	0.56004
199235	0.467337	0.571697	0.379249	0.489658	0.502715	0.618079	0.286342	0.178816	0.0602893	0.41654
199236	-0.423337	0.021698	0.179309	NA	0.102073	NA	-0.0872324	-0.362223	-0.151009	NA
199237	0.23855	0.330474	-0.0540688	-0.492899	0.218179	-0.241562	0.0798173	0.146518	0.363248	1.20786
199239	-0.310783	-0.314457	-0.303284	-0.398316	-0.43082	-0.441268	-0.139154	-0.0989342	-0.0254608	-0.232377
199242	-0.614683	-0.525902	-0.104495	NA	-0.30484	-0.507659	-0.126555	0.0663975	0.268482	NA
199243	0.781578	0.364373	0.245032	NA	NA	NA	0.732901	0.390974	0.423177	NA
199244	2.91874	2.69259	2.59016	2.77489	2.87065	3.06757	2.27358	2.3925	2.16435	3.30768
199245	0.959177	1.05072	1.11085	0.492561	1.24509	NA	0.922681	1.34279	1.25925	1.15695
199246	-0.0976971	0.189802	-0.258254	NA	0.378587	NA	0.977995	NA	0.734341	NA
199247	-0.868272	-0.860373	-1.05746	-0.606235	-0.484912	-0.613748	-0.573402	-0.802729	-0.235006	-0.329671
199249	-1.54715	-1.65615	-1.58426	-1.15265	-1.53293	-1.33826	-0.995853	-1.08936	-1.41032	-1.50306
199250	-1.00095	-1.00336	-0.110241	-0.36514	-0.565971	-0.701512	-0.472417	-1.10704	-1.0081	NA
199251	1.11512	0.992725	0.921023	1.37143	1.30099	1.35002	1.76679	0.908109	0.972673	0.808799
199252	-0.434539	-0.73545	-0.952229	-0.840646	-0.816662	-1.0346	-0.892402	-0.707736	-1.22007	-1.17122
199253	0.104914	-0.900448	-0.317113	NA	-0.598396	-0.274797	-0.803215	0.404844	-0.250403	NA
199254	-0.98615	NA	-0.113539	NA	-0.890767	NA	-0.6334	-0.240292	NA	NA
199256	-0.345239	NA	0.689778	-0.562828	NA	NA	NA	NA	NA	NA
199257	-0.0343043	NA	1.21418	0.688806	0.236705	NA	1.68751	0.631951	NA	NA
199258	-0.327268	-0.366105	-0.485721	NA	-0.382263	-0.384043	-0.473616	-0.964659	-0.319297	-0.347246
199259	-1.40733	-1.51715	-1.76073	-1.64692	-1.45381	-1.89233	-1.41083	-1.40753	-1.89682	-1.41407
199260	-0.218708	0.0766551	-0.270017	NA	-0.086014	-0.216049	-0.352708	0.118172	-0.21713	0.444361
199262	-0.691263	-0.853313	-0.937617	-0.772684	-1.0599	-1.07917	-0.457463	-0.449964	-0.556715	-0.315829
199263	-0.148305	-0.265379	-0.286804	-0.100713	-0.220876	-0.162418	-0.00838774	-0.0275978	0.131848	0.224434
199264	0.721631	0.757555	0.320476	0.240064	0.738418	0.313244	0.533887	0.248182	0.474464	0.247903
199265	0.0645121	NA	-0.55969	NA	-1.22078	NA	-0.76042	-0.575896	-0.392391	NA
199266	1.40601	1.77283	1.7477	1.84686	1.70572	2.37692	2.30903	2.16802	2.08396	2.53004
199267	-1.37567	-1.34665	-1.38096	NA	-1.38788	NA	-0.887967	-1.39124	-1.60112	NA
199268	-0.38015	NA	-0.294139	-0.404429	-0.540169	NA	0.0590426	-1.04468	-0.220805	-0.311881
199269	-0.950813	NA	NA	NA	NA	NA	-2.1406	-2.29421	-1.51231	NA
199270	0.232227	NA	-0.130953	0.00934729	0.707582	NA	-0.167477	-0.535307	0.275862	0.210373
199271	-1.1065	-0.801018	-0.416413	-0.625937	-0.834564	-0.630632	-0.931462	NA	-1.12997	-0.638309
199272	-0.61271	-0.647118	-0.648133	-0.809941	-0.816623	-0.68232	-0.653015	-0.7939	-0.358711	0.364974
199273	-0.874229	-0.794434	-0.130839	0.198403	-0.284942	-0.322145	-0.320875	-0.0199657	-0.477812	-0.26394
199274	-0.825634	-0.0930739	-1.24521	-0.577901	-0.50656	-0.589993	-0.0963724	-0.847427	-0.574435	-0.592091
199275	0.426457	0.675765	0.0315374	0.769574	0.169161	0.444576	0.442212	NA	0.766947	0.980875
199276	0.813696	0.456273	0.354977	-0.153403	0.636321	-0.166759	0.923806	0.430344	0.0339334	0.865657
199277	-0.00482978	0.0859146	-0.0240529	0.22682	0.334544	0.379595	-0.142774	NA	0.137918	NA
199278	0.521292	0.588549	0.741704	0.852331	0.334929	0.119291	1.30383	-0.077862	0.419498	-0.136746
199279	0.254412	0.433511	1.58961	0.507088	0.3897	0.339477	1.21355	0.344819	0.70907	NA
199281	0.249883	0.600473	0.577172	0.612786	0.564649	0.600283	0.463867	0.665396	-0.305208	-0.119951
199282	-0.606068	-0.778207	0.349581	NA	-0.563546	-0.479331	0.0771699	0.223271	-0.447426	NA
199284	-0.0583935	0.747292	1.28225	1.35902	1.95279	1.67024	2.09338	1.67355	1.02664	NA
199286	0.224334	-0.26253	NA	NA	NA	NA	NA	NA	NA	NA
199287	-2.35829	-1.94096	-1.88788	NA	-2.25653	-2.35003	NA	NA	NA	NA
199288	-1.75698	-2.00644	-1.57536	-2.32349	-2.24032	-3.03777	-1.65625	NA	-2.4903	NA
199289	-1.52969	NA	-1.35424	-1.91883	-1.19478	-1.59298	-1.30548	-1.69027	-1.45213	NA
199290	1.08862	1.09585	0.859191	NA	0.966187	1.25755	1.08666	1.12749	1.89804	NA
199292	1.46819	1.03586	0.90839	0.894897	1.05252	1.19958	0.913598	0.220163	1.40102	0.667947
199293	0.961174	0.609309	0.522186	0.752665	0.718385	NA	0.175791	0.673416	0.109333	0.286816
199294	-0.106707	0.332332	-0.0322338	-0.147306	0.239886	0.295546	0.155321	-0.467346	0.0829386	NA
199295	0.355118	0.334106	0.493357	0.357545	0.472484	0.333265	0.60241	0.893198	0.37876	0.425467
199298	-2.91201	-3.07729	-2.43038	-2.106	-2.98932	-2.90728	-2.31248	-2.45543	-2.34746	-2.39158
199299	-2.3071	-2.75446	-2.85788	-3.42309	-4.19131	NA	-4.04775	NA	-3.18253	-2.80414
199300	-3.55936	-3.34829	-3.16644	-3.01928	-4.55702	-3.52228	-3.5697	-3.13717	-2.52571	-3.3796
199301	-3.604	-3.16642	-3.7005	-3.04548	-2.8188	-3.17197	-3.39046	-3.82294	-3.33374	-3.49279
199302	-2.48136	-2.58483	-2.74728	-2.58932	-2.4465	-2.42087	-2.69308	-2.63585	-3.15139	-2.64461
199303	-2.20001	-2.22542	-2.62765	-2.38349	-2.14055	-2.17924	-2.1844	-2.70403	-3.00788	-2.57969
199304	-3.78841	-3.31716	-2.81163	-3.31596	-3.68895	-3.39059	-3.45943	-3.65878	-5.31559	-3.65025
199305	-3.73081	-3.51845	-3.0234	-3.74869	-3.19104	-3.09748	-3.96448	-2.70005	-3.98886	-3.95598
199306	-3.73327	-4.73615	-3.57584	NA	-5.36885	-3.83943	-3.92814	-3.53841	-4.64354	NA
199307	-0.377344	NA	-0.0045159	-0.0903679	0.0681904	0.29795	-0.291848	0.0701796	-0.405865	-0.230226
199309	-0.214609	-0.0847482	-0.420197	-0.470632	-0.185504	-0.18773	-0.565036	-0.235241	-0.326697	-0.371065
199310	0.650283	0.591958	0.204126	0.928293	0.766891	0.70486	0.573419	0.456019	-0.037752	-0.179863
199311	-0.682107	-0.780878	-0.857367	-0.843294	-1.02778	-0.953297	-0.915926	-0.947884	-1.11555	NA
199315	-0.157093	-0.425426	-0.106545	-0.170399	-0.208226	-0.155176	-0.00670219	-0.0245662	-0.076847	-0.134878
199316	-0.417812	-0.237858	-0.163653	-0.239273	-0.326736	-0.30852	-0.206916	-0.371994	-0.255655	0.150032
199317	0.710612	0.656929	0.697972	0.232919	0.981466	0.478379	0.643335	0.387936	0.421123	0.306807
199318	-0.117719	-0.195414	-0.0203713	-0.402006	-0.31567	-0.239505	0.000319049	NA	-0.283533	-0.26535
199319	-0.67123	-0.667932	-1.00264	-0.517784	-0.595677	-0.379382	-0.614249	-0.322258	-0.430762	-1.47382
199320	-0.29227	-0.426684	-0.132678	-0.272509	0.181224	-0.330524	-0.0383918	-0.109894	-0.111744	-0.0908304
199322	0.199675	-0.226272	0.155709	0.0390999	0.430514	0.439921	0.53081	NA	-0.52136	NA
199323	0.817988	0.853988	0.787072	1.00594	0.719147	1.11924	0.743758	0.824323	0.949244	0.893732
199324	0.663934	0.942537	0.487992	0.953295	0.659976	0.851861	0.543009	0.972332	0.702031	NA
199326	0.750326	0.954245	0.537377	0.520944	1.08873	NA	0.486849	NA	0.00367023	0.749425
199327	-0.467387	NA	-0.687177	-0.341842	-0.300929	0.00388984	-0.38021	-0.243628	-1.19827	NA
199328	0.460681	0.540441	0.390852	0.393031	0.374974	0.536349	0.596942	0.537317	0.931222	0.68111
199329	-0.158902	-0.369294	-0.271228	-0.223018	0.28489	-0.164999	-0.116454	-0.482224	0.111712	0.288289
199331	0.355672	0.165995	0.00584938	-0.128258	-0.192216	0.0525292	-0.358308	-0.374336	-0.0221525	NA
199332	-0.982296	-0.819295	-0.871069	-0.785014	-0.838354	-0.955773	-0.739772	-0.723575	-0.997823	-0.954366
199333	-0.487481	-0.145564	0.0627814	NA	0.133602	-0.330783	0.147187	-0.427239	-0.211716	NA
199334	-0.985852	-1.02412	-0.81887	-0.605613	-0.876383	-1.1979	-0.383856	-0.289307	-0.211936	-0.153691
199335	1.57181	0.869744	1.64212	1.38501	0.647736	NA	1.94696	2.02383	2.46509	NA
199336	-1.82614	-2.07992	-2.16186	-2.01568	-1.93883	-1.96209	-1.85467	-1.63594	-1.76091	-1.62497
199338	-2.09706	-2.15729	-1.88516	-1.71049	-2.66266	NA	-0.618833	-0.415379	-1.43045	NA
199339	-0.382508	0.0601653	0.214927	-0.0779793	-0.201096	-0.242388	0.216461	0.478316	0.434034	0.201354
199341	-0.12412	-0.459158	-0.188421	-0.783049	-0.554844	-0.889985	-0.42742	-0.538125	-0.978603	NA
199342	0.513294	-0.533923	-1.0933	-0.296998	-0.50364	NA	-0.765365	-0.249007	-1.15549	-0.94827
199344	-1.61485	NA	-1.48457	-1.3782	-1.81074	NA	-1.83598	-1.25417	NA	NA
199345	-0.604734	-0.317006	-0.843335	-1.25692	-1.00309	-1.11307	-0.404274	-0.650078	-0.0782007	NA
199347	2.91513	3.08236	2.97416	2.40017	2.9945	3.95984	2.40312	NA	2.91691	3.04082
199348	0.597689	1.67347	1.91184	NA	0.6433	1.73394	0.94639	1.26307	1.10952	-0.40163
199349	0.717669	0.914252	0.525336	0.423166	0.56221	0.53051	0.701575	0.342836	0.350305	0.36662
199351	3.03984	2.62951	2.1108	NA	2.35722	2.26011	1.57354	2.6064	1.02399	-0.847495
199354	2.48301	2.48105	2.87193	2.8957	2.1527	1.94307	1.5537	2.20815	1.45858	1.53565
199356	0.793904	0.364938	0.448948	0.197792	0.772242	0.531391	0.772476	0.280166	-1.05777	1.02699
199357	1.59671	1.45522	0.565629	1.6574	1.2375	1.32747	2.019	NA	0.576711	-0.2718
199359	0.193838	0.0811599	NA	NA	NA	NA	0.355503	0.375971	0.0406152	NA
199360	0.11405	0.129873	0.182928	-0.195499	-0.0731739	-0.0582321	-0.00587618	-0.179991	0.216259	0.101792
199361	0.564052	1.07413	0.65416	0.37483	0.733795	0.544967	0.69689	0.451954	-0.264045	0.55321
199362	-0.506644	-0.578425	-0.878844	-0.548384	-0.7796	-0.715682	-0.476282	-0.344468	-0.277491	-0.220259
199363	-0.827559	-0.866269	-0.636466	-0.3128	-1.02549	NA	-0.700322	-0.282214	-0.560711	-0.475324
199364	-1.43972	-1.22719	-0.756196	-0.648659	-0.853661	-0.907872	-0.935354	-0.58862	-1.00997	NA
199365	-0.0687481	-0.345181	-0.299121	NA	-0.559581	-0.200114	-0.349058	NA	-0.464411	-0.0993106
199366	-1.5121	-2.25786	-2.16161	-1.97975	-2.0764	-1.87117	-1.81014	-1.93387	-1.72448	-1.60459
199367	-0.556763	-0.909312	-1.20972	-1.6701	-0.809005	NA	-1.3038	-1.23349	-0.826564	NA
199368	-0.0501268	NA	-1.55817	NA	-0.966495	-1.22886	-0.624651	NA	-0.28859	NA
199369	0.245629	NA	0.202362	NA	0.0874559	NA	-0.0683135	-0.12794	-0.424875	0.155925
199370	-0.694704	-0.041643	-0.275657	-0.462304	-0.360149	NA	-0.433619	-0.598935	-0.595575	-0.325515
199371	-0.182308	NA	-0.893123	NA	-0.909137	NA	-1.77123	-1.03824	-0.97204	NA
199372	-0.825622	-0.712772	-0.774715	-0.715265	-0.508094	-0.800604	-0.767011	-0.804354	-0.355024	-0.233988
199373	1.69609	0.889146	0.530944	0.468013	0.79909	NA	0.239039	0.215221	0.342077	0.526808
199374	-0.196792	NA	0.103749	NA	-0.215367	NA	-0.0759255	NA	-0.0288158	-0.100777
199376	-0.368136	0.256807	0.377483	0.554123	0.397074	0.0200606	0.277172	0.362487	-0.237429	-0.0993525
199377	2.10511	1.60982	3.16884	2.53697	2.69239	1.97549	3.23186	2.60921	1.64942	NA
199378	-0.0356674	-1.13668	0.623995	0.359366	0.312529	0.361891	-0.0038626	-0.269169	-0.0785473	-0.634237
199380	-1.14984	-1.57814	-1.33682	-1.8234	-1.37903	NA	-1.48101	-1.72314	-1.50711	NA
199381	-0.933895	-1.09295	-0.655216	-0.908224	-0.414808	-0.2568	-0.781669	NA	-1.12236	NA
199384	-0.721804	NA	1.72059	1.72733	0.968072	NA	1.49451	0.61959	NA	NA
199385	-0.752381	0.00940371	0.0161998	NA	-0.0749584	NA	-0.0726091	0.460906	NA	NA
199386	-0.827703	NA	0.699392	0.910047	-0.238667	0.554213	0.119216	0.777061	-0.831205	NA
199387	-0.777337	NA	-1.3468	-0.989675	-0.906183	-0.833075	-0.944857	-0.754587	-0.852816	-0.986441
199388	-0.854434	-0.923536	-0.839919	-1.07095	-0.362529	-0.939189	-0.871246	-1.15059	-0.696285	-0.9328
199389	-1.1347	-0.963878	-0.334556	NA	-0.352768	NA	-0.133493	-0.833516	0.439415	-0.0802026
199391	0.153929	0.688807	0.554668	0.512974	0.898335	0.543771	0.74219	0.306369	0.294318	0.480587
199392	2.31962	2.6413	1.3724	0.98858	1.47511	NA	1.06561	NA	0.917198	NA
199393	0.0581972	0.0941277	0.973602	0.401996	0.52998	0.635818	0.523894	0.514815	0.671998	0.188309
199394	-0.270301	-0.0305528	-0.457509	NA	-0.591767	-0.483069	-0.550118	-0.419675	-0.73811	-0.432212
199395	0.681706	0.140597	0.0375333	0.147605	0.211619	0.252709	0.0512461	-0.160461	0.220453	0.198396
199398	0.915327	1.50061	1.96881	NA	1.08465	-0.27705	2.10016	0.0258999	1.46832	-0.792365
199399	1.07903	0.538023	0.30822	1.80838	0.698696	1.21737	1.17928	1.20268	1.13407	1.67198
199400	0.967739	NA	0.983471	0.901523	0.614471	0.475166	1.01727	1.01208	0.802512	-0.0619699
199401	0.199731	NA	0.733591	0.91006	0.96026	0.624912	0.129938	NA	0.394893	0.308663
199402	1.3811	1.51621	0.952269	1.23283	1.26126	1.36498	0.814981	0.998149	0.830441	-0.732584
199404	-1.47775	-1.56836	-1.76915	-1.90835	-1.75704	-1.67889	-1.76872	-1.84568	-1.83556	-1.51897
199406	2.03671	1.73855	NA	NA	0.834082	NA	0.634847	NA	NA	NA
199408	0.339286	0.282741	0.0745027	0.125793	0.241496	0.373503	0.266126	0.356858	0.58031	0.697617
199409	-0.477597	-0.294926	-0.224244	-0.473624	-0.147413	-0.438735	-0.103497	-0.534233	-0.947838	-0.205253
199410	-0.171919	-0.790489	-0.245844	-0.435995	-0.0224195	-0.174337	-0.107492	-0.176857	-0.461865	-0.472941
199413	0.645256	0.654754	0.14216	0.426418	0.285757	0.439107	0.0141968	0.448738	0.632034	0.60103
199414	0.659166	0.505139	0.322718	1.13302	0.361949	0.891858	0.152155	0.793818	0.203844	0.748137
199415	0.0220173	0.636912	0.126992	0.049009	0.289117	0.0740943	-0.0980282	-0.0756544	0.344081	0.198834
199416	0.678743	0.794406	0.583671	NA	0.594285	0.307656	0.665556	0.210134	1.11878	0.489035
199417	0.329613	0.16149	0.490191	0.665907	0.315886	0.303583	0.082699	0.528907	0.198554	0.157577
199418	0.619296	0.351114	0.326501	0.464289	0.286617	0.34316	0.18058	0.357687	0.240732	0.0256583
199419	0.942909	NA	1.27843	0.634915	0.281582	NA	0.895566	0.472646	0.399973	0.145545
199420	0.273644	0.557765	0.75927	0.620904	0.580908	0.738685	0.565157	0.872562	1.06647	0.96242
199421	-0.530857	-0.595654	-0.655399	-0.922064	-0.201579	-0.713561	-0.860764	NA	-0.278944	-1.07301
199422	-0.384445	0.0708901	-0.32987	-0.344312	-0.392053	-0.211992	-0.555741	-0.00257404	-0.144017	-0.0825574
199423	0.26734	NA	0.0700939	0.417975	-0.110503	NA	0.0803417	0.591796	0.27879	0.711853
199424	1.34779	NA	2.11987	1.56631	0.742017	NA	1.44367	0.366911	1.34405	NA
199425	0.115872	-0.168579	-0.191498	-0.393228	-0.066174	-0.423317	-0.508741	-0.156936	0.507943	0.326909
199426	-0.0392504	0.350346	-0.242331	-0.0333094	-0.0456661	-0.0776367	-0.127459	-0.0254419	0.458525	0.423374
199428	-0.111471	-0.227073	-0.157263	-0.175152	0.0566123	-0.149394	-0.0726855	0.327103	0.348862	0.341001
199429	0.93756	0.86908	0.748636	1.16317	1.0097	1.01692	1.01483	1.39759	1.27875	1.01061
199430	-0.44334	-0.518794	-0.537938	-0.267568	-0.811714	-0.359139	-0.526004	-0.60617	0.533217	0.0300016
199431	0.554644	0.431633	-0.00191412	0.424533	0.409037	0.501922	0.348091	0.560384	1.20155	1.14269
199432	0.535597	0.30421	0.231945	0.313427	0.288965	0.202575	0.129734	0.505193	0.882158	0.862146
199433	0.0587773	0.125022	-0.581146	-0.188273	-0.1494	0.0195539	-0.0478114	0.0846228	0.969492	0.867456
199435	0.257266	-0.066937	-0.221761	-0.054973	-0.244918	-0.446512	-0.0286293	0.327653	0.360665	0.373479
199436	-0.102544	-0.276924	-0.411947	-0.507619	-0.160367	-0.200749	-0.351712	-0.388052	0.0235331	-0.249035
199437	-0.471532	-0.348656	-0.88824	-0.628783	-0.576918	-0.698486	-0.966827	-0.729201	-0.356088	-0.571263
199438	-0.52825	-0.0990962	-0.273955	-0.179422	0.0941231	-0.320139	0.158404	-0.269161	-0.77093	-0.181672
199439	-0.44966	-0.29297	-0.761555	-0.630753	-0.541352	-0.764521	-0.817343	-0.632533	-0.571185	-0.392573
199440	-0.00326324	0.0675639	-0.416097	-0.779021	-0.143812	-0.0714499	-0.402142	-0.430182	0.026953	0.367254
199441	-0.035481	-0.11881	-0.201755	-0.388692	-0.377631	-0.409917	-0.380152	-0.373741	0.0570634	0.0409238
199442	-0.0324794	-0.0721959	-0.753956	-0.45692	-0.215083	-0.201601	-0.362512	-0.382212	0.823874	0.711475
199443	0.0114665	-0.3319	-0.200988	-0.0423612	-0.355187	-0.69093	-0.3874	0.0279295	0.411834	0.410616
199444	-0.156743	-0.440716	-0.345518	-0.664044	-0.370842	NA	-0.113867	-0.371593	-0.226092	-0.168291
199445	0.0309606	NA	-0.160858	-0.349235	-0.067514	NA	-0.0965404	-0.159872	0.774693	0.567791
199446	-0.449931	-0.609256	-0.374207	-0.139244	-0.500727	-0.14415	-0.289082	0.0159486	0.14966	-0.0170219
199447	-0.389922	-0.655343	-0.750008	-0.854632	-0.531237	-1.0188	-0.376225	-0.704108	0.00898039	-0.404558
199448	-0.318955	-0.309872	-0.272526	-0.257426	-0.0990304	0.00266488	-0.08844	-0.256628	-0.272596	0.213463
199449	-0.393008	-0.139111	-0.0883995	-0.170896	-0.211984	-0.43428	-0.0245465	-0.256488	-0.114915	NA
199450	-0.256985	-0.326211	-0.336357	NA	-0.277614	-0.0638421	-0.432051	-0.441928	-0.204761	0.301676
199451	-0.180616	-0.196958	0.0403318	0.258114	-0.3407	0.203981	0.014188	0.102887	0.122349	0.0571539
199452	-0.306521	-0.298611	-0.470558	-0.539454	-0.028327	-0.465769	-0.15732	-0.600189	0.32173	0.00151449
199453	0.691202	NA	NA	NA	NA	NA	NA	NA	NA	NA
199454	-1.31757	-1.09457	-0.943435	-1.0723	-1.11833	-1.05036	-0.810501	-0.877593	-0.711303	-0.952417
199455	-2.37718	-2.44792	-2.32183	NA	-2.68126	-2.54541	-2.32826	-1.83558	-2.32128	-2.13889
199456	-2.14448	NA	-1.58092	-1.98154	-1.81358	-2.04564	-1.48555	-1.76669	-1.50936	-1.48347
199457	-2.00282	-2.52651	-1.89398	-1.49595	-2.49964	-2.07972	-1.38728	-1.25081	-1.66925	-1.55756
199458	-3.53909	-3.1885	-3.21315	-3.34679	-3.68945	-3.62535	-2.74679	-2.69517	-2.01591	-2.39973
199459	-1.40211	-1.34817	-1.58406	-1.31986	-1.02261	-1.46324	-1.09719	-1.25604	-1.31131	-1.15766
199461	-1.81443	-1.71785	-1.29511	-1.43291	-1.75231	-1.79422	-0.998681	-1.04204	-0.923654	-1.06109
199462	-1.53726	-1.2738	-1.9226	-1.57438	-1.6603	-1.51418	-1.46155	-1.19963	-1.18486	-1.73419
199463	-0.535575	-1.07493	-1.06874	-1.07935	-1.22276	-1.50879	-0.996647	-0.740549	-0.447792	-0.491516
199464	-0.75261	-0.474226	-1.0125	-0.875443	-0.970362	-0.889822	-0.8345	-0.646008	0.0273351	0.0797597
199467	0.614002	0.528205	0.258844	0.515418	0.539823	0.409937	0.388066	0.525206	0.761936	0.702965
199468	0.835917	0.769042	0.50018	0.358285	0.406756	0.616894	0.0821778	0.269836	0.398718	0.365328
199469	0.303818	0.115814	0.071206	NA	-0.710715	NA	-0.0738499	-0.0733112	-0.309008	-1.44346
199470	-0.222597	-0.962487	0.698749	1.48804	0.593527	-0.00388984	0.783748	0.930544	NA	NA
199471	-0.250838	NA	0.504602	0.645532	1.11868	NA	0.160571	0.96168	NA	NA
199475	0.700326	NA	NA	NA	0.0624192	0.0330256	-0.0980905	NA	-0.262983	0.26215
199476	0.0594336	0.0027718	-0.397282	-0.582719	-0.384381	-0.22935	-0.360842	-0.338232	0.344815	0.239738
199477	-0.352239	-0.274707	-0.227303	-0.340623	-0.279915	-0.764942	-0.363234	NA	-0.094371	0.0686367
199478	-0.125182	-0.698483	-0.317865	-1.01419	-0.653992	-1.10366	-0.573579	-0.693083	-0.631256	-0.488564
199479	-0.111071	-0.136208	-0.00189058	NA	0.00960502	0.308114	-0.214543	0.0869402	0.492854	0.492993
199480	0.264547	-0.421328	0.0157048	0.379525	-0.293218	0.0654187	0.0728506	0.0712592	0.367091	0.268761
199481	0.716934	0.52769	0.177433	0.248493	0.271278	0.653449	0.219814	0.320697	0.460514	0.542519
199482	0.707281	0.338444	0.832032	1.08436	0.73819	1.13473	0.788894	0.967219	1.27113	0.474552
199483	1.34501	0.85172	0.776431	NA	0.876874	0.978981	0.530194	0.82493	0.829702	1.15108
199484	0.588296	0.343637	0.887431	0.601513	0.797578	0.438995	0.809327	0.585993	0.951883	0.901469
199485	0.467615	NA	0.120896	-0.397253	0.50644	0.470741	0.327443	0.0599522	0.796735	NA
199486	-0.321366	0.0568409	0.302332	0.210434	0.282737	-0.393404	0.0319215	-0.0178238	0.113837	-0.200772
199487	-0.286076	-0.957493	-0.0942086	-0.192427	-0.388907	-0.467247	-0.221422	-0.176407	-0.366305	0.26247
199488	-0.425692	-0.761625	-0.778177	-0.10468	-0.874696	-0.188263	-0.533563	-0.334367	-0.489036	-0.104692
199489	0.946363	0.38159	0.673374	0.520541	0.272821	0.489166	0.404489	0.534974	0.00603436	0.0325874
199490	-0.175883	-0.244332	-0.0599966	0.112223	-0.051434	-0.0492161	0.348972	-0.0491778	-0.0335767	0.145303
199491	4.10977	4.64245	3.28405	3.05488	3.12375	3.25477	2.56099	2.74444	3.17392	NA
199492	0.315296	0.0324794	0.205916	0.0890196	0.28964	0.328069	0.218951	-0.00606287	-0.305492	0.00533161
199493	-0.172499	-0.141841	-0.0821812	0.0923024	-0.132425	-0.0606979	-0.164186	-0.159392	0.0219483	-0.252308
199494	-0.276035	-0.595757	-0.504068	NA	-0.275641	NA	-0.213004	-0.458461	-0.755194	-0.469251
199495	1.08535	0.489383	1.1863	1.23832	1.62098	1.4541	1.13629	1.47258	0.0231301	0.0306184
199496	0.297033	0.115827	0.158615	NA	0.31914	0.337307	0.151347	0.73703	-0.263662	0.187305
199499	-0.44842	-0.719948	-0.64184	-0.612801	-0.480986	-0.529023	-0.523666	-0.461659	-0.563931	NA
199500	1.64731	1.16191	1.02915	0.290893	1.25288	0.937071	1.14292	1.10161	1.7161	1.30019
199501	-0.412829	NA	1.40326	0.878335	0.870389	1.23159	1.12695	0.98796	-1.04379	NA
199503	-0.0335913	NA	-0.400858	-0.0529839	0.201888	NA	0.0852588	0.0461961	NA	NA
199504	-1.53041	NA	-1.4365	-1.69027	-1.57542	-1.45319	-1.58526	-1.39291	-2.83505	-2.41264
199506	0.00791019	-0.608409	-0.13625	-0.159127	0.41675	-0.462461	0.0650466	NA	-0.899209	NA
199507	1.12006	0.00525079	0.380442	0.964945	0.750994	0.573924	0.635978	1.03195	1.39034	1.21435
199508	-0.381496	NA	0.0306751	0.0447476	0.405982	NA	-0.0103717	NA	-0.359933	NA
199509	-4.34807	-4.51919	-4.632	NA	-7.98303	NA	-3.53851	-4.24179	-3.86152	NA
199513	-1.81882	-1.85382	-2.09583	NA	NA	NA	-1.84164	-2.31388	NA	NA
199514	0.931879	0.615776	0.986401	NA	0.391772	NA	0.784743	1.01578	1.21984	NA
199515	0.208104	0.405736	0.629676	0.613872	0.485455	0.62688	0.571949	0.463216	0.488629	0.557697
199516	0.982769	NA	1.27207	NA	1.18125	1.259	0.944095	0.923049	1.30412	0.955937
199517	-0.71317	-0.262028	-0.531155	-0.751128	-0.488515	-0.481659	-0.716423	-0.953929	-0.682182	-0.557404
199518	-0.602627	NA	-0.73089	-0.649014	-0.627383	NA	-0.771346	NA	NA	NA
199519	-2.74821	NA	-2.39136	-2.46285	-2.48719	-2.66716	-1.87262	NA	-2.23782	NA
199520	-4.98235	-4.43124	NA	NA	-4.76112	NA	-4.50319	-4.54672	-4.71388	-4.35178
199521	-0.690627	-0.648818	-0.25243	-0.407076	-0.676666	-0.662508	-0.107925	-0.0491967	0.26338	NA
199524	-0.95245	-1.08868	NA	NA	NA	NA	-1.33229	-0.691972	-1.24392	NA
199525	0.754853	1.36123	0.460188	1.08513	0.962538	NA	0.516916	1.08382	-0.127432	-1.62678
199527	2.2606	NA	1.79208	1.92381	2.36397	NA	2.21016	NA	3.17889	3.13018
199528	-0.808553	-0.563924	-0.601495	-0.8664	-0.752045	-0.644287	-0.868494	-0.890512	-1.01503	-0.951261
199529	0.537088	0.67484	0.604318	0.45837	0.351579	0.637509	-0.173005	0.191377	0.253821	-0.254955
199530	0.15318	0.100129	0.170067	-0.0377054	-0.0114827	-0.0806837	-0.234672	-0.215551	0.196092	-0.00923557
199531	2.71689	1.50397	2.17279	1.617	1.91738	2.19033	1.66209	1.25257	2.15142	1.54165
199532	-1.31095	NA	-1.47751	-1.19031	-1.02618	NA	-1.12335	-1.50917	NA	NA
199533	1.81823	1.96274	2.40616	NA	1.71394	1.50078	1.09731	2.37093	2.17495	NA
199534	-0.847505	-1.08539	-0.809737	-0.605279	-1.18893	NA	-0.494443	-0.884738	NA	NA
199535	-0.540179	-0.534352	-0.300008	-0.309383	-0.476886	-0.56471	-0.338319	-0.421543	-0.388106	-0.804923
199536	1.70245	NA	NA	NA	1.50922	1.51209	2.05938	NA	1.83337	NA
199537	-1.35601	-1.47157	-1.60974	-1.19225	-1.50568	-1.62045	-1.38238	-0.861679	-1.76129	-1.04989
199538	-1.56743	-1.14713	-1.13214	-0.84769	-1.72402	-1.16788	-0.832622	-0.81361	-0.732925	-1.04458
199539	-1.78825	NA	-1.30792	-1.49483	-1.79502	-1.64627	-1.1775	-1.48327	-1.58014	-1.87017
199540	-1.81587	-2.467	-1.7468	-1.52616	-2.53952	NA	-1.87271	-1.77832	-2.22726	-2.05778
199541	-0.346632	-0.0295155	-0.213489	-0.350738	-0.352873	-0.214252	-0.242716	-0.45544	-0.250408	-0.343047
199542	-0.694234	-0.907538	-0.41916	-0.060633	-0.807514	-0.418204	-0.694878	-0.497192	-0.940483	-0.677214
199543	-0.510612	-1.14656	-0.928281	-0.871467	-0.984039	-0.978831	-1.12585	-0.760611	-0.830031	-0.854511
199545	-1.17085	-1.4538	-1.03364	-0.977635	-1.29271	-1.23257	-0.607617	-0.570361	-0.701709	-0.458894
199546	-0.708833	-0.134267	-0.422342	-0.460032	-0.338789	-0.785062	-0.443354	-0.205868	0.0758834	0.0159412
199547	0.267743	-0.770027	-0.246992	NA	-0.230761	0.00660206	-0.170878	-0.105456	0.650198	NA
199548	0.36892	NA	1.65064	-0.141999	-0.473045	NA	1.1362	0.285153	0.843006	NA
199549	0.385385	0.932099	0.303663	0.357453	0.543438	0.407196	0.216046	0.170923	-0.143604	NA
199550	1.01111	NA	0.539725	0.694655	1.00106	1.11496	0.334147	0.612963	0.359349	0.563572
199552	1.65968	2.71974	1.89864	2.47507	2.0272	1.65821	1.45074	1.98604	1.73031	NA
199553	-0.350568	NA	-0.152818	-0.0993851	0.0233862	0.226231	-0.503733	-0.27105	-0.623697	NA
199554	0.753463	0.975204	0.956588	1.15841	1.03228	1.12642	1.06387	1.14191	1.06627	0.961959
199555	0.0941326	0.366717	0.934747	-0.332857	0.644609	0.247158	0.178106	-0.217743	0.371901	-0.131033
199556	-0.339573	-0.470535	-0.341839	-0.25236	-0.188025	-0.2526	-0.319509	-0.331704	-0.65688	-0.550481
199557	-1.16891	NA	-0.970008	-1.02875	-1.52299	-1.01771	-1.09726	-1.03181	-0.901838	NA
199558	0.415016	0.598689	0.221439	NA	0.940684	0.434024	0.0703289	0.271936	0.281807	NA
199559	0.0748868	0.238776	-0.105212	-0.0701398	0.178277	0.137961	-0.156287	NA	0.0898971	0.257718
199560	-0.333813	-0.270624	-0.620861	-0.891441	-0.112549	-0.0552646	-0.567124	-0.448951	-0.619597	-1.00831
199561	0.463272	0.898685	0.680137	0.514495	0.674043	0.562507	0.465922	0.418011	0.350192	0.820037
199562	1.74617	3.81621	2.50341	1.58574	2.2621	NA	2.93286	2.38579	1.59153	1.36584
199563	-0.0320158	-0.258287	-0.814464	NA	-0.223412	NA	0.0404497	-0.476454	-0.0156624	NA
199564	2.55318	NA	2.32213	2.43536	2.23322	NA	1.89333	3.46255	1.55506	2.33915
199565	-0.0800091	-0.393705	0.0755619	NA	0.906714	-0.149924	0.0393968	-0.15837	NA	NA
199567	0.208142	0.0497979	-0.570764	-0.458044	-0.0543708	0.0989834	-0.18326	0.0799123	0.308701	0.386367
199570	-0.67161	NA	-0.263838	-0.332778	-1.48732	NA	-1.57516	-0.845501	-1.1059	-0.699571
199572	0.315843	0.600854	0.19875	0.421913	0.251743	0.335447	0.320834	0.219416	0.216791	0.647953
199573	-0.430152	0.0808077	-0.131525	0.140613	-0.603843	0.670694	0.185707	0.565629	-0.0864758	0.00685315
199574	0.0341637	0.0044458	-0.194986	-0.477792	-0.322936	-0.0783852	0.0112445	0.154879	0.0149466	-0.0773454
199575	-0.658798	-1.17903	-0.960853	-1.41994	-0.874476	NA	-0.744677	NA	-0.838247	-0.660849
199576	-0.809192	-0.619023	-1.5005	-1.02886	-0.818011	-0.976981	-0.514483	NA	-0.848948	-0.780503
199579	-1.00866	-0.338998	-1.80714	NA	-0.550725	NA	NA	NA	NA	NA
199581	-0.0614811	0.133358	0.141742	0.154691	0.337172	0.306062	0.390435	0.0603978	0.627734	0.439086
199582	-1.02068	-1.24517	-1.63838	-0.626359	NA	NA	-1.04212	NA	NA	NA
199585	-0.991698	1.21566	1.72585	0.674197	0.56251	-0.0533035	0.307046	1.14764	1.5448	NA
199586	-1.42638	-1.15241	-1.49666	-1.46844	-0.910253	-1.20093	-1.32042	-2.20855	-1.91003	-1.75986
199587	0.285594	0.955042	0.332418	0.0290245	0.519068	0.371258	0.0226484	0.179448	-0.369864	0.0163892
199588	-0.289411	-0.292682	-0.388132	NA	-0.271487	-0.475269	-0.336098	-0.197083	-0.187943	0.193594
199589	-0.608018	-0.340632	-0.796464	-0.687105	-0.463433	-0.636344	-0.737132	-0.794401	-0.861382	-0.320274
199590	-1.95787	-2.02306	-1.15309	-0.938427	-2.08051	-2.13775	-0.534954	-1.44289	-1.19043	NA
199591	-3.02476	-4.38936	-2.75941	NA	-3.25183	-3.47129	-1.85321	-1.58428	-1.90947	NA
199592	-2.68525	-1.72846	NA	NA	-2.16218	NA	-1.6655	NA	-1.59873	NA
199595	-0.599515	-0.815149	NA	NA	-0.213834	-1.13333	-0.260371	-0.654619	-0.824573	-0.969844
199596	-2.41013	-2.57057	-2.13681	-1.8811	-2.24711	-1.99224	-0.869415	-1.17999	-0.632043	-0.782304
199597	-2.5185	NA	-2.82085	-2.62031	-2.56749	-2.66649	-2.4858	-2.28724	-2.8508	NA
199598	1.53031	0.686568	0.753206	NA	1.48509	1.17302	1.45798	NA	0.612561	NA
199599	-1.13829	-1.1195	-1.30397	-1.27753	-1.1021	-0.622011	-1.1054	-0.790025	-0.920213	-0.668674
199600	0.572366	0.730606	0.730562	NA	0.972031	NA	NA	NA	0.257118	0.469959
199601	1.25385	1.16267	0.779314	0.780388	1.26624	0.988637	1.1003	1.18098	1.65328	1.07227
199602	-2.10556	-1.90206	-1.80908	-1.19475	-2.32343	-1.19534	-0.971639	-0.520123	-1.63482	-1.4809
199603	-0.987294	-0.678852	-1.3605	-1.36443	-0.612864	-0.692972	-0.842559	-0.636619	-0.601974	-0.859618
199604	-0.600765	-0.465453	-1.35629	-1.27501	-0.674778	-0.613713	-0.0991243	-0.7593	-0.56578	-0.330958
199605	0.991499	0.992845	0.824525	NA	1.09498	1.33657	1.28923	NA	0.552935	0.708737
199606	0.333248	0.00377253	0.239762	0.228641	0.440357	NA	0.46377	0.426148	-0.333084	0.0691363
199607	-0.29227	0.130298	0.0347436	NA	0.0320129	NA	-0.000319049	-0.324475	-0.401913	-0.842731
199608	-0.149011	-0.674105	-0.654174	-0.701322	-0.792166	-0.800945	-0.688684	-0.669021	-0.423563	-0.656368
199609	0.378054	0.0164055	0.329057	NA	0.0957261	NA	-0.00572164	0.0432902	0.227593	NA
199610	-1.19185	-1.48804	-1.37714	-1.47456	-1.39928	-1.48388	-1.26945	-1.21	-1.20206	-1.574
199613	-0.746989	-1.02834	-0.949798	-0.801842	-0.88026	-0.703399	-0.941436	-0.670389	-0.711837	-0.695387
199614	-0.738348	-0.799228	-0.792989	-0.851401	-0.914663	-0.926857	-0.34713	-0.426772	-0.418455	-0.139722
199615	1.04191	NA	0.980156	NA	1.23917	NA	0.842299	NA	NA	NA
199616	0.734968	1.02864	0.369328	0.528868	0.701505	0.292083	0.606938	NA	1.02604	NA
199617	0.973374	0.881837	1.02484	0.785924	1.15775	0.761669	0.758171	NA	0.733815	-0.063732
199618	0.329447	0.51935	0.0186979	1.45009	0.0216382	1.3437	0.703593	1.22381	0.19066	0.809009
199619	-0.121744	-0.346578	-0.419708	-0.756409	-0.354097	-0.165105	-0.272986	-0.299579	0.214515	0.64553
199620	-0.637504	-1.35071	-0.672753	-0.42717	-0.550011	-0.694353	-0.420366	NA	-0.770903	NA
199621	-0.713512	-0.765083	-0.686081	-1.4434	-1.09236	-1.17366	-0.997604	-0.801384	-0.626557	-1.0063
199623	0.00646426	NA	0.331362	-0.474144	0.140327	NA	0.0389149	0.230898	-0.0414223	-0.273207
199624	-0.268814	0.0250765	-0.420442	NA	-0.094264	NA	0.271447	0.923692	-0.208029	0.395032
199625	-0.215978	-0.138324	-0.393712	-0.401955	-0.0988019	-0.223938	-0.0206915	-0.140503	-0.266158	-0.485315
199627	-1.96682	-2.5935	-1.023	-2.06988	-1.86803	-2.53344	-0.695602	-1.43315	-1.83442	-2.48406
199629	-0.275409	-0.0677024	-0.663429	NA	-0.0996439	NA	-0.315338	-0.162108	NA	NA
199630	-1.76291	-2.88675	-2.34059	-1.76959	NA	NA	-1.89977	NA	-2.17177	NA
199631	-4.4225	-4.13356	-4.40828	-3.97534	-5.98668	-5.64336	-4.2384	-3.7016	-7.91911	-4.01623
199632	1.09279	1.27452	0.768713	1.77544	2.19132	NA	0.492907	2.32482	0.803703	1.10292
199633	-0.473787	-0.430168	-0.511477	-0.562458	-0.152226	-0.428337	0.0790338	-0.220223	-0.0932885	-0.0923981
199635	0.0990512	0.111848	-0.0140294	0.2256	-0.704285	-0.235927	0.247602	NA	0.658061	NA
199636	0.53916	0.655081	0.585027	0.835163	0.627489	0.505927	1.0941	1.14977	1.17707	1.1631
199637	-0.364377	NA	-0.629238	-0.154084	-0.443859	-0.265812	-0.945508	-0.477096	-0.482815	NA
199639	-1.21505	NA	-1.11613	NA	-1.38008	-1.17398	-0.943946	-1.43951	-0.453586	-0.325903
199640	-0.0929308	0.519209	0.286359	-0.177924	0.332727	0.566535	0.186527	0.0115525	0.47594	-0.399117
199641	0.508196	0.678511	0.352172	0.486546	0.555823	1.02881	0.352391	0.707321	0.450721	0.498391
199642	1.43451	1.43793	1.22182	1.53413	1.09108	1.15613	0.736348	0.904565	0.737434	0.703947
199643	0.6388	NA	1.45284	NA	NA	NA	-0.302955	NA	1.23324	-0.916851
199644	-0.0856235	-0.401837	-0.180981	-0.305419	-0.071151	-0.0580368	0.192083	0.31248	0.21357	0.0913702
199645	-0.938867	-0.755284	-1.48112	NA	-1.09552	NA	NA	NA	NA	NA
199646	-0.701102	-0.432113	-0.746705	-0.466397	-0.704712	-0.543745	-0.830668	-0.878466	-0.537352	-0.417218
199647	3.65727	3.05109	1.79251	3.01087	2.02984	NA	1.59046	2.28918	0.186464	2.25397
199648	-0.458363	-0.510939	-0.606188	-0.901291	-0.540366	-0.389232	-0.219023	-0.00180367	-0.662537	-0.751539
199650	-2.80502	NA	-1.39786	NA	-2.01232	-1.85767	-1.0318	-1.8357	-3.93832	-1.11053
199653	-0.734259	0.0825549	-1.54474	NA	-0.347881	NA	-0.191966	NA	-0.330049	NA
199655	-0.560038	-0.161322	-0.462153	-1.18261	-0.961129	NA	-1.42415	-0.857441	-1.17251	-1.18869
199656	-0.772933	NA	0.234041	-1.46341	NA	NA	-1.28244	-1.81914	-1.72709	NA
199658	0.170778	0.00599221	-0.927252	-0.614255	0.00829231	0.0786851	-0.0833869	0.0544144	0.14018	0.349414
199659	0.516917	1.07032	-0.0746431	1.33511	0.763135	1.12181	0.881204	1.22956	0.317179	1.17555
199660	0.73904	0.565419	0.274755	0.135442	0.829641	0.394681	0.318352	0.718979	1.01499	0.596429
199664	1.62706	1.53287	0.784815	2.16446	1.9355	2.26498	1.286	2.22772	0.954493	2.03017
199667	-0.429725	NA	-0.267583	-0.330519	-0.541686	-0.398146	0.543477	-0.184508	-0.170528	NA
199668	-0.790597	0.487707	0.910895	1.57959	1.12691	0.873988	2.27486	1.30117	0.77132	1.17742
199669	-0.689737	-0.755567	-1.10576	-1.18536	NA	NA	-1.42449	-1.31653	NA	NA
199670	-0.121397	NA	1.34551	0.872369	1.70011	0.991022	1.85411	0.0492343	0.0751701	-0.309314
199671	-1.3092	NA	-0.0167423	NA	NA	NA	-0.881765	-0.718204	NA	NA
199675	-1.78329	NA	-0.584626	-0.808509	NA	NA	-0.831358	0.211168	NA	NA
199677	-0.523637	-0.757262	-0.244062	NA	-0.611215	0.0145858	-0.0494044	NA	-0.109465	NA
199678	-1.12878	-0.745433	0.145744	0.748783	0.163058	-0.828566	-0.0412118	-0.470985	-0.228671	NA
199679	-0.899228	-1.20778	-1.25575	-1.50449	-1.33391	NA	NA	NA	-0.782379	NA
199681	-1.99679	-2.11299	-1.80255	-1.71579	-2.0788	-2.17424	-0.69781	-0.074194	-0.541296	-0.855483
199682	1.21654	NA	0.997068	1.91378	1.81867	1.77049	2.71814	2.10589	3.55781	2.62944
199683	0.644107	0.624734	0.585344	0.548959	0.967406	NA	0.874962	1.00294	0.888265	0.967782
199684	-1.17097	-0.772011	-1.20842	-1.03763	-1.13636	-0.806088	-1.45597	-1.51359	-1.37544	-0.813833
199687	0.33959	0.165335	-0.160346	0.315464	0.0891992	0.426452	-0.0513689	0.098517	-0.180626	NA
199688	1.34675	1.44304	1.35714	2.49062	0.0284643	1.27893	0.379838	2.3534	0.549931	1.68537
199690	-0.348556	-0.104026	-0.267944	-0.0715171	0.0449821	0.0582137	-0.304219	-0.315806	-0.238081	NA
199692	-0.366186	NA	-0.626366	-0.88824	-0.505281	-0.580302	0.035242	-0.0823065	-0.0812114	NA
199693	-1.05479	-0.616067	-0.94741	-0.649041	-0.877109	-0.542199	-1.05601	-0.977452	-0.810125	-0.920062
199694	2.8953	2.95259	2.42053	2.90013	3.32436	3.30558	2.82022	3.34599	4.2732	3.27124
199695	0.805197	0.603011	1.11654	-0.0812007	0.833299	0.491912	0.652299	0.843217	0.579766	1.04862
199696	-0.366904	-0.4818	-0.214439	-0.966939	-0.142169	-0.500263	-0.464575	-0.291825	-0.496015	-0.649148
199697	0.657116	0.659988	0.657152	0.67434	0.654274	1.30355	0.659341	0.806435	1.23656	2.44496
199699	-0.0158972	0.200707	0.194171	0.165227	-0.0301973	-0.154517	-0.118931	0.187311	1.05016	0.204138
199701	-0.836298	NA	-0.314282	-0.802276	-0.89268	-1.07426	-0.346256	-1.10278	-1.44895	-1.86319
199702	-1.10272	NA	-0.973943	-0.95439	-0.60464	-1.22074	-0.323268	NA	-0.51536	NA
199703	-2.68276	-3.29477	-2.57782	NA	-2.77331	NA	-2.85446	-2.25187	-3.39291	-2.25657
199704	-0.885222	-1.42987	-1.16093	-1.18345	-1.37936	NA	-1.21164	-1.09985	-0.938815	-0.995923
199705	-0.549714	-0.554363	-0.284266	-0.473506	-0.337584	-0.675341	-0.490989	-0.553539	-0.225559	-0.230576
199707	1.23046	1.30687	0.596568	1.51375	0.876298	1.19634	1.10529	1.12481	0.427701	0.883577
199709	1.08972	0.881552	0.624104	0.381756	0.448024	0.0153053	0.810163	NA	-0.403561	NA
199710	0.262875	0.206398	0.215489	-0.190863	0.074137	-0.176554	0.390729	0.00118569	0.190188	0.0823147
199711	-0.343367	NA	-0.106682	0.360816	-0.260608	0.445715	-0.477605	NA	-0.129125	0.0787461
199712	-1.34631	-1.35537	-2.15177	-1.68628	-1.22267	-1.87623	-1.40799	-1.52728	-0.821663	-0.947584
199713	0.51813	NA	-0.0433071	0.398808	0.579414	0.127536	0.210208	0.313935	-0.0841024	NA
199714	0.661555	1.15228	0.957422	0.490529	0.770885	NA	1.49443	1.08687	0.900661	0.592002
199715	2.54065	3.06437	2.22118	1.63736	0.965923	-0.384804	0.50638	-0.479669	2.53737	1.28001
199716	6.74759	7.14561	6.04583	6.51739	7.6682	6.35188	5.80024	6.05113	6.44239	5.79135
199717	0.0324249	-0.143543	0.343368	-0.279102	0.209496	-0.111027	-0.0788087	-0.159958	-0.263858	0.164516
199718	-0.0694243	0.125606	-0.0340196	-0.631689	0.650434	0.0739268	-0.132285	0.286716	-0.197455	0.179982
199719	1.13998	1.39687	0.238542	0.089851	0.662328	0.329501	1.03801	1.19913	0.890118	0.86222
199720	0.647973	NA	1.16288	0.718549	1.20012	0.989109	1.08913	1.16035	1.32869	NA
199721	0.51451	0.455838	0.624332	0.222067	0.882894	0.858399	0.802277	1.1409	0.59166	0.952513
199723	-0.299323	-0.0874262	-0.550151	0.691753	0.00964922	0.542376	-0.372197	0.0559985	-0.068987	-0.281391
199724	-0.0760194	-0.272499	-0.0675736	0.0988974	-0.441278	0.433185	0.0595914	-0.0511598	-0.600871	NA
199725	-0.716133	-0.343247	-0.746701	-0.753004	-0.220436	-0.437146	-0.268681	-0.891971	-0.60127	-0.623261
199726	0.332895	0.575449	0.823174	0.285411	0.646844	0.960299	1.02358	0.569101	0.902508	1.13694
199729	0.634125	0.748265	0.597964	NA	0.733908	1.04134	0.57744	0.721524	1.09504	0.701116
199730	1.96666	1.88531	1.79674	1.52417	1.55622	2.13017	1.82079	1.69614	1.73258	2.96796
199731	-0.0713978	-1.39534	0.396963	0.845953	0.0937154	0.507637	-0.00960393	0.517799	-0.0675457	-0.101363
199732	1.3453	NA	1.33815	NA	1.52489	1.04215	1.44027	1.28581	1.71374	1.27186
199733	-0.0278078	-0.0964107	-0.230958	-0.501242	-0.0814572	-0.304027	-0.29027	-0.177894	-0.625673	-0.546004
199734	-3.92181	NA	-2.79714	-2.94691	-2.86182	-2.7226	-2.30373	-2.43522	-1.14936	-1.42866
199735	-0.0143186	NA	0.213994	0.165201	-0.520938	-0.516822	1.31365	0.153876	-0.479812	NA
199736	0.0991392	0.0487644	-0.0650743	0.224736	0.353236	0.137712	-0.0460048	-0.148249	-0.71397	-0.083163
199737	-0.592732	-0.231626	-0.837361	-0.256346	-0.490015	-0.452512	-0.596298	-0.233492	-0.243998	-0.140964
199738	1.15557	NA	2.26631	NA	1.48968	NA	1.47318	2.44447	2.33328	2.18942
199739	-1.55018	-1.6585	-2.1968	-1.50242	-1.6827	-1.66067	-1.49668	-1.47005	-1.81872	-1.46036
199740	1.07967	1.40673	1.43504	1.2873	1.16113	0.860382	0.84304	0.982994	0.521802	0.392111
199741	0.623041	0.951111	1.12418	1.77619	1.55866	1.15795	1.17831	2.03116	0.682808	0.71719
199742	0.983561	0.894015	0.427019	NA	0.931295	0.6249	0.695023	0.856146	0.576105	0.417076
199744	-0.332781	NA	-0.678304	-1.28246	-0.539687	NA	0.403681	NA	0.189161	0.227047
199745	-1.00025	-0.869422	-1.64801	-0.515515	-1.28726	-0.818523	-1.00037	-1.25121	-0.813131	-1.15608
199746	0.433283	0.466077	0.615343	0.941354	1.44609	0.991197	1.31225	0.695306	1.28252	1.99548
199747	-0.952117	-0.825044	-0.997831	-0.597058	-1.23071	-1.10761	-1.01169	-0.848186	-0.573097	-0.963805
199748	0.33086	NA	0.580199	0.375319	0.652593	0.474891	0.714888	0.688376	0.833045	0.859981
199749	1.49339	1.57228	2.09708	0.997636	1.56238	1.46679	2.23817	1.45728	1.28581	1.31642
199750	1.24063	1.53551	0.693863	1.33046	1.25152	1.56957	0.919821	0.935798	0.981684	0.842782
199751	-0.942071	NA	-0.471508	-0.0495702	-0.650654	-0.599221	0.705538	0.289715	-0.16972	0.27297
199752	0.481631	0.61328	0.680467	0.397077	0.872654	0.452723	0.311494	0.0979779	0.525227	0.485785
199754	0.459849	0.460695	0.301713	0.524831	0.0988378	0.525082	0.347624	0.444906	0.323144	0.476575
199755	-0.0501057	-0.160517	-0.140695	-0.00276305	-0.352286	-0.0471429	-0.000774896	-0.0244525	0.00385924	0.118581
199756	0.584614	0.727336	0.302251	0.279135	0.232542	0.276166	0.0984384	-0.0389703	1.90821	0.360501
199757	0.763372	0.65855	0.386764	0.674097	0.407398	0.525165	0.103853	0.409343	0.0172041	0.123795
199758	-0.229824	-0.401438	-0.158118	-0.631692	-0.383758	-0.453305	-0.503197	-0.663023	-0.869694	-1.00121
199759	1.47457	1.30328	1.24879	2.0733	1.17072	1.46435	1.17473	1.64909	2.20298	1.87654
199760	1.06146	0.928772	1.15842	1.06176	0.987872	0.743185	0.875144	1.01031	2.51864	1.38404
199763	-1.21014	-1.02385	-0.370275	-1.17531	-1.23727	-1.01272	-0.942951	NA	-1.40592	-1.4074
199765	0.937313	NA	0.904613	0.429981	1.61528	NA	1.64299	NA	1.82511	NA
199766	0.387249	NA	0.101527	NA	0.315064	0.241362	0.174732	0.347538	0.891746	1.57071
199769	-0.825259	NA	-0.840073	-0.987741	-1.21689	-1.13179	-0.102431	0.584342	-0.574364	-0.38927
199771	-6.6437	-6.00123	-6.42082	-5.62099	-7.82641	NA	-4.66808	-5.90997	-8.75857	-5.94623
199772	0.520911	0.211409	0.782064	0.24869	0.72704	0.793277	1.73396	1.48665	1.76081	1.99822
199773	1.88453	2.22457	2.00151	1.87566	2.22879	1.96696	1.69037	1.79829	2.14824	2.31985
199774	-1.50107	-1.35485	-0.666149	-0.931325	-1.49455	NA	0.794017	-0.0935124	1.95835	NA
199775	0.047342	-0.0516409	0.371967	-0.368998	0.532384	-0.132509	0.0149956	-0.0865199	0.0247151	-0.164778
199776	0.771657	0.167589	0.0928799	-0.0660781	-0.0922022	NA	0.623687	0.3153	-0.108482	NA
199777	0.79	1.05136	0.746703	0.547144	0.79445	0.940073	0.707813	0.946541	0.866152	0.547661
199778	0.0914603	-0.069976	0.113128	-0.178701	0.350653	-0.17305	0.112663	-0.220213	0.124797	NA
199779	1.01884	1.25288	1.02617	NA	1.15411	0.887774	0.846522	NA	1.22398	NA
199780	-0.861165	-0.791712	-0.791309	-1.16497	-1.09994	-0.81861	-1.09548	-0.960822	-0.770068	-1.13475
199783	-2.51024	-2.42496	-2.3223	-2.59222	-2.93052	-2.40978	-1.73255	-1.66625	-0.901967	-1.17282
199786	0.713994	0.296745	1.65408	0.661501	0.958332	0.609003	NA	NA	1.64612	1.65279
199788	0.835102	NA	0.361727	0.556848	0.279325	0.604817	0.271362	0.818275	-0.372715	0.966191
199789	1.16818	1.34716	0.999613	1.2194	0.999079	1.02897	0.933632	NA	1.09454	1.62063
199790	0.285818	0.335291	0.2155	-0.0817983	-0.0934546	NA	0.249537	0.198596	0.0337007	0.45338
199791	-1.68126	-1.35878	-1.44271	-1.50435	-1.43964	NA	-1.61782	-1.54057	-1.30165	-1.86039
199792	-0.0319051	0.065384	-0.604204	-0.18771	-0.119515	-0.256119	-0.546525	-0.14632	-0.0994998	-0.0183101
199793	-0.629144	-0.764825	-0.949403	-0.527062	-0.15673	-0.67896	-0.433352	-0.546028	-0.39918	NA
199794	-0.858898	-1.16506	-0.84779	-0.745426	-0.949466	-0.823038	-0.973152	-0.733854	-0.823347	-0.993735
199796	-0.260854	-0.113061	0.0231373	-0.348048	0.371456	0.315557	-0.157136	-0.425729	0.0494281	-0.384153
199797	-0.706305	-1.2677	-0.357426	-1.13577	-0.636388	NA	-0.586716	-0.213776	-0.467106	NA
199799	0.675674	0.356865	0.483656	0.545523	1.08632	0.628724	0.812239	0.383326	0.803386	NA
199800	0.507187	0.378364	0.511375	0.786524	0.712259	0.579237	0.179492	0.431555	-0.152684	-0.313307
199801	0.517179	0.720085	-0.110755	-0.365548	0.906778	0.934785	0.486875	0.201804	0.675736	0.68859
199802	-0.319582	NA	-0.266829	-1.15646	-0.369132	NA	-0.425997	NA	-0.323062	NA
199803	-0.936621	-0.709765	-1.08303	-1.15424	-0.998902	-0.965925	-1.61728	NA	-0.745295	-1.29793
199804	-0.515021	-0.789366	-2.03255	-1.11361	-0.884932	NA	-1.31075	NA	NA	NA
199805	0.0866414	0.237733	-0.0946344	-0.215182	0.053139	-0.0868755	0.0677693	-0.20109	-0.363347	-0.551022
199806	0.143895	NA	-0.263287	-0.14245	-0.0373152	NA	-0.312275	-0.267491	-0.0358539	NA
199807	-0.504804	-0.53516	-0.378927	-0.650737	-0.668228	NA	0.00622475	-0.580297	-0.294803	-0.430598
199808	-0.292239	0.0391524	-0.562716	-0.265918	-0.39541	-0.521784	-0.613212	-0.471598	0.0677606	-0.872552
199809	0.298057	0.708827	0.336395	0.201547	0.0987067	0.30593	-0.134142	-0.00719011	0.25968	NA
199810	-1.68239	-1.59843	-2.25071	NA	-2.07767	-1.72745	-1.72522	-2.12424	-1.48564	NA
199811	-1.5357	-0.906949	-1.46366	-1.4257	-0.92679	NA	-1.03275	NA	-1.02889	NA
199812	-1.83303	-1.82789	-1.72046	-2.05638	-2.15946	-2.09799	-1.54615	-1.51794	-1.29287	-1.37654
199813	0.487674	0.618622	0.209842	0.414204	0.336502	0.109603	0.0828743	-0.0570187	-0.102153	NA
199815	-0.651244	NA	0.1601	-0.172757	0.468457	-0.679296	0.240474	-1.04915	0.237387	NA
199816	-0.708421	-0.882366	-0.36026	-0.167852	0.113167	-0.107141	-0.630244	-0.530048	-0.350724	NA
199818	0.648621	0.613832	0.103821	0.415262	0.368515	0.59048	0.800361	0.983928	0.826093	1.20111
199820	0.586749	0.520806	-0.170247	0.469749	0.26514	0.00144506	-0.147965	0.00495427	0.533006	0.360417
199821	-0.243138	-0.130639	-0.085227	0.109633	0.561427	0.0840453	-0.13852	0.0684294	0.327475	0.0389752
199823	0.259785	0.22122	-0.881089	NA	-1.19992	-0.686666	-1.75108	NA	-0.628638	-0.0271324
199824	1.55905	1.68994	1.36543	0.872454	1.4073	2.04468	1.23308	1.17976	0.76747	NA
199825	0.0459329	0.252442	0.287958	-0.324914	-0.10588	0.110225	0.0491094	0.00564383	-0.448929	NA
199827	-0.565598	-0.0201715	1.37009	0.294236	0.190807	NA	0.257213	NA	0.453593	NA
199828	0.863442	0.929348	0.659939	NA	0.545079	0.741126	0.638901	0.412321	0.657738	0.608937
199829	0.620427	0.834929	0.637919	0.999229	0.70663	NA	1.34696	0.716887	-1.06227	0.141986
199831	5.40418	NA	5.61451	3.5458	5.37772	3.98157	5.65962	3.87313	4.94244	0.804574
199832	0.172885	0.408244	1.27147	0.631687	0.321951	NA	1.3332	0.402044	0.203028	NA
199836	0.178609	1.09565	2.18238	1.21435	1.08506	1.62988	1.39145	NA	1.83761	2.06368
199837	-0.439371	NA	-0.579287	-1.09159	-0.950652	-2.04038	-1.58186	NA	-1.24286	NA
199839	0.83174	0.845546	0.451367	1.50524	1.48593	NA	0.486349	1.34268	1.0741	NA
199840	-0.315082	NA	0.356868	NA	-0.15115	0.618509	0.308298	0.549486	0.311074	0.801085
199841	-1.62932	-1.71446	-1.50335	-1.48547	-1.68676	-1.40653	-1.60679	-1.12453	-1.1306	-1.30513
199842	-0.526785	-0.487221	-0.442889	-0.294285	-0.607669	-0.212436	-0.702869	-0.509418	-0.563824	-0.659404
199843	-0.188504	-0.535418	0.141495	-0.55936	-0.117615	-0.247142	0.0262305	-0.334712	-0.444647	-0.147594
199846	-1.79971	NA	NA	NA	NA	NA	-1.4238	NA	NA	NA
199847	-2.05846	NA	-1.33897	NA	NA	NA	NA	NA	NA	NA
199857	-1.32954	-1.49709	-0.80678	-1.11715	NA	NA	-1.18388	NA	NA	NA
199858	-0.834294	-0.774963	-1.07529	-1.67361	-1.0742	-1.24598	-0.853126	-1.34841	-1.21312	-0.701324
199859	-1.52423	-1.32004	-1.29358	NA	-1.3068	-0.901463	-0.935746	-0.778644	-0.842048	-1.02903
199860	-0.343778	-0.682248	-0.777182	-0.255779	-0.351554	NA	-0.410041	-0.483582	-1.23083	-0.419361
199861	-1.514	NA	-1.27315	NA	-2.17308	NA	-1.83208	-0.711151	-0.564469	NA
199870	-1.67347	NA	-0.618366	0.0783621	-0.682827	NA	-0.302166	NA	NA	NA
199875	-1.57741	NA	NA	NA	NA	NA	NA	NA	-1.28169	NA
199877	-1.22444	NA	-1.18844	NA	-0.724476	NA	-0.348204	NA	-0.119475	NA
199879	-0.78143	-1.09113	-0.854541	-0.880312	-0.641896	-0.811877	-0.771202	-1.07189	-0.741579	-0.570717
199881	1.3907	1.42579	1.42745	1.08269	1.80732	1.93347	1.57761	1.36927	1.92817	1.75224
199882	-0.0811351	NA	-0.449929	0.0600039	0.210354	-0.0735573	-0.624946	0.0547277	-0.205365	NA
199883	-0.467821	0.102533	-0.377022	-0.278808	-0.259306	NA	-0.204114	-0.0945423	0.0337722	-0.215433
199884	-1.76505	-1.40778	-1.26563	-2.21344	-1.53074	-1.39678	-1.0199	-1.24013	-1.30879	NA
199885	-2.56893	-2.13323	-2.34063	-2.51624	-2.62438	-2.35059	-1.97864	-1.83224	-2.30831	-1.45792
199886	-0.782649	-0.570254	-0.304944	-0.598392	-0.661922	-1.42189	-0.453195	-1.45538	0.161593	NA
199887	-0.976495	-1.27427	-1.44374	-1.56395	-1.44764	-1.2019	-0.913542	-1.07362	-1.11646	-0.919014
199889	0.560137	0.665863	0.601575	-0.165081	1.08125	1.39336	0.842819	0.73295	0.326728	NA
199890	1.71775	1.70409	1.61822	1.8968	0.732757	NA	1.79549	1.13749	1.41313	1.67336
199891	-1.84899	-1.47693	-1.80609	-1.93042	-1.70591	-1.42912	-1.39291	-1.21427	-0.488327	-0.867424
199892	-1.05055	NA	-1.00164	NA	NA	NA	-0.963941	NA	NA	NA
199894	0.488556	0.637196	0.487738	0.255019	0.513369	0.365524	0.315634	0.594226	0.774374	NA
199896	0.550473	1.48356	2.30432	2.54788	2.29898	2.1814	2.95781	1.95818	1.52282	1.0006
199897	1.12118	1.92544	1.19058	1.48218	0.904509	1.41618	1.30995	2.23496	1.57683	NA
199898	-1.46787	-1.96372	-1.61655	-1.6629	-1.36416	-1.50943	-1.10637	-1.75092	-1.51225	NA
199907	-1.67573	-1.19737	-1.38791	-1.53301	-1.71513	-1.39625	-0.876257	NA	-0.935987	NA
199908	0.558166	0.168702	1.10763	1.25732	0.20375	0.624135	0.449312	1.43833	0.0938427	0.423424
199909	-0.585225	-0.722514	-0.52764	-0.618075	-0.403694	NA	-0.707476	-0.537932	-0.519707	-0.433995
199914	1.4939	1.7498	2.92334	1.20582	1.81733	2.11688	2.69623	2.40638	2.25744	3.27322
199915	-1.42351	NA	-1.0048	-0.950649	-1.38681	-1.48218	-0.327693	-0.524384	-0.572408	NA
199916	-1.66237	-2.30744	-1.78825	NA	-1.96958	NA	-1.35661	-1.03766	-1.2726	-0.921171
199918	0.349942	0.512371	0.30827	-0.0214305	0.498637	-0.0274014	0.18575	0.0334713	0.664198	0.192621
199920	-1.02792	-0.267872	-1.22727	-0.969745	-1.16978	NA	-1.27516	-2.1175	-0.953113	-1.5486
199921	0.972327	NA	1.33137	NA	0.851629	1.49888	1.02995	1.15	1.544	1.26639
199922	0.237503	0.105438	-0.0956179	NA	0.0712035	NA	-0.0629746	NA	0.0869279	1.02063
199923	-0.886225	-0.911394	-1.0979	-0.714186	-1.33632	-0.73196	-1.3411	-1.13181	-0.715958	NA
199926	-0.958004	-1.2944	-0.986964	-0.707261	-0.711233	-0.894902	-0.377034	NA	0.140665	NA
199927	0.397793	0.480238	0.826539	0.406418	0.408123	0.901324	0.40901	0.49751	0.623414	0.509697
199928	-0.637465	NA	-0.808926	-0.651799	-0.671024	NA	-0.843916	-1.593	NA	NA
199929	-0.557238	-0.583132	-1.02552	NA	-0.365125	-0.317402	-0.400602	NA	-0.620588	-0.823497
199930	-0.890879	-0.913509	-1.20817	-1.33224	-0.830482	NA	-1.36236	-1.557	-1.79661	-1.70171
199931	-0.551595	-0.480817	-0.945454	-0.771703	-0.316454	-0.661802	-0.0255528	-0.376146	-0.613873	NA
199932	-1.48179	-1.40177	-1.94793	-1.39804	-1.65516	NA	-1.47908	-1.4314	-1.48105	-0.642748
199933	-0.697225	NA	0.00247728	-0.182192	-0.690875	-0.767496	-0.359055	0.220867	NA	NA
199934	0.963259	0.6626	0.876171	0.866657	1.11361	0.860931	0.830559	0.460993	0.542852	NA
199936	-1.01698	NA	-0.540932	0.103091	-0.764693	-0.722274	-0.764203	-1.07767	-1.42731	-1.14003
199939	0.669417	1.12808	1.27066	1.3512	1.3834	1.38081	0.96829	0.970954	0.71312	0.587584
199940	1.21242	1.19078	0.83776	NA	1.01308	NA	0.908757	0.588838	1.01542	0.913347
199942	-1.46273	-0.967	-0.418412	-0.941045	-0.81396	-0.464217	-0.381787	NA	-0.0269646	-0.744986
199943	0.239766	-0.483144	1.73935	NA	0.246483	NA	1.22274	0.812344	0.349496	NA
199944	-0.641717	-0.491877	-1.116	-0.83328	-0.656332	-0.540027	-0.909389	-0.949991	-0.826864	-0.355119
199947	0.00384791	0.199464	0.0123837	0.153417	-0.190953	-0.129199	0.16082	NA	-0.27944	-0.123704
199948	2.33012	2.18937	2.47746	1.68628	2.84658	2.74259	1.95395	NA	2.16897	2.93159
199950	0.0756339	0.0286726	-0.579661	-0.134902	0.0514183	-0.513276	0.0894928	0.0493537	0.0352043	0.809312
199951	-0.680847	NA	0.317442	NA	-0.560143	NA	0.230651	0.697877	0.650279	0.290012
199953	-0.567744	-0.34309	-0.1885	0.0863128	-0.197983	-0.111611	-0.321928	-0.123148	-0.583851	-0.399009
199954	4.26799	NA	4.93241	5.21767	4.61657	4.8713	4.7273	5.15425	4.66123	5.29365
199955	0.134411	0.0524761	-0.424255	-0.735077	-0.0915963	-0.0671973	-0.44393	-0.471372	0.18472	-0.172145
199956	0.355901	0.114328	0.335377	-0.225181	0.229664	-0.283077	0.0604702	0.0111488	0.267847	-0.000132723
199957	-0.510706	NA	-0.664845	-1.19414	-0.351472	NA	-0.148456	-0.495048	-0.068333	NA
199958	2.24981	NA	2.88758	2.84399	3.24917	NA	3.41766	3.85972	3.44314	NA
199960	1.25613	0.922604	1.23467	1.5992	1.41749	1.2873	1.49686	1.71696	1.70311	1.13723
199961	-0.0718024	-0.124345	0.0939419	NA	0.161554	NA	0.119578	0.00493791	0.632783	NA
199962	-0.979548	-1.32476	-1.45209	-1.03806	-0.895625	-0.868329	-1.10466	-1.11109	-0.456583	NA
199963	-0.298481	-0.527442	-0.371914	0.0518385	NA	NA	-0.524381	0.167899	-0.417367	NA
199964	-0.535846	-0.936586	-0.832152	-0.953533	-0.249527	-0.857891	-0.618682	-0.861394	-0.401241	NA
199965	0.829603	0.926655	0.833449	1.11707	0.85394	0.775896	0.474042	0.758973	0.385837	0.518417
199966	-0.121326	-0.00279635	-0.372562	NA	-0.420955	-0.357342	-0.663848	-0.426261	-0.687661	-0.971317
199967	0.784619	0.729452	0.908471	0.620196	0.932549	0.854475	0.397709	0.829529	0.547795	0.640296
199968	-0.524934	NA	-0.674707	-0.494249	-1.02295	-1.03943	-0.436092	-0.707698	-0.355336	-0.66525
199969	-0.931604	-1.05729	-1.83206	-1.21927	-1.21571	-1.43655	-1.15487	NA	-1.43792	-0.804644
199970	-0.549492	-0.79477	-0.246184	NA	-0.552808	-0.435267	-0.12016	NA	0.00864946	0.495831
199974	-1.05779	-1.33801	-0.638939	NA	NA	NA	-1.04139	-1.6237	-1.25203	-0.685387
199975	-0.213233	-0.695764	-1.13089	-0.840889	-0.156583	NA	-1.31286	NA	-0.0274409	NA
199977	0.930681	0.0781834	1.04569	1.7696	1.04619	1.43038	0.806713	NA	1.29191	0.602505
199978	0.0382679	0.859725	1.33899	0.118547	0.776862	0.065192	1.12555	0.601959	-0.707133	0.501446
199981	0.655328	1.18488	0.525892	0.226514	-0.645644	NA	0.467903	NA	0.959131	0.953659
199982	-0.34178	0.73066	0.966649	-0.0387455	0.540799	0.373061	1.03034	0.382913	-0.0270188	NA
199983	-0.335045	NA	0.605816	0.361608	0.798619	0.179546	0.428492	-0.0500425	0.687569	-0.19577
199984	-1.36654	NA	-0.55393	-1.13668	-1.32873	NA	-0.674754	-1.20852	NA	NA
199985	-1.27004	NA	-0.986842	NA	-0.992702	-0.839904	-0.792648	-1.35336	-0.943713	-0.84607
199987	-0.28004	0.111142	0.0366753	-0.138092	0.215572	0.499604	0.173862	0.0184324	0.405148	NA
199988	2.7423	1.39324	3.14745	2.91159	3.22885	NA	4.05903	NA	2.87377	2.5942
199990	0.445447	0.558557	0.575785	0.288774	0.564214	0.484752	0.69303	0.348144	0.151378	0.504809
199991	-1.13249	-0.798022	-0.463933	-0.597945	-0.634884	-0.52742	-0.508888	-0.569614	-1.09528	NA
199992	0.277937	1.56832	2.54904	1.53741	1.14469	1.44085	2.08951	1.76475	0.993338	-0.0419633
199993	-2.56679	NA	-2.87981	-2.7087	-2.71862	NA	-2.66906	-2.62908	-2.26851	-1.70823
199994	-0.823518	-1.16447	-1.47233	-1.43847	-1.06641	-1.15539	-1.67367	-1.1407	-1.06895	-1.33815
199995	-1.18417	-1.48747	-1.66457	-1.41667	-1.11943	-1.57938	-1.39867	-1.93285	-1.00769	NA
199996	-1.41975	-1.20234	-0.59511	-0.643902	-1.35689	-1.21218	-0.242346	-0.394531	-0.887533	-1.12815
199997	-1.97064	-1.33608	-1.4182	-1.35808	-1.57966	-1.47591	-0.889008	-0.895059	-0.847552	-1.0636
199998	0.723053	NA	0.409633	0.367784	0.644046	0.589531	0.536496	0.874249	0.38242	0.515015
199999	0.396645	0.842233	0.533612	0.10855	1.1592	NA	0.61051	NA	0.508891	1.5758
200001	0.178669	0.312369	0.207041	-0.175702	0.299332	0.548344	0.452103	0.759475	0.880565	0.101676
200002	-1.09307	-0.748799	-1.05281	-1.11828	-1.01651	-1.06201	-0.943184	-0.899591	-0.512172	-0.613558
200003	-0.118849	-0.714221	-0.695212	NA	NA	NA	-1.2029	0.238425	NA	NA
200006	-0.26908	-0.223145	-0.356909	NA	-0.0442344	NA	-0.163232	NA	-0.573122	NA
200008	0.2182	0.486977	0.78489	-0.417255	0.796675	-0.113362	0.847779	0.0326719	0.359518	1.20162
200009	-0.238445	-0.339132	-0.156783	0.0260273	-0.407668	-0.435544	-0.201533	-0.119521	-0.55226	-0.434995
200010	-0.0561269	NA	-0.251393	0.221247	0.233885	0.27311	0.125154	0.0502137	-0.261026	0.260541
200013	-3.17839	NA	-3.01863	NA	NA	NA	NA	NA	NA	NA
200014	1.04648	0.931095	0.619093	0.479253	0.806272	-0.095009	0.632528	0.616225	0.406506	-0.2152
200016	-0.113909	-0.312591	-0.0833733	-0.0438396	-0.352397	NA	-0.47246	-0.0870129	-0.530234	-0.449396
200017	-0.96086	NA	-1.14757	-1.10611	-0.884872	-1.66831	-0.61354	-1.12698	-0.78978	NA
200018	-0.554116	-0.374159	-0.653498	-0.498675	-0.336008	-1.54011	-0.263519	-0.999986	-0.488263	NA
200019	0.0539143	-0.00639372	-0.0278327	-0.586062	-0.178493	-0.0166768	-0.0668306	-0.243003	-0.280752	-0.148545
200020	0.576225	0.662881	0.392464	0.504911	0.33658	0.723636	0.0726779	1.24171	0.159913	NA
200021	-1.87002	-1.83614	-1.63605	-1.61686	-1.98138	-1.51719	-1.37876	NA	-1.36224	-1.3107
200023	0.291106	0.0599477	0.313741	-0.19478	0.749737	NA	0.327424	-0.355468	0.159495	NA
200025	-0.0597949	0.0650798	0.319343	0.236474	-0.0457935	0.274015	0.285977	0.316522	0.271575	0.142177
200026	1.5141	0.597851	0.654553	-1.0151	0.864278	0.0741525	-0.527302	NA	NA	NA
200027	0.660228	NA	0.103465	0.398543	-0.055715	-0.367195	-0.164739	-0.776653	-0.0294156	NA
200028	-0.0418574	0.825046	0.636492	0.202341	0.673995	0.32208	0.200924	0.040366	0.285455	0.551745
200029	-1.43817	-1.05502	-1.11433	-1.27636	-1.53296	-1.49206	-1.05079	-1.04425	-1.29348	-0.919822
200031	-3.89485	NA	-3.8479	-3.33567	-3.27871	NA	NA	NA	-4.12397	-5.63959
200032	-3.34727	-2.60207	-2.78567	NA	-3.00836	-3.01456	-3.05324	-2.31329	-3.18418	-2.04877
200033	-2.51577	-2.78061	-2.40006	NA	-3.70924	NA	NA	NA	-2.60035	NA
200034	-6.73075	-6.26887	-8.34046	-7.87288	-5.8057	-7.97247	NA	NA	-7.26839	NA
200035	-4.85726	NA	-4.2048	-3.95444	-5.79774	-4.95935	-1.37317	NA	NA	NA
200036	1.79375	NA	2.72423	1.51243	1.91076	2.00608	1.36727	1.29488	2.52449	1.50256
200037	2.56317	1.56279	1.66864	NA	0.672537	-0.723317	1.38329	-1.10343	0.77571	NA
200039	-0.0317739	0.952178	0.895595	0.0472952	0.526029	0.408221	-0.178057	0.362732	0.533847	0.0858164
200040	1.31861	1.15035	1.00437	1.33462	1.25935	1.4938	1.67614	1.35555	1.22508	0.874859
200041	-0.330341	NA	0.862794	NA	1.37493	NA	0.419631	NA	0.782035	NA
200042	-0.436956	-0.244458	-0.768988	-0.336645	-0.610925	NA	-1.17514	-0.103846	NA	NA
200043	-0.564352	NA	-0.50174	-0.0837374	-0.0102575	NA	-0.399576	-0.54086	-0.201974	-0.45309
200045	0.631306	0.466191	0.0971689	0.166338	0.464167	0.281164	0.655871	0.453005	0.746024	-0.021372
200046	0.80618	NA	1.50666	1.12992	0.990938	2.33261	1.10567	1.48313	1.24874	0.832156
200047	-0.999256	-1.21471	-1.1239	-0.923743	-1.12173	-1.22837	-0.781172	-0.656757	-0.89555	NA
200048	-0.683539	-0.769423	-0.435652	-0.999372	-0.623628	-0.547501	-0.307086	-0.250463	-0.798092	-0.620116
200049	0.0312693	-0.281722	-0.747918	NA	-0.197735	NA	-0.382401	-0.960558	-0.142885	-1.25956
200050	-0.202865	NA	-1.16248	-0.316817	-0.743868	-0.981733	-0.385953	-1.21619	-0.298944	-1.11076
200054	0.796308	1.36412	0.887428	0.461081	0.455689	0.919249	0.560198	0.690619	0.49238	NA
200055	0.148519	-0.263892	-0.113856	0.216654	0.109054	0.271049	0.110758	-0.318288	0.551992	NA
200056	-0.104568	-0.263443	0.161132	-0.0774514	-0.00137418	-0.22094	-0.0122894	-0.696425	0.261402	0.203788
200058	0.945837	0.656408	0.717415	0.864983	0.609604	0.698374	0.436771	0.54549	0.775115	0.673831
200059	2.94749	2.10552	1.62161	NA	2.1366	1.80703	1.63288	2.18014	2.09538	NA
200060	0.908136	1.28003	0.959978	0.78296	0.874251	NA	-0.720225	0.456839	0.63106	0.72683
200061	0.119737	0.367202	0.196392	NA	-0.224128	-0.0740255	-0.40029	NA	0.0691504	NA
200062	-1.51267	NA	-1.52121	NA	NA	NA	NA	NA	NA	NA
200063	-0.268443	-0.170369	-0.154864	-0.387871	-0.303903	-0.450562	0.0290689	-0.432846	0.0410084	NA
200064	-0.506015	-0.223806	-0.444664	NA	-1.18015	-0.443297	-1.17887	-0.625651	-0.233556	NA
200065	-1.24118	-0.365258	-0.700513	-1.17454	-1.04589	-1.22155	-0.836301	NA	-0.90062	NA
200066	0.341178	0.478812	-0.0387336	0.259426	0.226876	0.372595	0.425283	0.358134	0.0231819	-0.459462
200067	-1.38796	NA	-0.659405	-0.564471	-0.830164	NA	-1.14516	NA	-0.664485	-0.357525
200068	0.438043	NA	-0.733796	-0.139805	-0.6548	-0.303176	-0.855137	NA	NA	NA
200069	-1.25989	NA	-1.23672	-1.11356	-1.12094	NA	-0.743827	NA	NA	NA
200070	0.186772	NA	-1.1819	-0.0608496	-0.974533	-0.0330363	-0.919489	-0.00808457	-0.152999	NA
200071	0.131615	-0.0602119	0.409139	0.304534	0.0624011	0.423322	-0.0297509	0.608004	0.0164762	0.154243
200073	-1.4027	-0.879202	-1.73519	-1.40506	-1.28128	NA	-2.07999	-0.98083	-0.636998	NA
200074	-0.377525	-0.316196	-0.373233	-0.494874	0.206418	-0.185346	-0.168026	-0.1633	-0.254398	-0.250604
200075	-1.36464	-0.745809	-0.747223	-0.929779	-0.729604	-1.05019	-0.350704	-0.964881	-0.395928	-0.594576
200076	-1.03635	-1.05796	-0.926582	-0.854267	-1.10608	-0.942006	-0.870711	-0.869826	-0.924067	NA
200079	-1.00064	NA	-0.271335	-0.542146	-0.848036	-0.701285	-1.35938	-0.928836	-0.393513	-0.34687
200080	0.318367	0.218021	-0.0465835	NA	0.393779	0.240084	0.36758	-0.142993	0.653469	-0.855385
200081	-1.49834	NA	-1.03474	-1.06151	-0.9078	NA	-0.993115	NA	-0.745918	-1.19511
200082	1.01525	0.503619	0.77956	NA	0.905443	0.773322	0.63827	0.0735498	0.488365	-1.0585
200083	-1.45693	NA	-0.412535	NA	NA	NA	-1.49338	-1.17766	-1.41254	-1.09482
200087	-2.98397	-2.12854	-4.38692	-2.73642	-6.67013	-3.21689	-3.72204	NA	NA	NA
200088	-2.61686	-2.28547	-2.24558	-2.29052	-3.21198	-2.32019	-2.00939	-1.29869	NA	NA
200089	-2.71636	-2.55659	NA	NA	NA	NA	NA	NA	NA	NA
200090	-2.95251	-1.65662	NA	NA	NA	NA	-1.54419	NA	NA	NA
200091	-2.35045	NA	NA	NA	-3.42351	NA	NA	NA	NA	NA
200092	-0.954155	-2.19451	-1.82047	-2.39544	-2.17411	NA	-1.98511	-2.82123	-1.88395	NA
200094	0.472505	1.22005	-1.35437	0.164876	-0.454785	0.0192321	-0.463719	NA	0.335302	NA
200095	-0.531492	-0.521563	0.110549	-0.336963	-0.136966	-0.522593	-0.564567	-0.906367	-0.547641	-1.05326
200097	-0.531401	-0.335493	-0.751301	-0.398534	-0.487423	0.0202818	-0.530861	-0.231585	0.0796293	0.274888
200098	1.73394	1.88967	1.94681	-0.107497	1.68885	0.993628	1.60182	0.695312	1.91654	NA
200099	1.61229	1.19216	1.0675	1.63019	1.5687	NA	0.969535	NA	1.07762	1.69396
200100	-0.487085	-0.234611	-0.679313	-0.774013	-0.372257	-0.523127	-0.206053	-0.722214	-0.288846	NA
200101	-0.714472	-0.208434	-0.482757	NA	NA	NA	-0.779394	-0.38563	-0.133504	-0.438809
200102	-1.11441	-0.793581	-0.998425	-1.1183	-1.37778	-0.99397	-0.877675	-0.446047	-0.537578	NA
200103	-1.83563	-1.39253	-1.4797	-1.2608	-1.29989	-1.07045	-0.272079	NA	0.512365	0.828075
200104	-0.502257	-0.572908	-1.02114	-1.625	-0.736093	NA	-0.795684	-1.22544	-0.80118	NA
200106	-1.16326	NA	0.848022	-0.463068	-0.702615	NA	0.364747	NA	0.170681	-0.172496
200107	-1.2729	-2.13517	-2.19451	-1.8461	-1.85695	-2.08625	-1.70401	-2.06777	-1.49319	NA
200109	-0.0606713	0.186394	NA	NA	-0.198012	0.294612	0.16277	0.124696	-0.0968107	-0.160691
200111	-1.37506	NA	-1.61504	-1.70451	-1.80339	-1.6246	-1.49629	-1.73936	-1.83796	-1.52167
200112	0.00285724	NA	NA	NA	0.359384	NA	NA	NA	0.83458	-0.531442
200113	-0.00646426	0.364221	0.541062	0.301913	0.100157	0.00137418	-0.269197	0.190068	0.327708	0.0917177
200114	-0.869933	0.352732	-1.05572	0.181533	-0.181353	0.036798	-0.937315	-0.516221	-0.577471	-0.219639
200115	0.582253	0.994008	0.74103	0.74344	0.505493	0.792219	0.251212	0.542654	0.677857	0.271402
200116	-1.10933	-1.12953	-0.943474	-1.65646	-0.974172	-1.74424	-1.24267	NA	-0.762609	NA
200117	-0.649452	-0.748556	-0.284596	-0.337888	-0.507875	-0.833233	-0.4321	-0.633323	-1.06092	NA
200118	0.154965	-0.573169	-0.405759	-0.638708	-0.309723	0.0398422	-0.475451	NA	0.0193521	-0.699009
200119	-0.186851	0.373059	0.853852	0.0163249	0.0320095	0.310452	0.843915	0.354546	1.46809	0.575635
200120	-0.466774	NA	-1.79736	NA	NA	NA	NA	NA	NA	NA
200121	-0.0044458	-0.639138	-0.360002	NA	-0.313814	-0.958807	-0.190255	-0.385334	0.160996	NA
200122	-2.01354	NA	NA	NA	NA	NA	NA	NA	NA	NA
200124	-4.46691	-4.14977	-2.26428	NA	-4.46458	NA	NA	NA	NA	NA
200125	-2.27654	NA	-2.43418	NA	-4.68051	-3.81811	-1.91662	NA	-1.07036	NA
200126	3.85192	NA	2.30752	NA	2.49754	1.52959	1.28888	2.46065	2.65989	NA
200127	0.435261	0.582018	0.890967	0.478999	0.658673	0.618111	0.484827	0.475835	0.550153	0.524587
200128	-2.57462	-2.69369	-2.90803	-2.43458	-2.87713	-3.62645	-2.09578	NA	-2.62344	-2.81142
200129	1.56495	1.64835	1.66419	1.84674	2.22981	NA	1.42759	1.77202	1.98346	1.85408
200130	0.374877	NA	-0.341356	NA	0.847091	0.159997	0.273924	0.0665059	0.582741	0.870189
200131	1.07535	NA	1.05818	1.12745	1.03777	0.899074	0.806271	1.02746	0.958233	0.813685
200132	0.0737363	-0.242265	0.154726	-0.307604	-0.378861	-0.264515	-0.416519	0.0111663	-0.39251	0.106261
200133	-0.392121	-0.382581	-0.907069	-0.364628	-0.350547	-0.126876	-0.743529	-0.114466	-0.145939	-0.29684
200134	0.106258	0.419577	0.814314	NA	0.44715	0.644605	0.082421	0.208664	0.490129	0.370754
200135	0.206919	0.289516	-0.152441	0.186774	0.231556	NA	-0.17169	-0.142675	-0.539165	-0.473811
200136	0.270072	-0.21516	-0.307617	NA	-0.325086	-0.00990959	-0.530841	-0.300203	-0.143167	0.0612443
200137	-1.33434	-1.33728	-1.84209	-1.76013	-1.56131	-1.53183	-1.84667	-1.57422	-1.07612	NA
200138	0.749853	0.564423	-0.134385	-1.05401	-0.279819	-0.456405	-0.306288	-0.0290825	-0.0148264	0.351008
200140	2.0962	0.695797	1.289	1.15812	1.64688	1.48811	1.05924	1.26629	1.54773	1.36561
200142	1.24483	1.39112	1.39164	1.49202	1.54389	1.57958	0.815359	1.03133	0.31026	0.468298
200143	1.16809	1.02392	0.69818	-0.683421	1.05163	0.519935	0.663357	1.09402	0.25205	1.10753
200144	0.1089	0.518819	0.363709	0.129196	0.110964	0.305943	0.0113419	0.0238523	0.0777549	-0.123841
200145	-0.467341	NA	-1.88993	NA	NA	NA	NA	NA	NA	NA
200146	0.405114	1.33702	1.01952	0.166759	-0.635549	0.667608	0.777274	0.0162445	0.85971	0.843203
200147	-0.563124	NA	-0.32515	-1.65261	-0.758804	-1.06794	-0.938374	NA	NA	NA
200148	-1.11279	-1.51399	-0.534067	-1.4648	NA	NA	NA	NA	-0.666417	NA
200151	-0.0524807	NA	-0.0286589	-0.182065	0.283462	0.316036	-0.499946	-0.0334661	0.124318	NA
200152	-0.425832	-0.757355	-0.401048	-1.14506	-1.18098	-1.29189	-0.204008	0.11806	-1.11512	-0.462496
200154	-3.74557	-3.56265	-3.40424	-3.33234	-3.984	-3.91105	-3.71403	-3.75159	-3.18072	-3.37426
200155	-0.475409	-0.364841	-0.402136	-0.732833	-0.705319	-0.435234	-0.287827	NA	-0.156988	-0.411032
200156	0.471023	1.04776	1.06539	1.18427	1.35738	2.16795	0.841088	0.770097	1.53737	1.18875
200157	1.4901	1.26544	1.32968	0.870527	1.75947	1.18597	1.58635	1.13104	1.9122	2.4787
200158	-0.286156	-0.313339	0.00210399	NA	0.28244	NA	-0.79321	-0.777472	-1.11446	-1.12603
200159	-2.81954	-2.62808	-2.30593	-2.45282	-2.89552	-2.72659	-1.37141	-1.50823	-1.14694	-1.18423
200160	0.110168	NA	0.0139784	0.104357	0.118373	NA	0.134238	0.410225	0.216734	-0.10454
200162	1.07495	0.777205	0.977891	1.34104	1.1933	0.982243	1.10009	1.03057	1.34353	1.30553
200164	1.02363	NA	0.266438	1.32303	0.673961	0.745204	0.41554	0.337161	0.768133	NA
200165	-0.0154281	NA	0.352168	0.671469	-0.0523334	0.046848	0.0158268	NA	-0.683806	NA
200168	0.223031	-0.139342	0.0634448	0.0884037	0.353136	-0.0786057	0.301001	0.224185	-0.0532895	-0.122184
200171	-0.942131	-1.13952	-0.837768	-1.27806	-1.24642	-1.12237	-0.513145	-0.838952	-1.16866	-0.879446
200172	-1.60015	NA	-1.38067	-1.1416	-1.5178	-1.68381	-1.08697	-1.48749	-0.919168	NA
200173	0.462199	NA	-0.00248158	-1.20016	-0.417885	NA	-0.273656	-0.0527486	-0.469237	-0.537501
200174	-0.347506	NA	-0.250252	-0.313235	-0.00488503	NA	NA	NA	-1.03692	-0.966022
200175	0.190201	0.332046	-0.24583	0.411302	0.153667	NA	-0.16731	0.290841	0.355559	0.353843
200177	-1.69573	-1.59634	-2.06911	NA	-2.21847	NA	-1.83636	NA	-1.92958	-2.02084
200179	-0.783529	-0.738303	-1.03077	NA	-1.37208	-1.32783	-0.833319	-0.870016	-0.840594	-1.2924
200180	-0.276955	-0.289937	0.312394	-0.429778	-0.835854	-0.105034	-0.692454	-0.929995	-0.397684	-0.5592
200182	0.616374	NA	-0.0352888	-1.46376	-0.26061	NA	-0.316983	0.0930465	-0.737232	-0.0330856
200183	-0.168972	0.534931	0.434281	0.155438	0.101615	0.481535	-0.0285067	NA	0.682674	0.729882
200184	0.574738	NA	0.797673	0.660368	0.449425	0.152746	0.692071	0.148122	0.476728	0.830241
200185	-0.0168836	0.408597	0.441309	0.312255	0.554663	0.343615	0.134012	0.260327	0.0507222	0.430317
200186	0.626309	0.57468	-0.911579	-0.00484812	-0.830175	-0.0684253	0.027313	0.166289	0.427346	-0.188139
200187	-0.567151	-0.838694	-0.433065	-0.58241	-0.305408	-0.429404	-0.807208	-0.812825	-0.681284	-0.278311
200189	-0.816927	-1.13022	-0.81012	-1.16893	-1.03383	-1.37215	-0.546943	-0.718321	-0.507169	-0.493043
200190	1.01282	NA	1.50584	2.27572	1.17574	1.71544	1.26561	1.43909	1.47078	1.56032
200191	-0.681584	NA	-1.075	NA	-1.88078	NA	-0.97743	NA	NA	NA
200192	0.249185	-0.642359	-0.427996	-0.609743	-0.385847	-0.830789	-0.482481	-0.520034	-0.803322	-1.10612
200193	-0.570433	-0.519098	-0.537366	-0.42965	-0.245939	-0.44761	-0.133624	NA	-0.786481	-0.68068
200194	-1.26528	-1.2177	-0.647081	-1.18131	-0.740262	-0.695343	-0.907996	-0.710653	-1.0997	-1.33109
200196	-1.53671	-1.00458	-1.23829	-1.25809	-1.00885	-1.16595	-1.1047	-1.16881	-1.01584	-0.858078
200197	-1.32841	-1.51628	-1.30747	-1.0911	-1.06471	-1.49232	-1.12343	-1.22132	-1.44106	-1.42802
200198	-1.33863	NA	-0.784898	-1.07041	-0.797542	-1.09159	-0.938213	-1.21111	-0.965165	-1.23312
200199	-0.513926	-0.310803	-0.512668	-0.670208	-0.432301	-0.380782	-0.258953	-0.338892	-0.747562	-0.733828
200200	-0.387994	-0.0390293	0.12621	-0.151505	-0.0137343	0.0714465	-0.458111	-0.0875614	-0.383262	-0.301014
200201	0.035301	NA	-0.411803	-1.34047	-0.544589	NA	-0.860555	-0.261279	-0.469548	NA
200202	0.0151535	-0.407634	0.0664436	0.0379858	0.108878	0.16214	-0.396254	-0.291223	-0.408311	-0.0888225
200203	-0.0611992	-0.247061	-0.778458	-1.20793	-0.86692	-0.754612	-1.12407	-0.637907	-1.66386	-1.03255
200204	-1.09318	-0.13952	-0.829905	-0.518946	-1.78242	-1.14384	-1.17717	NA	-0.467489	-0.97928
200210	-0.510097	NA	-0.480371	0.134836	0.35096	-0.385032	0.247929	NA	-0.558806	NA
200214	-0.144461	-0.222258	-0.439629	0.184362	-0.13953	NA	-1.07278	-0.394142	-0.51698	NA
200216	0.547328	-0.078559	0.273832	0.458547	-0.219729	-1.00354	0.205103	-0.216795	-0.321899	0.223926
200217	-0.29403	NA	-1.19499	NA	NA	NA	-1.26193	-1.21975	-1.04127	NA
200218	-0.624689	-0.516981	-0.155807	-0.559268	-0.212831	-0.335595	-0.70639	-1.04454	-0.450378	NA
200219	-0.630584	-0.406044	-1.06301	-0.730518	-0.939292	-1.08942	-0.725349	-1.10498	-0.714994	-1.03211
200220	-0.581307	-1.61769	-0.316589	NA	-1.06274	-1.36495	NA	NA	-1.16566	NA
200221	1.28885	0.563032	1.69581	1.1117	1.90111	1.22736	1.2296	0.940028	0.883715	1.30007
200222	1.77001	0.902286	0.898143	0.670353	1.8139	0.814678	0.36608	0.707485	1.15615	0.88384
200225	-0.396107	0.293625	0.311912	-0.24481	-0.106688	0.241608	-0.466795	-0.345539	0.166214	0.0195956
200226	0.0434128	NA	1.10223	1.45049	-0.0328984	0.18332	1.11621	0.821334	0.119865	0.905927
200227	0.389364	0.333443	0.109234	1.37229	NA	NA	0.196509	0.51749	0.295967	0.369862
200228	-2.05576	-1.31541	-1.11799	-1.4164	-1.40232	-1.27426	-0.975832	-1.15816	-0.575467	-0.584449
200229	0.452284	0.318146	0.114173	0.377879	0.530353	0.303898	0.187799	0.358817	0.304889	0.149019
200234	-0.307378	-0.383204	-0.699248	-1.46221	-0.842612	NA	-0.971202	-0.532745	-1.31297	-0.528593
200236	1.00769	1.49947	-1.47094	0.862561	-0.20189	0.0350081	0.430877	NA	0.433971	NA
200237	0.684752	1.03501	1.30563	1.2671	1.40911	1.33097	0.88116	0.782994	0.697488	0.575189
200238	-0.369825	-0.625477	-0.510838	-1.05403	-0.671302	-0.426911	-0.205481	0.144167	-1.13935	-0.463744
200242	-0.683005	-1.16714	-0.721381	-0.776447	-0.709798	-0.728871	-1.11188	-1.25937	-0.697148	-0.369164
200243	0.732689	0.859264	-0.123386	0.384886	0.234207	0.12649	0.779496	0.495565	0.618155	0.184248
200244	0.604651	-0.0841496	0.124647	0.154272	-0.369926	-0.668762	-1.02983	-0.215893	-0.164686	-0.20666
200245	-0.60259	-0.832327	-0.767337	-0.638956	-0.570139	-0.212143	-0.710995	-0.524652	-1.11119	-1.10366
200246	0.598081	0.914114	0.534225	0.744479	0.676884	0.879533	0.495015	0.635781	0.956066	0.655472
200247	-0.869079	-0.891974	-1.62463	-1.51635	-1.38115	-1.23763	-1.42991	-1.18464	-0.453543	-0.73866
200248	-1.01253	-0.558851	-0.419719	-0.510398	-0.196231	-0.406115	-0.718399	-0.992751	-1.01963	-0.670107
200249	-0.560944	0.0967879	-0.357463	NA	-0.261039	NA	-0.521177	-0.226508	NA	NA
200250	-1.90015	-2.01971	-2.10402	-2.17029	-2.04583	-1.78089	-2.06397	-1.99074	-1.50954	-1.56756
200251	-0.402484	-0.410719	-0.534254	-0.630691	-0.462209	-0.618149	-0.475926	-0.948238	-0.426722	-0.264979
200253	-0.119974	-0.68341	0.407183	0.44589	-0.171502	0.126375	-0.23398	0.0015599	-0.562225	-0.0971309
200254	0.291027	NA	-0.243416	-0.115575	0.216711	-0.332285	-0.385251	0.0247841	-0.0205122	NA
200256	-0.0688759	0.210109	0.1204	-0.0157005	0.0472613	0.353622	0.170442	0.0721792	0.406565	0.694637
200257	-1.6755	-1.58757	-1.86842	-1.50343	-1.4952	-1.53079	-1.89694	-1.73388	-1.42387	NA
200259	-1.62246	-1.96742	-1.32592	-1.20546	-1.06772	-0.915339	-1.15508	-1.10059	-1.34458	-1.15942
200268	-0.0911994	0.076132	0.481791	0.424939	0.0814018	0.275561	0.187645	0.218811	0.0611025	0.859931
200272	1.11424	NA	0.746028	0.204647	0.524242	-0.292089	0.739872	0.613556	1.36015	NA
200273	0.713302	NA	0.807771	0.380484	0.553547	NA	0.298535	0.352415	0.848789	0.181994
200275	-0.241775	0.580354	0.415931	0.304568	0.511472	0.392293	0.674217	0.289295	0.475287	0.70428
200276	1.86699	2.16073	0.843738	0.607049	1.78154	-0.240967	1.05883	NA	2.42985	NA
200277	0.669996	1.34728	0.94501	NA	0.479998	1.04976	0.646144	0.751642	0.855054	1.06822
200279	-0.203686	-0.483107	-0.194351	-0.0208576	0.0736204	-0.178888	0.756156	-0.108004	-0.0816421	-0.0280636
200280	-1.14484	-1.21632	-1.33521	-1.3938	-1.99366	-1.04624	-1.60677	NA	-1.14843	NA
200281	-0.0508065	0.441983	-0.332029	-0.351298	-0.147549	-0.145043	-0.0445548	-0.522059	-0.00726443	0.0705781
200283	1.14747	0.365589	-0.846789	0.765062	0.848447	NA	-0.307646	0.97086	NA	NA
200284	0.677873	0.259385	0.189732	0.173882	0.741596	0.580701	0.264716	0.404296	0.372822	NA
200285	0.271896	0.199509	-0.340678	0.395902	0.349692	0.446013	-0.240106	0.237973	0.0643598	0.510662
200286	0.200312	0.214259	-0.161011	-0.0475981	0.330882	0.045086	0.112002	-0.194253	0.132894	0.228237
200287	-0.0781076	-0.115697	-0.147723	-0.356533	-0.20716	0.0572291	-0.0915382	-0.399558	-0.481724	-0.0482309
200288	-0.162416	0.18508	-0.379063	-0.198582	-0.0951037	-0.122402	-0.244499	-0.253676	0.225154	0.327156
200289	0.337148	NA	0.163153	0.0549875	-0.251236	0.179535	0.0260854	-0.0112858	-0.48503	0.219015
200290	1.14422	0.71599	0.816894	0.795545	0.575656	0.684123	0.729779	0.609551	1.65045	0.889949
200292	-1.30575	-1.07726	-1.11703	-1.38645	-1.22263	-0.950616	-0.991931	-1.13732	-0.327656	-0.174788
200293	-1.08557	-1.60043	-1.32764	-1.69748	-1.48942	-1.11236	-1.48053	-1.49135	-0.810335	NA
200294	1.06725	NA	0.837725	0.710239	-0.239166	0.930691	0.0835353	NA	0.269567	NA
200295	0.479869	0.873979	0.652693	0.728716	0.795644	0.976916	0.960303	0.817786	0.920822	1.30503
200296	-1.53644	NA	-0.807953	-0.127654	-0.772006	-0.721073	-0.693835	-0.5806	-0.894252	-0.796876
200297	-0.485421	NA	-0.234873	-0.578758	-0.250886	-0.0897075	0.228426	-0.136533	NA	NA
200300	-0.138289	NA	0.637745	-0.426126	0.527753	NA	0.637131	0.150384	0.598328	0.404373
200301	-0.94298	-1.71005	-1.19502	-1.28763	-1.7492	-1.51002	-1.14629	-1.35985	-1.164	NA
200302	0.199958	NA	0.744935	0.378871	0.693334	-0.442047	-0.00789953	-0.212398	0.475236	0.662849
200303	-1.04158	-1.02207	-1.42427	-0.465955	-1.07991	-0.803318	-0.699061	-1.11442	-1.78422	-0.823306
200304	-1.6692	-1.79808	NA	NA	-3.02696	NA	NA	NA	NA	NA
200305	-1.32679	-1.48535	-1.3511	NA	-1.60005	-1.52595	-1.46179	-1.1866	-1.17372	-1.2988
200306	-0.667851	-0.832237	-0.688379	-0.893365	-1.02453	NA	-0.460026	NA	-0.33624	NA
200307	-0.863635	-0.779692	-0.999379	-0.622052	-0.807162	-0.79876	-0.422895	-0.409063	-0.790367	-0.567593
200308	-1.49356	NA	-0.760916	NA	NA	NA	NA	NA	NA	NA
200315	0.429298	-0.141359	0.099165	-0.19966	-0.254297	-0.0916947	-0.253553	-0.208536	0.424309	0.0566049
200316	-0.62212	NA	-0.460125	-0.973689	-0.153076	NA	NA	NA	0.339651	NA
200319	-0.560361	-0.524321	-0.689023	-0.84708	-0.307481	-0.667255	-0.653788	-0.735849	-0.0528006	-0.0704068
200320	0.793805	0.946666	0.334919	0.503094	0.411114	0.689439	0.481268	0.461745	0.501676	NA
200321	0.756197	NA	0.515571	0.372211	0.457112	0.631421	-0.220528	0.42762	0.407613	0.574558
200322	1.34285	NA	0.632235	1.10544	0.85402	0.707636	0.668131	0.679777	1.13174	NA
200323	0.922946	1.68246	1.6743	1.43441	1.22956	1.78755	1.69641	NA	1.58398	1.31771
200324	0.794975	1.27424	1.08897	NA	1.24373	1.18358	0.81125	1.30526	1.01358	0.843348
200325	5.27603	5.03131	5.38724	4.76199	5.55154	3.71816	5.52272	3.50931	5.53034	0.44536
200326	3.5218	4.68007	4.71952	4.23574	4.4108	4.43232	3.72499	4.35602	4.62068	5.6169
200328	-0.754093	NA	-0.502005	-0.794888	-0.739149	NA	-0.991637	-1.67794	NA	NA
200329	-0.550366	0.474183	0.481424	0.2699	0.290442	0.111853	-0.096583	NA	0.0869053	NA
200330	-0.704171	-0.749255	-0.550887	-0.818029	-0.896386	-0.61749	-0.652699	-0.716965	-0.629945	-0.16998
200331	-0.851105	-1.43287	-0.886593	-0.78699	-0.629777	-0.76231	-0.681611	-0.787162	-0.957201	NA
200333	-0.214242	NA	0.354921	NA	NA	NA	0.231396	0.265141	0.742505	NA
200334	0.753624	0.202246	0.86123	NA	0.703854	NA	0.57345	NA	0.151221	NA
200335	1.17361	0.996786	1.30972	1.48606	2.70675	1.98269	1.28289	0.914952	1.43447	NA
200336	1.80364	NA	0.688778	0.919542	0.45149	NA	1.06227	0.895244	1.13962	-0.888163
200337	1.17279	1.15074	0.401217	NA	0.988773	NA	0.866969	0.632439	1.26581	0.772643
200338	-1.01103	-1.11397	-1.44371	-1.30002	-0.868931	-1.16998	-1.49102	NA	-0.466468	NA
200339	-0.432898	-0.130521	-0.357984	-0.409111	-0.328207	0.680101	-0.423742	0.185084	0.014757	0.473725
200341	-0.89661	-0.954192	-0.618993	NA	-0.805842	-1.12072	-0.763846	-0.63895	-1.41136	-1.07474
200342	-0.0196769	0.148544	-0.258704	0.028109	-0.216272	0.544573	-0.298439	0.187671	0.278816	NA
200343	-1.00494	-0.779554	-1.33486	-1.53051	-0.815528	-1.02859	-1.36576	-1.47112	-0.652081	-0.646355
200344	0.27317	0.729506	0.445159	0.339182	-0.15718	0.41089	0.368506	0.167273	-0.0485737	NA
200345	1.00481	1.00689	0.816322	0.653054	0.843781	1.01829	0.869508	0.988083	0.577685	0.5269
200346	0.652764	NA	0.408001	0.775242	0.541534	0.479534	0.140996	0.47546	0.557918	0.0592345
200347	0.401409	0.529036	0.570503	0.539442	0.501043	0.742213	0.378353	0.379654	0.363006	0.536192
200348	0.980227	NA	0.653358	0.561507	0.6903	0.282838	0.64874	0.246181	0.902969	NA
200349	1.04922	0.877836	0.750171	0.552684	0.905094	0.755775	0.670673	0.506484	1.23378	1.13546
200350	0.201731	NA	NA	NA	-0.993274	0.124461	-0.520349	-0.593491	-0.0611124	NA
200351	0.071206	-0.257493	0.236687	NA	-0.0512734	-0.132879	-0.378854	-0.344843	-0.428682	NA
200352	1.22058	0.886933	0.947913	0.658619	-0.487593	1.04305	-0.138752	0.540401	-0.0154659	NA
200353	-0.408675	-0.522107	0.0935745	-0.335523	-0.464457	-0.241818	-0.34955	-0.298123	-0.232016	-0.709549
200354	0.479199	0.360442	0.508269	0.462086	0.103822	0.362118	0.253663	NA	0.0917042	NA
200355	-1.9387	-1.63146	-1.62527	-1.59821	-1.73284	-1.66038	-1.48222	-1.36077	-1.32609	-1.06669
200356	0.52301	NA	0.570932	0.435569	0.343429	-0.0592914	0.252423	0.412305	0.661319	NA
200357	0.368205	0.487767	0.720637	NA	0.201746	NA	0.320838	0.224924	0.186235	NA
200358	0.329192	0.109824	0.296714	0.653841	0.254719	0.423664	0.281436	NA	0.0091748	NA
200359	-0.645641	-0.384627	-0.24536	-0.419371	-0.140788	-0.05129	0.147165	0.111492	-0.259241	-0.249572
200360	-0.741737	-0.826175	-0.0583273	-0.439007	-0.813579	-0.464979	-0.138991	-0.24543	-1.04749	-0.681658
200361	0.918021	NA	0.645992	0.885733	NA	NA	0.746478	0.605676	0.570116	NA
200363	-0.00983834	-0.0461797	0.293971	0.309295	0.203796	-0.095093	0.545546	0.353619	0.629066	-0.134298
200364	0.616555	1.00489	0.722196	0.708706	0.919689	1.19239	0.618977	0.424647	0.280374	0.301569
200365	-0.0525949	0.24096	-0.570471	-0.250622	0.176995	NA	-0.828545	-0.257751	0.322808	NA
200367	-0.441458	-0.0948194	0.277858	NA	0.0770372	0.667443	-0.280898	0.505073	0.721879	NA
200368	0.706333	0.812735	0.734306	0.410331	0.866796	1.20086	0.151391	0.210196	-0.333763	0.079512
200369	0.426014	0.535845	0.0743564	-0.0633185	0.605425	0.581492	-0.263152	-0.36053	-0.256061	-0.220393
200370	-0.147021	0.312462	-0.469738	-0.382935	0.111136	0.137162	-0.574733	NA	-0.41649	-0.925476
200371	-0.857253	-0.628577	-0.6179	-0.771667	-0.60435	-0.525646	-0.703321	-0.910865	-1.18618	-1.43522
200372	1.39856	1.35693	1.31023	0.888469	1.33358	1.17665	1.59315	1.02346	2.11462	1.93585
200373	1.45809	1.25622	1.18164	0.877142	1.56929	2.07335	1.89181	1.82511	1.4844	-0.127138
200374	0.392111	0.916917	0.676857	0.830434	0.813571	0.901222	0.674157	0.743387	0.533471	NA
200375	-0.286251	NA	-1.86351	NA	NA	NA	-0.640996	-0.775046	0.200355	0.262907
200376	-0.443831	-0.675709	-0.765419	-0.566824	-0.621932	NA	-0.326837	-0.27054	-0.737499	-0.0725862
200378	0.388984	0.75628	0.528377	0.537247	0.639092	0.735032	1.03553	0.946863	1.25223	0.975026
200379	-0.0494033	0.150192	-0.112883	NA	-0.0578825	0.139882	0.205954	0.242147	0.172088	0.162226
200380	1.3432	NA	1.05987	1.23495	1.4362	NA	NA	NA	1.61775	NA
200381	0.576907	0.360279	0.851091	0.213432	0.965018	0.506309	0.675165	0.189662	0.940528	0.195403
200382	1.53585	1.03299	1.33974	0.837179	1.35232	1.48094	0.95385	0.953113	1.04873	0.916971
200383	1.55734	NA	1.30246	NA	NA	NA	NA	NA	NA	NA
200385	1.45647	1.46776	1.34709	1.51278	1.5108	1.52487	1.17236	NA	1.31243	NA
200386	0.158335	-0.229282	-0.00484996	0.500663	0.541234	0.410595	-0.0457703	0.884211	-1.17552	-2.62152
200387	0.692465	0.260049	0.829136	0.162769	0.00454702	0.360213	0.815565	0.654305	-0.0782457	NA
200389	0.820126	1.02469	0.560208	1.1556	0.94494	0.844113	0.783032	0.947946	0.821254	0.986036
200391	0.541411	NA	1.83227	2.08285	1.21066	1.06934	1.78797	2.19477	1.58223	1.89266
200393	-1.34806	-1.51571	-1.74039	NA	-1.44695	NA	-1.3389	-1.48929	-0.733537	NA
200395	-0.206718	-0.106301	-0.355385	-0.465119	-0.352067	-0.252096	-0.238212	-0.526616	NA	NA
200396	-1.14861	-1.07699	-1.32449	NA	-1.23695	NA	-1.33758	NA	NA	NA
200397	-0.311342	-0.644313	-0.66009	-1.00974	-0.647095	-0.682766	-0.493288	-0.641474	-0.846675	NA
200400	0.460021	NA	NA	NA	0.463501	NA	NA	NA	NA	NA
200401	-0.274359	NA	0.407631	NA	NA	NA	0.241552	NA	NA	NA
200403	0.180648	NA	0.383218	NA	NA	NA	0.261705	NA	0.0297221	-0.106679
200404	0.876216	0.713048	0.391636	NA	0.787912	0.775212	0.347412	0.379557	0.184578	NA
200405	-0.794317	-0.526781	-0.554001	-0.772694	-0.524813	-0.754433	-1.1205	-0.811737	-0.852004	-0.992345
200406	-0.599377	NA	-0.665344	0.0425525	-0.515194	-0.746809	-0.182933	NA	-0.581971	0.0968645
200409	1.14708	NA	1.94961	2.23226	1.75763	0.505676	NA	NA	2.15842	NA
200410	1.19528	1.4708	0.289205	1.26916	0.920149	NA	0.154209	0.289492	1.31729	NA
200415	-1.37556	-1.5193	-1.45837	-1.41143	-1.48533	-1.77234	-1.34466	-1.535	-1.56681	-1.45536
200416	0.925107	NA	1.28029	1.72528	0.435714	NA	1.00993	0.0985348	0.7303	NA
200417	0.00440039	NA	NA	NA	NA	NA	-0.0639867	-0.152682	NA	NA
200420	-1.06374	-1.38186	-1.41062	-1.43875	-1.51231	-1.4494	-1.37432	-1.49935	-1.639	-1.3905
200423	-0.0830625	-0.126623	-0.535492	-0.316917	-0.14934	-0.192495	-0.321876	-0.287632	-0.317823	-0.192453
200427	-0.595676	NA	1.37116	NA	0.528698	NA	1.80301	NA	0.811666	NA
200428	-1.40946	-0.710936	-0.21167	0.0865177	-0.731112	NA	1.68718	0.625504	0.502441	-0.283596
200429	-0.992508	NA	-1.0974	-1.14818	-0.925535	-0.722617	-1.23785	NA	-0.574742	NA
200430	1.04281	0.543743	0.393831	0.110071	0.352973	NA	0.673474	0.519958	0.747955	NA
200433	0.763545	NA	0.691678	0.688155	0.552212	0.658285	0.795912	0.524653	0.988303	0.147747
200434	-0.885578	NA	-0.616829	-0.737057	-0.473264	NA	-1.02077	-0.42796	-1.01392	-0.553975
200436	1.17946	1.19907	0.95993	0.737017	-0.00454702	NA	0.778475	NA	1.01632	0.50552
200437	0.772776	NA	1.60758	1.07937	1.47267	0.644885	1.62317	1.15476	1.40472	NA
200438	0.748135	1.28696	0.757869	1.19895	1.21251	1.1857	1.43975	0.959562	0.505089	1.24014
200439	-1.45848	NA	-1.03432	-1.14818	-1.93017	-1.67112	-1.28523	-1.55193	NA	NA
200440	2.47203	2.81342	2.69934	3.51714	NA	NA	2.5959	2.61341	NA	NA
200442	0.334505	0.804772	0.632271	0.561711	0.269763	NA	0.533668	0.85698	0.758408	0.676502
200443	0.985593	0.339154	1.0419	0.604704	0.820329	0.782221	1.30427	0.909024	1.51724	1.0987
200446	1.48106	2.06279	2.05514	1.56783	2.10943	NA	1.6113	NA	2.03395	NA
200448	-0.289233	NA	-0.300003	NA	NA	NA	-0.515567	NA	NA	NA
200449	0.0875459	NA	NA	NA	NA	NA	-0.408796	NA	NA	NA
200450	-0.215276	-0.3781	-0.0714153	-0.147426	0.309787	-0.0146044	-0.152111	0.306913	0.459234	0.0951197
200451	-0.414917	NA	0.961057	0.576397	-0.012145	NA	0.642258	0.218713	NA	NA
200452	1.71842	1.64423	1.90729	1.56817	1.58837	1.52162	1.95863	1.78464	2.61357	1.8701
200454	1.4713	NA	1.90724	NA	2.63849	NA	3.31659	2.48629	0.611845	1.16554
200455	-1.09258	NA	-1.01305	NA	-1.56836	-1.80021	-0.940432	-1.19098	-0.675999	NA
200458	1.80186	2.21599	2.02511	2.30229	2.36291	2.19344	1.48563	2.17406	1.53835	1.23998
200461	1.67389	NA	1.03948	1.36724	1.1313	NA	NA	NA	NA	NA
200464	-0.361438	-0.501863	-0.632994	-0.335124	-0.248936	-0.339693	-0.416339	-0.433671	-0.644273	-0.399588
200466	1.87085	NA	1.91246	NA	3.1929	NA	1.43961	1.21769	1.81503	2.14224
200467	0.564296	NA	1.4205	0.807094	1.5658	1.47356	1.79009	NA	1.46556	1.23472
200469	-0.46518	0.0662217	0.149195	0.0914011	0.203775	0.0200787	-0.000774775	0.259283	0.62883	0.180025
200470	-0.383937	NA	-0.0767245	NA	-0.0738595	-0.0459146	-0.280204	-0.0684273	-0.127584	-0.013269
200472	-1.24066	-1.14077	-1.67725	-1.8935	-1.30008	NA	-1.55018	-1.57255	-1.16506	-1.63924
200473	0.548911	NA	0.388983	NA	0.389891	NA	0.496836	0.705199	0.583707	NA
200474	1.11572	NA	1.27477	0.969433	1.39485	0.673842	1.42973	NA	1.17145	NA
200475	-1.53708	NA	-0.746714	-0.31893	NA	NA	-0.16803	NA	-0.208849	0.468329
200477	0.00322051	0.355443	-0.315002	0.192016	0.0930518	-0.26997	-0.071518	-0.0554463	0.148125	0.121502
200478	-0.0724528	NA	0.217877	-0.0587854	-0.646755	-0.736115	-0.183265	0.45763	0.227424	-0.186868
200479	-0.546707	-0.439222	-0.647305	-0.765457	-0.490701	-0.614205	-0.401989	-0.577842	-0.497725	-0.503336
200480	0.115948	NA	0.289761	0.124481	0.25935	0.333933	0.120823	-0.267076	-0.385377	0.205444
200481	-0.0994819	-0.389771	-0.373518	-0.487121	-0.537198	0.192578	-0.420673	-0.544292	-0.244398	-0.119625
200484	1.83788	1.27364	0.98086	1.5965	1.36047	1.76876	0.940435	2.81187	1.46431	1.97544
200485	-0.0674557	-0.000345071	-0.341286	NA	-0.234229	NA	-0.555492	0.44255	NA	NA
200488	1.10452	NA	1.04474	0.782339	0.939578	0.666071	0.4848	0.668154	0.483504	NA
200489	0.245458	NA	0.058975	-0.270867	0.308991	0.0148157	0.119819	NA	0.288313	-0.667764
200490	-0.150152	0.373251	-0.0483727	0.0408232	-0.0515495	0.347007	0.775359	0.000109801	-0.166371	0.173346
200493	0.702793	0.853907	0.834961	0.752889	0.534438	0.567173	0.806454	0.949145	0.843452	0.795209
200494	-0.0923477	0.185793	0.00189058	-0.182607	-0.855883	-0.248563	0.0130689	-0.183865	-1.02961	-0.141695
200495	-1.45264	NA	-1.80239	NA	-1.93864	-1.44772	-1.44632	NA	-1.32723	NA
200496	-0.111886	0.236877	-0.504758	0.662016	-1.38434	-0.723435	-0.881048	-0.66647	NA	NA
200497	-1.36145	-0.559262	-0.407304	-0.236183	-0.90792	-0.578291	-0.468564	-1.2328	-0.799979	-1.24899
200499	-0.2827	NA	0.507496	-0.283356	NA	NA	NA	NA	NA	NA
200500	-1.35976	0.691069	1.39711	-0.0951078	-0.189174	NA	-1.16866	NA	0.418782	NA
200501	5.0558	4.60144	5.77111	4.92279	6.21698	5.04183	5.31933	4.33764	7.62446	6.43576
200502	-1.20346	-1.34376	-1.76484	-1.37983	-1.46358	NA	-1.65978	-1.54723	-1.50414	-1.53971
200503	-0.888525	-1.16179	-0.265326	-0.262728	-0.979574	-1.01947	-0.681044	-0.512739	0.132098	NA
200505	0.700158	NA	0.702235	NA	0.846264	0.697376	0.5197	0.565548	0.89484	0.5801
200506	-0.0460275	-0.0367753	-0.282998	-0.271951	-0.355461	-0.0103361	0.0656034	-0.507332	-0.198495	0.116357
200507	0.694723	0.733788	1.04352	1.10357	0.594988	0.485701	0.354304	0.424159	0.405203	0.788311
200508	-0.225307	-0.254812	0.133767	0.196289	0.645447	0.0515369	-0.165816	0.0828549	-0.0934454	0.438631
200509	-0.464111	-0.351994	-0.790698	-0.29489	-0.364952	-0.028714	-0.469344	-0.232055	-0.00765991	0.677368
200510	0.0983323	NA	0.0402319	NA	0.299711	0.267334	0.33332	0.431873	0.219093	0.242234
200511	2.457	2.09272	1.75406	2.06037	2.17657	2.0133	2.06527	1.75328	2.19943	2.28821
200512	1.44743	1.35783	1.43448	1.34121	1.15221	1.30114	1.03068	1.00626	0.420231	1.24463
200513	1.07107	1.29561	0.612941	1.03705	-0.359631	1.4493	0.0540618	0.892991	0.834749	NA
200515	1.31228	1.548	1.34285	1.18763	0.986632	1.17223	1.04304	1.25737	0.988201	0.427846
200516	0.627547	0.547843	0.31221	0.409949	0.413681	0.529289	0.574065	1.13059	0.218835	0.00364172
200517	-0.563621	NA	-0.694746	-0.882945	NA	NA	-1.15091	NA	-0.812465	NA
200518	0.540996	0.579931	0.244367	-0.125286	0.281021	0.304214	0.221146	-0.281387	0.433632	NA
200519	0.500188	NA	0.382106	0.465389	1.13339	0.888818	0.712175	0.85122	-0.240288	0.585361
200520	1.01944	0.516653	0.45282	0.75199	1.10823	0.902882	0.645941	1.41637	1.46508	1.10061
200521	2.26784	NA	-0.110912	NA	NA	NA	NA	NA	0.272149	NA
200522	1.14065	1.47459	1.01172	0.936673	1.31845	1.59559	1.65758	NA	0.65707	0.946494
200523	0.177727	0.874642	0.437432	0.33675	0.513022	NA	0.274283	NA	1.28121	0.353204
200524	0.824303	0.467673	0.704076	1.17148	0.890709	1.11781	0.593951	0.108675	0.593309	0.457351
200525	2.66475	2.81923	1.24293	3.33055	1.24193	2.04356	-0.544834	2.7393	1.69725	NA
200526	-1.15204	-1.05095	-0.767636	-0.581479	-0.640523	-0.748261	-0.681839	-0.466854	-1.70269	-1.80844
200527	0.181578	-0.558251	-0.666965	-0.532987	-0.737499	NA	0.0921731	NA	NA	NA
200528	1.07279	0.0840171	0.566875	0.653116	0.311537	0.190254	0.156428	0.0660521	-0.0902205	0.217264
200529	-0.133319	NA	0.021598	-0.265874	-0.506276	-0.930861	-0.097363	-0.760607	0.116331	NA
200530	-1.02703	-1.02326	-0.86107	-1.00687	-0.795173	-1.06331	-0.406664	-0.46707	0.37812	-0.280518
200531	0.478238	1.20273	1.20358	0.790285	0.688303	0.740214	1.33305	0.877354	0.39825	-0.824761
200532	-0.560379	-0.908081	-1.74936	-0.9331	-0.865399	-0.63432	-0.163441	NA	0.111112	-0.380445
200533	-0.837929	-0.589432	-0.647967	-0.259615	-0.931743	NA	-0.446836	-0.492921	0.0227896	-0.329271
200534	-0.168866	-0.428339	-0.0400477	-0.396104	-0.50913	-0.429733	-0.516002	NA	0.0411164	NA
200535	-1.52134	-0.633285	-0.64638	-0.768106	-0.330008	-0.523864	-0.545392	-0.753184	-1.30189	-1.08275
200536	-0.745996	NA	0.0250663	NA	NA	NA	NA	NA	NA	NA
200537	-0.189908	NA	0.915663	0.178694	NA	NA	0.860825	0.230924	NA	NA
200538	2.51345	2.64819	1.47426	2.01765	2.3087	NA	0.943857	2.48854	2.65152	NA
200539	-0.355271	-0.763462	-0.441717	-0.340931	-0.539138	-0.804009	-0.293415	-0.232198	-0.319411	-0.434868
200541	-0.413169	-0.732143	NA	NA	-0.345539	-0.622946	-0.352167	-0.173395	-0.757995	NA
200542	0.0349571	0.396479	0.163348	0.115984	0.217132	0.462122	0.305662	NA	0.170166	0.237668
200543	1.0452	0.936112	0.168589	0.273177	0.629097	NA	0.327983	NA	-0.117767	NA
200544	-1.67355	-0.368463	-0.443196	-0.348786	NA	NA	-0.630734	-0.949089	NA	NA
200545	0.56208	0.0685536	0.0688547	0.278441	0.0679769	0.106928	-0.0522323	0.551324	0.456775	0.423839
200546	0.00971458	-0.213069	-0.0758245	-0.231195	0.402253	NA	-0.548598	0.591532	-0.366652	NA
200547	-0.504898	0.0640517	0.181943	-0.180822	0.018784	-0.0586562	0.0803684	-0.345129	-0.198891	-0.146438
200548	0.533232	0.578751	0.736278	NA	0.300876	0.637358	0.526526	0.629775	0.808592	1.05377
200549	1.85824	1.77513	1.97416	1.84755	2.4914	1.78313	1.82982	1.22035	1.35822	1.20709
200551	0.012668	0.602699	0.131426	-0.191223	0.411253	0.492543	0.573968	0.0572759	0.228314	0.40119
200552	0.172189	NA	0.0816304	NA	NA	NA	NA	NA	NA	NA
200553	0.516046	-0.037362	-0.104202	NA	-0.300649	-0.794668	0.0300742	-0.663656	-0.29549	NA
200555	1.05844	1.22241	1.49598	1.22309	0.944529	1.3596	0.743569	0.389704	0.494729	NA
200556	-1.19917	-0.962807	-1.57594	NA	NA	NA	-1.70085	NA	-1.21052	NA
200558	0.758538	0.977343	1.22814	0.935874	0.899304	1.13616	0.662152	0.848808	0.731635	0.529141
200560	1.27904	1.0057	0.960172	1.05718	0.507775	0.865011	0.144362	0.295809	-0.516882	-0.0335954
200563	0.110522	-0.161946	0.369115	0.273589	-0.0749323	-0.223005	-0.195905	-0.470258	-0.868464	-1.9182
200564	-1.05175	-0.897545	-0.735133	-0.892668	-0.754804	-0.721979	-0.769899	-0.772102	-0.70573	-0.784569
200565	-0.953073	-0.695297	-0.979337	-0.797317	-1.13126	-0.807642	-1.27901	-0.885314	-1.00758	-0.243788
200566	2.20438	NA	1.61581	2.26057	2.05874	2.35066	1.92232	1.83594	2.61756	1.22
200567	-0.719019	NA	0.315609	-0.00533346	0.28844	0.131467	0.406098	0.27557	-0.496264	-1.18018
200568	0.954122	1.09166	0.427607	0.276727	0.845241	-0.835306	1.02999	-0.0876215	0.725233	NA
200570	0.0924257	NA	0.133403	1.45936	0.274391	0.0050831	0.250349	0.311783	-0.297914	0.424266
200571	-0.221182	-0.726478	-0.163975	-0.69579	-0.754709	-0.727037	0.370396	0.289957	-0.302353	-1.63421
200574	-1.8215	NA	-1.95159	NA	NA	NA	-1.90518	-1.92625	-1.34964	NA
200575	-0.808235	-0.816624	-0.223947	-0.782551	-0.85653	-0.899025	-0.90824	-1.07554	-0.190591	-0.361656
200576	-0.222992	NA	-0.359903	-0.757289	-0.600738	0.00227606	-0.266854	-0.0687514	-0.610605	-0.160587
200577	1.03982	0.722928	0.896729	0.810585	0.78352	NA	0.931713	0.684049	0.798529	0.607898
200578	1.44564	1.65841	1.08808	NA	1.22737	NA	0.940707	0.76954	0.899567	-0.44834
200579	0.721162	0.947724	0.485612	0.820133	0.652012	NA	0.531765	0.499283	-0.226001	1.30267
200580	1.8397	NA	1.97202	-0.00527377	0.44186	NA	1.85363	NA	1.64357	NA
200581	0.0367487	0.0606316	-0.00286973	-0.0221273	-0.617047	NA	-0.581822	-0.409402	NA	NA
200582	-0.020113	NA	1.07832	-0.90665	-0.153952	NA	-0.0673379	NA	1.19822	NA
200583	0.861158	NA	1.21717	0.941819	0.391489	0.317963	-0.247133	NA	-0.836591	-1.38073
200584	-0.0961835	0.646131	0.944432	NA	0.0499847	-0.768068	0.838181	-0.524879	-0.373702	NA
200585	-1.84824	-1.4923	-1.49859	-1.15448	-1.97819	-2.24938	-1.56648	-1.73951	-2.27363	-1.71417
200587	-3.47599	-6.14035	NA	NA	NA	NA	NA	NA	NA	NA
200589	-0.902368	NA	-0.0770886	0.237384	-0.204739	NA	-0.225851	0.689573	0.092102	NA
200590	-6.01242	-3.73001	NA	NA	-5.65101	-4.68161	-3.62211	NA	NA	NA
200592	-1.91551	-1.65691	-2.10879	-2.41306	-2.17654	-1.92919	-1.70647	-1.87892	-1.73805	-1.74635
200594	0.848817	1.37012	2.01114	1.18775	1.22904	1.08788	1.92906	1.23276	1.34818	1.06567
200596	1.10442	1.33215	1.78107	2.11094	1.75482	1.81864	1.93395	1.99129	1.65082	2.2506
200599	-1.18643	NA	-0.186556	NA	-0.0937145	-0.853066	-0.567979	NA	NA	NA
200600	0.171093	0.301046	0.145551	0.308121	0.20201	0.270941	-0.112687	0.0752219	-0.217919	-0.482024
200604	0.0997292	-0.0544845	-0.0281697	-0.131246	-0.436136	0.0851047	-0.175078	-0.065208	-0.575167	-0.239762
200605	-0.331137	-0.712106	-1.14516	-1.13218	-1.05827	-1.12864	-1.57091	-1.37689	-1.3997	-1.46551
200609	3.48728	3.63225	3.94035	1.44058	3.47838	1.90069	2.17766	1.36489	3.75964	3.00763
200612	-0.108978	-0.314765	-0.0664425	NA	-0.0104319	-0.176573	-0.468237	-0.0265201	-0.107024	-0.285159
200613	0.531336	0.0330885	0.269516	0.0196275	-0.013374	-0.063523	-0.382323	-0.147974	-0.187797	0.181331
200614	1.05674	1.0165	1.10426	1.11152	0.870885	0.53891	1.04357	0.856221	0.719617	1.12426
200615	-0.0151721	0.395907	0.910138	0.467253	0.941348	1.5883	0.638308	0.340975	0.482792	NA
200616	-0.42943	-0.302148	-0.865305	NA	-0.302048	0.00548429	-0.185531	-0.0619536	-0.131257	0.419704
200617	-0.348284	-0.199143	-0.49177	-0.524575	-0.103334	-0.26861	-0.452974	-0.54326	-0.10281	-0.00547067
200627	-1.30895	NA	-0.884588	-0.554092	NA	NA	-1.01859	-0.924055	NA	NA
200629	-0.0579622	-0.396738	-0.652361	-0.26688	-0.128377	0.0113885	-0.0261388	-0.536672	0.298783	-0.218763
200630	0.0789914	0.187417	-0.251179	NA	-0.464664	-0.184002	-0.201165	0.0367711	-0.0610126	0.0464826
200631	-0.660333	-1.10681	-1.2571	-1.2328	-1.18489	-1.18587	-1.02526	-1.36439	-1.09805	-1.11287
200632	-0.0875029	-0.374088	-0.596237	-0.326016	-0.540855	-0.396895	-0.346876	-0.124558	-0.171212	NA
200633	0.596965	0.245907	0.28478	0.184772	0.363649	0.330281	0.337099	0.46711	0.500603	0.404781
200634	-0.220621	-0.0817858	-0.100556	-0.436871	-0.0376213	-0.61494	-0.06303	-0.116268	-0.0435876	0.0312098
200635	0.103802	0.0607053	0.129293	0.305901	0.280375	NA	0.207856	0.405242	0.366983	0.315717
200638	-0.494387	-0.633126	0.0231123	NA	-0.257979	NA	-0.301078	-0.29402	-0.327605	-0.499963
200639	1.31018	1.15726	1.40123	1.46244	1.46222	NA	0.858502	1.20082	1.26118	0.944797
200640	1.28022	1.62999	1.65888	1.99923	1.64061	NA	1.31251	1.5297	1.9414	2.1092
200641	0.369885	NA	0.798903	0.665019	1.56052	1.15997	0.475421	0.552155	1.06095	0.825436
200642	0.217493	0.0314307	0.779469	0.322544	0.0337895	-0.089073	0.165181	0.339939	-0.182918	-0.284312
200644	-0.0423463	-0.397458	-0.0955153	-0.646673	-0.215807	-0.167502	-0.303688	-0.00852851	-0.63185	-0.175001
200645	-0.137776	0.0635488	-0.291894	0.0577059	-0.11029	-0.0631937	-0.291178	-0.301524	-0.387707	0.192671
200646	0.338894	0.441778	0.270971	0.104531	0.721671	NA	0.143815	0.0113658	0.800073	NA
200647	-0.462983	-0.427175	-0.389185	-0.148816	-0.533966	-0.39754	-0.571815	-0.79733	-0.649349	-0.0806905
200649	1.0635	1.61684	1.82877	0.738399	1.06606	0.774128	0.965444	0.321002	1.71288	0.994808
200651	0.713195	0.809867	-0.00353722	0.712606	0.788716	0.777259	0.437307	0.595641	0.929016	1.29656
200652	-0.737142	-0.292147	-0.212505	-0.231527	-0.337835	NA	-0.465809	-0.547813	-7.70685	-0.438483
200653	0.756714	0.775887	-0.616261	0.171375	0.813783	0.827461	-0.593183	-0.526845	-0.702888	-0.18871
200654	1.30762	0.742515	0.52734	0.396736	0.696545	0.448074	0.608856	0.598164	0.587278	0.500164
200655	0.980575	NA	0.611979	NA	NA	NA	0.621402	NA	-0.101203	0.524057
200656	-0.964714	-0.776047	-0.730984	0.0528051	-0.602817	-0.619086	0.16939	0.168011	-1.28598	-1.27192
200657	-1.1484	NA	-0.308902	-0.185209	-1.17708	-0.907004	-0.506546	-0.751603	NA	NA
200658	0.182636	0.141616	0.197793	0.138191	0.315045	0.121682	0.0455909	0.0986037	-0.182973	-0.0392398
200660	-4.52226	-4.52736	-4.41094	-4.33392	-4.52234	-4.53325	-3.85979	-3.51818	-3.30969	-3.77455
200661	-2.93017	-3.11407	-2.88351	-2.91022	-3.00188	-2.83517	-2.54505	-2.58959	-2.60565	-2.56702
200664	0.43869	NA	0.736855	0.260192	0.375941	0.467418	1.42493	NA	-0.399122	NA
200669	-0.979343	NA	0.00786571	0.786427	NA	NA	0.780448	NA	0.609202	-0.261827
200670	-1.4473	NA	NA	NA	NA	NA	-1.83641	-1.34722	NA	NA
200671	-1.07766	-1.06298	-0.984914	-1.179	-0.746704	-0.786227	-0.750368	-1.14382	-0.570648	-0.741544
200672	1.39197	1.69625	1.94504	1.79852	2.06939	1.78473	1.30406	1.42007	1.54524	2.15749
200673	1.34346	1.81841	1.43907	1.45382	1.79385	2.41273	1.19849	2.0769	1.35198	NA
200674	0.279155	NA	0.507069	-0.393254	0.359233	-0.232966	-0.0435777	-0.449163	0.229715	0.519328
200675	0.241721	NA	0.0127558	0.14783	0.314337	0.209272	-0.000341182	-0.169056	0.688123	0.393454
200676	2.04602	NA	2.15448	NA	2.43823	1.97394	1.8603	NA	2.07398	3.05268
200677	0.606788	0.825308	1.00101	NA	1.04438	1.02271	0.573517	0.330665	0.770044	1.07706
200678	1.49749	1.04031	2.50891	1.80361	1.47835	1.58964	1.68921	1.70451	0.835822	1.20158
200679	-1.77296	NA	-1.64596	NA	-2.04892	NA	NA	NA	-1.79708	-0.977511
200682	0.5436	0.759255	2.48884	1.28848	2.74362	NA	2.13132	0.91497	1.10014	NA
200683	-0.929414	-0.925572	-0.629536	-1.41477	-1.20069	-1.26857	-0.715287	-1.37901	-0.319506	NA
200689	1.55286	1.1048	0.947516	1.16373	0.825532	0.676466	0.832802	1.10773	1.40351	NA
200690	-0.60544	-0.818336	-0.367932	-0.931603	-0.627896	-0.517667	-0.613017	-0.374548	-0.107161	-0.561805
200691	1.22629	1.18761	1.15109	1.39998	1.5268	1.09273	1.94417	1.80836	4.03548	2.16978
200692	-2.41194	-2.20084	-2.36964	-2.23343	-2.12529	-2.17922	-1.90806	-2.0907	-1.93778	-2.35176
200693	-1.90477	-1.35528	-1.50928	-1.30455	-1.37241	-1.68324	-0.575946	NA	-1.02019	-0.435651
200695	-0.899762	-0.715781	-1.00579	-0.997064	-1.07818	-0.953149	-1.07408	-1.11018	-0.862911	-0.701864
200696	-0.186847	-0.0663602	-0.272915	0.0913403	-0.417356	-0.290295	-0.0556132	0.0224953	-0.247907	-0.0548645
200697	-0.212237	-0.306275	-0.250477	-0.189663	-0.314246	-0.117204	0.116901	-0.188263	-0.200996	-0.200613
200699	0.0218209	0.500485	0.118634	0.177054	0.35793	0.369373	-0.283591	0.0294558	-0.0238815	0.0973447
200700	1.3468	1.23264	1.03767	1.166	1.22585	1.27959	1.10113	1.44888	1.45808	2.68467
200701	3.76551	4.29589	3.89397	4.00803	4.53838	4.3971	3.69078	3.91511	4.40431	4.35419
200702	-0.156476	NA	-0.0196061	0.619064	-0.824709	-0.456737	0.780738	0.300345	-0.180557	-0.0351925
200703	-0.20878	-0.0782903	0.380696	0.307679	0.461366	0.156848	0.341115	-0.0487283	0.163097	0.355939
200704	0.268085	-0.16557	0.169023	0.601463	0.265737	NA	-0.546933	0.0193965	-0.496577	NA
200705	-1.70147	-2.39999	-2.20787	-2.27265	-1.72371	NA	-1.85864	NA	NA	NA
200706	1.8169	1.83111	2.05528	1.95597	1.9308	2.07533	1.65621	1.53941	1.73774	2.36762
200708	1.55054	1.70474	1.58609	2.23448	1.5485	1.60309	1.34705	1.46177	1.46655	1.04545
200709	-0.301303	-0.649754	-0.260639	-0.981323	-0.319083	-0.241104	-0.285064	-0.662339	-0.617238	-0.738669
200711	-0.303015	NA	-0.536812	-0.311487	-0.0751996	-0.274919	-0.107327	-0.19636	-0.464315	-0.88185
200716	-1.45391	-1.02812	-1.07093	-1.25088	-1.11293	NA	-0.897775	-1.06805	-1.28011	-1.76696
200717	0.0504953	0.160761	0.242973	0.245028	-0.0923108	-0.100586	0.373747	0.0529195	-0.151589	0.555696
200718	-0.199348	-0.395573	-0.496363	-0.494475	-0.646462	-0.305672	-0.427801	-0.042758	-0.190575	-0.0368022
200719	-0.971743	-0.672444	-0.288333	0.275479	-1.22103	-0.951701	-0.10866	-0.173049	-0.750157	NA
200720	1.33405	1.36343	1.22363	NA	1.06663	NA	0.718038	0.624177	1.03366	1.57891
200723	-0.189322	-0.125616	-0.607619	-0.311257	-0.301862	-0.230552	-0.516802	-0.431527	-0.346174	-0.53586
200724	-1.91491	NA	0.955295	0.723612	0.624156	0.374482	0.296578	0.314161	-0.867029	NA
200725	0.599029	0.0940217	0.39528	NA	-0.189725	0.601973	-0.256758	0.167853	-0.0299349	NA
200726	0.842112	0.734693	0.518748	0.192536	0.543104	0.311357	0.286954	0.303769	0.971189	0.769844
200727	-0.120997	-1.28855	0.258759	0.372527	-0.650404	NA	0.115018	NA	NA	NA
200728	0.230752	1.18487	1.37596	NA	1.28109	1.55047	1.20108	1.50095	1.58385	2.09493
200729	1.00345	0.71058	0.710942	0.940595	1.16285	1.23264	0.915085	1.06246	0.93891	1.08998
200732	-0.655221	-0.318307	-0.20003	-0.122146	-0.341626	-0.44953	-0.86734	-0.366449	-1.18588	NA
200735	-0.843546	-0.412981	-1.01781	-1.13442	-1.018	-0.97099	-1.39908	-1.43692	-1.34635	-1.30062
200736	0.958399	0.3271	0.615928	NA	-0.391902	NA	0.158631	-1.09914	0.314749	NA
200737	0.732017	0.0571887	0.308589	NA	0.459273	0.245401	0.146025	NA	0.979418	0.880719
200738	1.24258	NA	0.0278433	0.4648	NA	NA	0.288465	0.651639	0.105894	NA
200739	-2.4335	NA	-2.29182	-2.01828	-2.81385	NA	-2.29598	NA	-2.63987	-2.36591
200742	0.741648	0.559538	0.478914	0.445638	0.718319	0.475076	0.134082	0.292734	0.230239	0.341248
200743	0.410181	0.147603	0.580324	0.377958	0.0881897	0.59944	0.390423	0.379519	-0.345773	-0.419059
200744	0.846433	0.845206	1.3829	0.654017	0.996098	0.455793	1.0364	0.600299	0.816535	NA
200745	0.55685	0.49597	0.209428	-0.155933	0.267827	-0.0802221	-0.145303	0.0870273	-0.000146477	0.448781
200746	0.0583288	-0.308529	-0.258484	-0.281576	-0.358054	-0.366517	-0.192884	-0.61028	-0.242164	-0.106596
200747	2.08878	1.4173	0.669399	0.896469	-0.537402	1.43619	0.0442861	0.367323	-0.492258	NA
200748	0.596576	0.633878	0.640847	0.728476	0.567956	0.297228	0.280263	0.507079	0.194788	-0.150942
200749	-0.767507	-0.217415	-0.612392	-0.310878	-0.397769	-0.605103	-0.908128	-0.599718	-0.754176	NA
200750	0.19336	-0.44902	0.689629	0.964513	0.532357	0.756763	0.30904	-0.0557548	-0.915687	-1.13628
200752	0.815948	0.166359	1.05781	NA	0.299939	0.438834	0.0677036	0.664293	-0.874939	NA
200753	-0.372757	-0.128128	0.397858	0.778489	0.211513	0.476153	0.293565	0.550412	0.22529	-0.09113
200756	-0.441955	-0.707848	-0.160499	NA	-0.131622	NA	-0.562326	-0.954493	NA	NA
200757	0.880656	0.720685	0.660502	0.755124	0.71757	NA	0.400934	0.550552	0.85808	0.648092
200759	0.326432	NA	0.595451	0.559222	-0.159362	0.60371	-0.219967	1.09885	-0.555702	NA
200764	0.829295	0.30794	0.464529	0.289229	0.0728708	-0.0323691	-0.582676	-0.710851	0.135076	-0.786871
200766	-0.56893	-0.51018	-0.363119	-1.12776	-1.51036	NA	-0.840005	NA	-0.75555	NA
200768	-0.0594965	NA	-0.43238	-0.230716	-0.229348	NA	-0.374339	-0.292499	-0.0869218	-0.0512541
200769	1.07899	0.514735	0.318988	0.423991	-0.0187862	0.522358	-0.301116	0.378183	-1.01575	-0.291603
200771	0.0956005	-0.0785434	-0.0624812	-0.881699	-0.412453	NA	-0.577129	-1.56141	-0.737287	NA
200772	-1.10479	0.181694	-0.253341	-0.167436	0.121335	-0.154217	-0.647126	-0.235235	0.348977	-0.446207
200773	2.10918	2.0022	2.34209	1.00333	1.94118	0.112861	1.66393	-0.242426	2.03616	NA
200774	0.176733	0.565972	-0.110474	0.0208576	0.106176	0.207377	-0.125575	0.0285525	0.638979	0.178957
200775	0.0249029	NA	0.723883	-0.00782424	-0.17433	NA	NA	NA	-0.257825	NA
200776	1.03783	0.840112	0.865387	0.904847	0.9704	1.12409	0.866687	1.10943	0.924816	0.75845
200777	0.331813	0.485944	0.18346	0.213888	0.331171	0.48323	0.509599	0.136358	0.175384	NA
200779	-1.4366	NA	-1.76138	-1.36481	-1.32776	NA	-1.56277	NA	NA	NA
200780	-0.738147	-0.750515	-0.315913	-0.050496	-0.0038955	-0.277684	-0.319281	-0.240426	-0.870866	NA
200783	0.0361986	0.0596405	-0.193406	-0.0104808	-0.25079	-0.108829	-0.287709	-0.0780842	-0.0793047	0.190242
200784	1.46893	1.77094	1.35714	1.62798	1.45923	0.885851	1.09634	0.710929	NA	NA
200785	1.00898	1.33649	1.30357	1.43952	1.48653	1.04703	1.09005	1.14253	1.32771	0.796647
200788	-0.334828	NA	0.671502	1.09369	1.28057	0.605631	0.752042	0.917045	-0.154681	-0.0384913
200789	-0.194058	-0.266056	0.0730687	-0.231408	-0.517252	-0.406871	-0.316269	-0.411572	-1.00197	-0.794135
200790	-0.118125	-0.177762	-0.00378661	0.143497	-0.00426206	0.13137	-0.292388	-0.144755	-0.221819	-0.18847
200791	2.69894	NA	1.34344	1.47505	1.0763	1.86605	1.40125	1.33103	0.000146477	1.42346
200792	-0.19827	0.915182	-0.0689005	NA	0.128071	-0.349113	-0.193386	-0.365855	-0.322318	NA
200794	0.714305	0.62824	0.293915	0.689565	0.17921	NA	0.135268	0.429392	0.194231	NA
200795	0.612662	0.886791	0.334981	0.382172	0.380591	0.476494	0.181997	0.759394	0.402163	0.254932
200796	-0.0991827	0.148292	0.137541	-0.46355	-0.586459	-0.376098	-0.23947	-0.2308	-0.649858	NA
200797	-0.590674	-0.652442	-0.696578	-0.547012	-0.696907	-0.666892	-0.612714	-0.247163	-0.479524	-0.635783
200798	-0.000614844	0.187148	0.0525925	-0.0188999	-1.0235	0.0473383	-0.153225	0.207618	-1.67358	0.286009
200799	-0.158609	-0.217226	-0.329693	-0.36878	-0.0172946	-0.141076	-0.309813	-0.173175	-0.026326	0.0229162
200800	-0.0571182	NA	-0.168648	-0.787139	-0.79653	NA	-0.566181	NA	-0.401133	NA
200801	-0.281472	0.169448	-0.0438869	-0.381081	-0.18765	NA	-0.255458	-0.111574	0.182652	-0.237299
200802	1.00589	0.485443	0.0781458	0.405193	0.243824	NA	0.00199954	0.28966	-0.154001	NA
200803	-0.738038	-0.571186	-1.18081	-0.894281	-0.920352	-0.743821	-0.822518	-0.706805	-1.32961	-1.24999
200804	0.350267	0.258715	0.396758	0.135205	0.421173	0.371314	-0.273448	0.0345688	-0.0301998	-0.0268601
200805	0.0638072	-0.00387454	-0.333809	-0.0560075	0.160371	0.40535	0.0118024	-0.0955678	0.716821	0.636207
200806	0.0134246	0.645333	-0.0763989	0.499798	0.119301	0.278355	0.0301831	0.241401	0.343186	0.411126
200807	-0.511539	-0.517562	-0.704025	-0.630467	-0.708957	-0.585075	-0.36285	-0.337625	-0.255051	-0.0219106
200808	-0.807755	-0.855243	-0.525774	-1.05205	-1.36708	-0.767817	-1.14228	-0.790534	NA	NA
200809	0.138488	0.133897	0.051191	0.0856913	0.334361	0.118793	0.442826	0.281842	0.270557	0.243552
200810	3.577	3.06826	2.8802	3.2383	2.23506	2.93648	3.00038	2.76846	2.54716	NA
200811	1.05849	0.824426	1.16802	1.08607	1.20456	1.27032	1.13097	1.21132	1.06078	NA
200812	1.08045	1.83939	1.12506	NA	1.24637	0.915914	1.23993	1.1719	1.23026	NA
200816	0.338469	0.772553	0.156121	0.275017	0.2337	0.524345	-0.0178825	0.118884	0.598083	0.0148517
200817	-1.00824	NA	-1.30412	NA	-1.2314	NA	-1.23781	NA	-1.19992	NA
200820	-0.782719	-0.911771	-0.875809	-1.63778	-0.859419	NA	-1.6386	-1.2941	-1.06834	-1.51862
200821	0.200052	0.275742	-0.559862	-0.454022	-0.304136	NA	-0.117388	NA	-0.123088	NA
200822	0.819178	NA	1.2224	0.118341	1.18044	0.423612	0.444492	-0.00880519	1.0442	0.696982
200824	1.69529	NA	NA	NA	2.16412	2.52938	2.53372	NA	2.52367	2.48608
200826	0.369948	NA	0.460037	-0.6561	-0.334791	-1.45061	0.218073	-1.33362	0.175478	NA
200828	-0.51074	NA	0.365139	1.32042	-0.0574512	NA	0.401723	0.968547	NA	NA
200829	0.553428	0.811313	0.61215	0.525456	0.704782	0.481733	0.524333	0.500213	0.251004	0.473734
200830	-0.0375924	-0.250513	-0.267849	-0.619555	-0.263727	-0.323211	-0.32151	-0.336974	-0.611643	-0.334478
200832	-1.42138	NA	-1.26936	-1.15844	-1.21727	NA	-1.61772	-1.23517	NA	NA
200834	-0.434215	-0.361599	-0.630347	-0.657819	-0.578938	-0.580783	-0.504713	-0.553528	-0.938701	-0.885387
200835	0.0841112	-0.123987	-0.442343	-0.628158	-0.0143391	-0.226867	-0.505237	-0.782906	-0.49595	-0.387778
200836	0.701616	0.584687	0.465959	0.819177	0.603636	0.57677	0.393019	0.20394	0.657921	0.341947
200837	2.20419	2.2658	1.54513	1.6608	2.13598	1.79118	1.5597	1.84422	1.59249	1.15389
200838	-4.59783	-4.90042	-4.87557	-5.33707	-5.61431	NA	-4.63796	-4.71906	-5.3434	-4.4042
200839	0.232389	0.449824	0.0619965	0.136325	0.12845	0.352805	0.0993224	0.0727453	0.128927	0.260107
200840	-1.77145	-2.41597	-2.21674	NA	-1.97081	-1.65119	-2.0402	-1.7302	-1.35687	-1.81872
200841	-0.297195	-0.105716	0.0171479	0.0449707	-0.315178	-0.176011	0.313208	0.371481	0.850072	0.729568
200843	-1.21516	-0.913939	-0.996486	-0.997559	-0.991064	-1.0549	-1.14879	-1.0232	-1.6301	-1.08325
200844	-1.8578	-2.2844	-2.01523	-1.46865	-2.21179	-2.36158	-2.39772	-2.0858	-1.85789	-2.15042
200845	-2.30875	-2.57031	-2.29152	-2.23221	-2.22477	-2.10828	-2.32696	-2.20794	-2.30184	-2.48574
200846	-0.718602	-1.71604	-1.75947	-1.28167	-1.67628	-1.08482	-1.70047	-1.29542	-1.3354	-1.28443
200847	-0.938032	-1.06255	-1.33995	-0.873856	-1.32462	-0.935553	-1.10593	-0.925687	-1.00063	-0.428566
200848	-1.23583	-1.11073	-0.925836	-0.439595	-0.756996	-0.77172	-1.04845	-0.870086	-1.65081	-1.4316
200851	1.5066	1.90902	1.13077	0.623514	0.899778	0.90423	0.675556	0.52836	0.473584	1.35343
200855	1.34808	1.9216	1.91099	1.6058	1.56534	1.3554	1.66291	1.48147	1.31463	1.12383
200856	-0.654199	-0.987959	0.41509	-0.112746	-0.539805	-0.60036	-0.0756236	0.13474	NA	NA
200857	-0.963287	-0.150553	0.663735	0.762828	0.0857255	NA	0.479515	-0.00368928	-0.486373	-0.293603
200863	-1.32375	-1.22188	-1.52033	-1.46989	-1.42215	-1.57699	-1.96049	-1.31518	-1.02852	-1.46835
200867	-0.998248	-0.777644	-1.72143	-1.40836	-1.02309	-0.956209	-1.61193	-1.32188	-0.470196	-0.87759
200868	1.62101	NA	NA	NA	NA	NA	0.536248	NA	0.957099	NA
200872	0.253451	-0.186267	-0.0816574	NA	-0.3429	NA	0.481355	0.290172	0.424099	NA
200876	1.99384	3.10209	2.7363	2.56871	3.74036	3.53797	2.5231	2.03186	NA	NA
200877	-0.49967	-0.0141593	-0.84996	0.43056	-1.66353	NA	-1.257	NA	-0.388873	-0.579573
200879	1.15549	1.86825	1.01555	NA	NA	NA	0.456943	0.57268	0.509798	0.325886
200881	-1.04457	-1.03633	-1.03459	-1.436	-1.31943	-1.21971	-0.904109	-1.365	-1.81386	-0.977664
200882	0.65583	0.716111	0.783137	NA	0.754176	0.953625	0.668345	0.743656	0.45748	1.01541
200884	0.248179	0.629036	0.374927	0.783673	0.887375	0.750726	0.758411	0.824601	1.07091	NA
200886	2.22048	1.96298	1.67919	2.37425	2.42416	2.88226	1.96335	NA	1.83501	0.917001
200887	1.06258	1.18039	0.75987	0.816399	0.997353	0.990021	0.965775	0.866896	-0.617631	0.461935
200888	-0.285647	NA	2.39832	NA	2.06815	2.03335	1.96269	1.22053	0.120278	NA
200889	0.157508	-0.127902	0.850765	0.0820869	0.0468356	-0.246444	0.201083	0.177585	NA	NA
200890	-0.065497	-0.194938	-0.352375	-0.324889	-0.345801	-0.146803	-0.220579	-0.0631848	-0.0340056	-0.127749
200891	1.13777	1.32115	0.602585	0.759744	0.542357	0.678325	0.254342	0.426504	0.653365	0.861742
200892	0.120267	NA	-0.70033	NA	NA	NA	NA	NA	-0.294665	-0.559107
200897	0.0500015	-0.281	-0.275838	NA	-0.387633	-0.359203	-0.0594572	-0.190144	-0.504624	NA
200898	-1.42598	-0.650968	-0.465495	-0.323053	-0.292052	-0.142713	-0.164569	-0.399383	-0.565932	-0.534461
200900	-0.41451	NA	-0.014263	-0.0682501	-0.620197	-0.582378	-0.374933	-0.445886	-1.13489	NA
200902	-0.738701	-1.24866	-0.280755	-0.470231	-0.216524	-0.472454	-0.378494	-0.572743	-0.997319	-0.899196
200903	-2.88598	-3.11902	-2.97115	NA	NA	NA	-2.4743	-2.52159	-2.49943	-2.59005
200905	-1.26225	-0.668804	0.319743	-0.00668556	0.294565	0.0356368	0.0893153	-0.189988	NA	NA
200906	0.560056	0.125407	-0.0373039	NA	NA	NA	-0.0719564	-0.171393	-0.734123	-0.33681
200907	0.322623	NA	0.586839	NA	0.320805	0.468206	0.277351	NA	0.227706	0.632342
200908	0.321433	0.768013	0.299027	0.382566	0.281251	0.863147	0.770081	0.376108	0.478903	-0.0699897
200909	0.379941	-0.0777337	0.123066	0.361078	-0.129443	0.640725	0.235945	-0.0386903	-0.462497	-0.0727845
200910	-0.467359	NA	-0.77934	-0.64941	-1.25957	NA	NA	NA	NA	NA
200912	2.69637	2.64183	2.76029	2.38274	2.64118	1.42784	1.78627	1.61336	2.24236	NA
200914	-0.0154938	-0.946867	-0.908644	-0.62709	-1.07157	-0.371338	-0.960289	-0.66549	-0.69361	-0.551722
200915	-0.711178	-0.324221	-0.172659	-0.360446	-0.745797	-0.977423	-0.356903	-0.10661	-0.150691	-0.300079
200917	-0.966018	NA	-1.67233	NA	NA	NA	-1.40399	-1.02781	-0.802288	NA
200919	0.222477	NA	0.494472	0.318332	0.343089	-0.186291	-0.0503328	0.234915	-0.0255398	-0.485653
200921	-0.224152	-0.228627	-0.193711	-0.31988	-0.45336	-0.0255794	-0.0970122	-0.623372	NA	NA
200922	0.168445	0.426544	0.857075	NA	0.669265	0.0187945	0.0588494	0.517108	-0.475474	NA
200923	-0.58952	-0.434997	-0.859585	-0.608311	-0.593378	NA	-0.994599	-0.893907	-0.976243	-0.789615
200926	1.83651	0.789366	2.45539	2.26402	1.98593	2.40607	1.57543	1.51899	0.836457	NA
200927	0.181742	0.422596	0.645385	0.334587	0.226375	0.523299	0.415931	0.0848978	-1.90405	-0.675236
200930	-1.11099	-1.23475	-1.14604	-1.16967	-0.810015	-0.937329	-0.931699	-1.11704	-0.900341	-1.28236
200933	1.86466	1.54151	1.13674	0.838162	1.58324	1.358	1.31677	1.08865	1.2778	1.56847
200935	-0.0972591	NA	0.154243	0.213755	0.00787293	NA	0.0307952	-0.564485	NA	NA
200938	-0.675804	NA	-0.285721	NA	NA	NA	0.0776259	-0.32169	NA	NA
200939	-0.372453	-0.641795	-0.813043	-0.512932	-1.00467	-0.330063	-0.540997	-0.399032	-0.393584	0.139123
200940	-2.62502	NA	-2.84255	-2.0166	-2.5999	-2.35036	-2.43717	-1.78329	-2.02379	-1.80407
200941	-2.49398	-2.8773	-2.62678	-2.28405	-3.30976	-2.93264	-2.1895	NA	-2.43242	NA
200942	-1.14735	-2.29936	-2.17786	NA	-2.79859	NA	-1.82062	NA	NA	NA
200943	2.10877	0.975386	1.18487	0.537883	1.14974	0.905816	0.922149	0.011226	1.1786	0.689161
200944	0.0670933	3.01237	2.42396	NA	2.25953	1.60065	1.54199	NA	1.31872	1.66193
200945	0.843522	1.75135	1.92395	1.31213	1.32586	0.965938	1.14919	0.584063	0.219838	1.48649
200946	-1.24019	NA	-0.680136	NA	NA	NA	-1.04199	-1.30635	-0.679326	NA
200947	-0.255887	NA	NA	NA	NA	NA	-0.290574	NA	NA	NA
200949	0.608912	1.19875	0.331379	0.422479	0.085013	0.399223	0.275233	0.307179	0.410248	0.361849
200950	0.835138	0.653623	0.284661	0.289244	0.140029	0.648111	0.458913	NA	-0.055684	NA
200951	-0.573793	-0.66708	-0.487886	NA	-0.533373	-0.655261	-0.557276	-0.80288	-0.386372	-0.747616
200952	2.09222	NA	2.31868	1.46972	1.89191	1.80865	1.31005	1.62079	0.543563	1.44031
200953	-1.27119	-0.939818	-1.29136	-0.943714	-1.08759	-0.968518	-1.26061	-0.912913	-1.01818	NA
200954	0.531264	0.817281	0.39562	0.475463	0.851785	0.374863	0.172012	0.355916	0.468242	0.836219
200955	-0.0922584	0.39848	0.177544	0.213241	-0.00906177	0.335087	0.389036	0.318145	0.156343	0.349269
200956	0.593946	NA	0.317393	0.328779	0.437127	0.658495	0.186254	0.564037	-0.0842697	0.332382
200957	0.370485	0.433533	0.293334	0.271775	0.200589	0.295991	0.37349	0.0564657	0.4236	0.334548
200958	-0.357157	NA	-0.43969	-0.145816	-0.549154	-0.111815	-0.148046	-0.0199697	0.68792	0.748562
200960	-1.65379	-2.16443	-1.66992	-1.34376	-1.62668	-1.47352	-1.67406	-1.2153	-1.54695	-1.66676
200961	-0.586581	-0.506885	-0.417687	NA	-0.556742	-0.431945	-0.100234	-0.168878	-0.639396	NA
200962	-0.228327	-0.347663	-0.328446	-0.514294	-0.329122	-0.451633	-0.367098	-0.547153	-0.473332	-0.539455
200963	-0.0703071	0.434802	0.148454	0.473642	-0.0672012	0.0931597	0.455075	NA	-0.279364	-0.00685315
200964	-0.0708228	NA	-0.466762	NA	0.461168	NA	NA	NA	-0.554314	NA
200965	0.420246	0.413176	0.577969	0.719581	0.982272	NA	0.153768	NA	1.14383	1.46509
200966	0.738359	1.07911	0.574678	NA	0.813784	NA	0.726597	0.352483	0.849195	0.579896
200967	0.34152	0.781866	-0.0767337	0.635459	0.35129	1.06785	0.528292	0.878163	0.247488	0.719763
200968	1.23525	1.2646	-0.233845	1.56964	0.947822	1.15937	NA	NA	0.690077	1.22575
200969	0.194011	0.409741	0.186832	NA	0.189352	NA	0.572824	0.390617	-0.0092131	0.151357
200970	-0.401936	-0.263998	-0.658992	-0.597574	-0.397071	-0.607507	-0.806955	-0.720978	-0.29054	-0.551378
200971	0.925274	0.384889	0.246759	0.311667	0.616855	0.597562	0.226584	0.284635	1.07265	0.725426
200972	1.91094	1.39238	2.20794	1.48223	3.17277	1.73321	1.85653	NA	2.6063	1.76363
200973	0.705455	0.775146	0.377934	0.0609688	0.556188	0.591113	0.759799	0.489909	0.709955	0.254338
200974	-0.934409	-0.163148	-1.14842	-0.678387	-0.549434	-0.045944	-0.449678	-0.34619	-1.08711	-1.47481
200976	-0.45362	-0.0742334	0.156716	-0.0305978	0.181103	-0.133719	-0.003931	0.0248221	0.289208	-0.0813038
200977	2.03613	2.15823	2.03384	1.4125	1.86275	1.49047	1.68829	1.86272	1.58453	1.38112
200978	0.0251875	0.0400243	-0.0403951	0.183285	-0.0140456	-0.0262954	0.452797	0.393898	-0.0646595	0.136958
200979	0.650513	0.2638	0.366135	0.453037	0.417641	NA	0.487309	0.571293	0.856253	0.578537
200980	0.697117	0.712547	0.906018	0.609662	0.588265	NA	0.824134	0.835234	0.875025	0.715617
200981	5.36194	3.13794	3.16112	3.17294	3.90551	3.74134	3.05439	3.60367	1.9613	3.86193
200982	2.78575	2.34129	2.40671	2.47986	2.67167	2.59831	2.7236	2.4636	2.80246	2.59339
200983	-0.15628	-0.236977	-0.105728	0.019858	-0.269084	-0.105821	0.0862892	0.481012	-0.384091	-0.488455
200984	1.12177	1.20396	0.574823	0.93441	1.21083	1.19965	0.715011	1.15732	1.41029	1.41614
200986	-0.85777	-1.02805	-1.65249	NA	-1.29831	-1.19509	-1.60968	NA	-0.993441	-0.855356
200987	-1.59039	-0.987685	-1.15294	-0.902878	-1.25104	-0.708782	-0.686806	-0.698756	-0.768747	-0.615022
200988	-0.976009	NA	-0.990919	NA	-0.749449	NA	-1.06852	-0.61046	-0.869539	-0.73393
200989	-1.11699	-1.15253	-0.904317	-1.1726	-1.05632	-1.11627	-0.659353	-0.527573	-0.841843	-0.949067
200990	-0.451659	-0.912452	-0.0613582	-0.954728	0.114126	-0.665026	0.597181	-0.207328	-1.01056	NA
200991	-0.41778	-0.0392258	-1.29585	-1.47329	-0.836938	-0.669397	-0.394903	-0.701431	-0.355312	-0.105839
200993	-0.0672401	NA	-1.14879	-0.260555	-0.0730068	NA	-0.0590239	0.184837	-0.652409	NA
200994	-0.980129	NA	NA	NA	NA	NA	NA	NA	-1.43624	NA
200995	2.33081	2.85303	2.128	2.74055	1.90091	1.7695	0.988525	1.80889	-0.21543	2.19186
200996	-1.48269	NA	NA	NA	NA	NA	-0.415536	-0.637791	-0.997107	NA
200997	-0.865865	NA	-0.157437	-0.200004	-0.776838	-0.260969	-0.625619	-0.384256	0.563019	0.60495
200998	-0.502491	0.0293171	-1.00724	-0.775702	-0.263578	-0.139069	-0.491719	NA	NA	NA
201001	0.539712	0.476547	-0.215954	-0.0659707	0.442101	0.454544	0.369707	0.182092	-0.00803749	0.252556
201002	-1.52464	NA	-1.27933	NA	NA	NA	-0.794758	NA	-0.831296	NA
201003	-0.360468	-0.533979	-0.827793	-0.873934	-0.16522	NA	-0.150835	-0.365577	-0.612779	-0.427771
201004	0.365709	1.32213	0.973564	0.573861	1.37948	1.60909	1.56907	0.955983	0.911335	-0.178439
201005	0.885688	0.751906	-0.0694043	0.443027	0.676095	NA	0.362974	0.639399	0.108127	0.529935
201006	1.6433	1.82031	2.26727	NA	2.16041	NA	1.23443	2.21028	1.50403	NA
201007	0.0951759	0.96915	1.60793	1.25125	1.55244	1.8491	1.4546	1.887	2.03457	2.54908
201008	0.619888	0.648928	0.494365	NA	0.600561	0.0393229	0.519052	0.00968139	0.54009	-1.25422
201010	0.281091	NA	0.33749	0.404265	0.85773	0.27294	0.380729	0.460396	0.317429	0.335393
201011	0.00185232	0.0632637	0.154771	0.285112	-0.0805339	0.0115955	0.166779	-0.0943279	0.0863467	-0.00612384
201012	0.494174	0.497826	0.577354	0.836225	0.891044	0.98789	0.841377	0.737379	1.07182	NA
201013	0.826093	2.23322	0.993702	NA	1.13374	1.32523	1.00832	0.788346	1.24968	NA
201015	0.982884	1.19319	0.251207	0.213471	0.860939	NA	0.113868	NA	0.588002	NA
201016	0.284833	0.446042	0.256388	0.50661	0.326463	0.585393	0.67664	0.538286	0.0195983	NA
201017	-1.21099	-1.06605	-1.5923	-1.4344	-1.22084	-1.26151	-1.62365	-1.16651	-0.746957	-1.3481
201018	-1.01548	-0.992785	-0.882075	NA	-1.03966	-0.957548	-0.931818	NA	-1.40448	-1.21447
201019	-0.825589	-0.308931	-0.396854	-0.426353	-0.610427	-0.242905	-0.0466643	-0.208386	-0.620315	-0.338011
201022	0.0720669	-0.603078	-0.681308	-0.313104	-0.444445	-0.684314	-0.340806	-0.790685	-0.291868	-0.333517
201023	0.556342	0.218789	0.661176	0.092417	0.845438	0.34092	1.05658	0.450078	0.117937	NA
201024	1.00764	1.09592	0.496707	0.369631	0.927969	1.19653	0.490431	0.303382	0.278451	0.356039
201025	-1.05335	-0.685327	-1.55032	-1.57914	-1.12856	NA	-1.01786	NA	NA	NA
201026	0.115726	0.276137	-0.446714	-0.273375	-0.273296	-0.127799	0.0120611	-0.143054	0.307723	0.171748
201028	-0.109375	-0.608873	0.16158	-0.316236	0.723699	-0.052366	0.169561	0.300775	-0.34947	NA
201029	-0.737052	-0.398125	-0.55382	-0.906678	-0.957967	-0.740372	-0.509083	-0.613487	-1.15344	-1.0772
201030	1.44945	1.06986	0.586636	0.677941	1.26156	0.945121	1.10549	0.991627	0.343939	NA
201032	-0.991256	-0.876218	-0.9676	-1.04538	-0.843925	-0.913642	-0.846695	-0.887303	-0.313076	-0.492972
201033	1.48716	1.0391	0.00553203	1.18195	0.462763	0.949169	0.827717	1.34943	-1.13763	0.880786
201034	-0.139964	0.14592	0.0314778	-0.523465	0.0817863	NA	0.131142	-0.055134	0.00803749	0.341861
201035	-0.579835	0.0701134	-0.376936	0.256098	-0.457545	0.756994	-0.109306	NA	-0.401033	-0.288322
201037	0.349123	NA	0.0728577	NA	NA	NA	1.14182	NA	0.721574	NA
201038	-0.484156	NA	0.614478	NA	0.585897	NA	0.220556	NA	NA	NA
201039	0.598679	0.509998	0.708795	0.692483	0.859734	0.615212	0.622216	0.670355	0.4924	0.429537
201040	0.912832	0.805499	0.991331	0.910893	0.910969	1.0111	1.14532	0.97444	0.570087	0.508538
201041	0.0769169	-0.146128	-0.133528	-0.126552	-0.151546	-0.102842	-0.220505	-0.21844	0.0493649	-0.0193702
201042	0.682188	0.858387	0.315632	0.480386	0.597343	NA	0.16465	NA	0.224335	-0.603891
201043	-1.38913	-0.338745	-0.851305	-0.725173	-0.682832	NA	-0.643574	NA	-1.39028	NA
201044	0.429311	-0.193213	-0.0170705	-0.260056	-0.18728	-0.0132336	-0.181667	-0.175426	-1.92086	-0.00412894
201046	0.255468	NA	0.0599816	0.00316768	0.292929	NA	-0.0663276	-1.12924	-0.333711	NA
201048	-0.303874	-0.930304	-0.423046	0.2669	-0.00629728	-0.054558	NA	NA	-0.217669	NA
201049	-0.0852996	-0.159572	-0.0135317	-0.54311	-0.165704	-1.05528	-0.412945	-1.36384	-0.4578	NA
201050	-0.878581	-1.27012	-0.82479	-0.996209	-0.791931	-1.23853	-0.833317	-0.402591	-0.944908	-1.19802
201052	-0.253019	NA	1.33665	NA	-0.571118	NA	0.657304	NA	NA	NA
201053	-1.44586	-0.973758	-1.2042	-0.57059	-1.08107	-0.0725256	-0.888214	-0.481304	-1.36271	-0.76483
201054	-0.636594	-0.685194	-1.30571	-1.10224	-0.71866	-0.989512	-1.14884	-0.694863	-0.830595	-1.00206
201055	-0.736983	-1.98124	-1.42093	-1.69379	-0.724631	-1.48553	-0.418649	-0.843885	-2.31321	-1.67223
201056	-0.892472	-0.73748	-1.06816	-0.894162	-1.04637	-1.01659	-0.852486	-0.660133	-0.826787	-0.901388
201057	-1.95582	-1.39426	-1.95392	NA	-1.98543	NA	-1.47116	NA	-2.47885	NA
201058	-0.84056	-0.82488	-0.794731	-0.808889	-0.699769	-0.87046	-0.683123	-0.64819	-1.1933	-1.15779
201059	-1.18249	-1.82165	-0.560502	-1.10024	-0.0903776	-1.50036	-0.449426	-0.895361	-1.01286	-1.48306
201060	-0.382198	-0.557847	-0.938781	-0.680988	-0.328146	-0.699163	-0.439647	-0.557373	-1.01229	-0.966411
201061	0.243245	0.849066	0.0883421	NA	0.0299786	0.296466	0.726953	0.235688	0.294188	NA
201062	1.85378	1.56296	2.22321	1.71369	1.75962	2.08376	1.59615	1.37152	0.964235	1.67364
201063	-0.206982	NA	0.271462	NA	0.392193	0.093998	-0.327511	NA	-0.204913	NA
201064	-0.0130102	-0.102612	-0.935755	-0.641651	-0.40872	-0.396835	-0.546775	-0.432898	-0.686463	-0.574079
201068	0.547671	0.610596	0.747792	0.737087	0.382718	0.491851	0.890882	0.347167	0.557	1.76533
201070	-0.199297	0.0502906	0.530594	0.17015	-0.152851	-0.56286	0.940544	0.137052	0.769343	0.172005
201071	-1.818	-1.69484	-2.07726	-1.39475	-1.80373	-1.82066	-1.38753	-1.09176	-0.452383	-1.00834
201072	-2.74903	-2.25815	-2.0757	-1.5057	-2.6326	-2.62029	-1.15264	-1.3077	-1.50744	-1.27129
201073	-0.641409	-0.414422	-0.665737	-0.392521	-0.695388	-0.477687	-0.529935	-0.246653	-0.0805256	0.144071
201074	-0.931896	-1.07677	-1.53762	-1.34706	-1.08523	-1.28837	-1.18074	-1.00393	-0.714845	-0.875783
201076	1.20976	0.841711	1.01784	1.49285	0.786799	0.614383	0.455218	1.8189	0.553929	0.716454
201077	-0.655405	-0.154784	-0.521913	-0.73134	-0.591349	-0.489679	-0.761338	-1.08869	-0.218971	-0.68911
201078	-2.49255	-2.88672	-2.74915	-2.97371	-2.444	-2.56483	-2.88949	-3.0902	-2.78553	-2.47676
201079	1.84657	2.69448	3.40385	2.91792	3.04572	2.91199	3.09692	2.69952	2.63519	2.38502
201082	0.444542	0.662247	0.0625391	0.163608	0.229771	NA	-0.0838656	0.481566	0.0916462	0.982333
201084	1.52767	1.74999	1.95987	1.5741	1.88574	1.72183	1.94507	0.808063	2.13104	1.61639
201085	2.41136	2.75894	3.23077	1.48314	2.50201	1.56203	2.58298	1.42479	4.11095	1.89017
201086	0.325533	-0.0580754	0.6111	0.589185	0.0776081	0.350757	0.210179	-0.105337	1.00205	NA
201087	0.194857	NA	1.00021	NA	0.531014	NA	0.834417	NA	NA	NA
201088	-0.297556	-0.754232	-0.356994	-1.22978	-0.265333	-0.613097	-0.929137	-0.691901	-0.855622	-0.812082
201089	0.70755	NA	-0.14459	NA	NA	NA	0.537052	0.537639	0.22097	NA
201090	0.144142	0.641952	0.0194958	0.805197	0.44859	0.924531	0.374873	0.549441	0.557298	0.78401
201091	1.06263	0.649643	1.65684	1.08927	0.218582	0.604803	1.07219	1.34882	0.679659	0.0361408
201092	1.07771	0.981429	1.42261	1.00775	0.764463	1.1235	1.38107	1.19932	1.058	1.57392
201093	0.547749	NA	0.954675	0.0505239	0.342017	0.275113	0.919139	1.04711	0.990858	0.710889
201094	-0.106385	0.00482978	0.369775	-0.150054	0.00546997	-0.211145	0.478329	0.442983	0.595125	0.0832508
201096	-1.95382	-1.41825	-2.15373	-1.5964	-1.61185	-1.16324	-1.43085	-1.36162	-1.52201	-1.27872
201097	-1.0637	-1.27277	-0.879556	-1.34818	-1.16094	-1.4936	-1.17673	-0.992678	-1.02745	-1.08091
201098	-0.0998823	-0.309952	-0.30608	NA	-0.17889	-0.20688	-0.502746	-0.413804	0.332074	0.0921407
201099	-1.18346	-1.04798	-1.20283	-1.00919	-1.79921	-1.43785	-1.37241	-1.27602	-0.68986	-0.970163
201100	-1.85395	-0.837249	-1.74548	NA	-1.21443	NA	-0.697004	-1.02744	-0.467363	0.14101
201101	-0.86591	-0.510297	-0.494045	-0.516302	-0.836693	-0.74642	-0.307826	NA	0.0413108	0.379363
201102	-1.03455	-1.15933	-0.921398	-1.14942	-1.02143	-0.987615	-0.860571	-1.03747	-0.2896	-0.627221
201103	0.741856	0.847579	0.619268	0.976371	0.424352	0.555396	0.994149	0.78641	0.48952	0.711013
201105	0.351754	-0.0486977	0.469651	0.590981	0.292393	0.397812	0.0942886	0.579009	0.26746	0.585813
201106	2.0466	2.00271	1.78123	2.1642	1.40022	1.43766	1.69864	1.60739	1.86285	1.81048
201107	1.75356	1.71523	1.85228	1.57291	1.47376	1.62406	1.42121	1.3617	1.34217	1.44213
201108	-1.85508	-1.54572	-1.21326	-1.33483	-1.32307	NA	-1.13996	-1.193	-1.22135	-1.25451
201109	0.659266	0.453617	0.572212	0.223169	0.568544	0.319075	0.375465	0.399401	0.557255	0.449008
201110	-0.64284	-0.702424	-0.702207	-0.626936	-0.505041	-0.333872	-0.751249	-0.408449	NA	NA
201111	1.28669	1.38045	1.25319	1.35502	1.22562	1.19502	1.41525	1.5324	1.21402	1.51087
201112	-0.266895	NA	-1.45809	NA	NA	NA	-1.91164	-2.26622	0.0703721	-1.87517
201113	-0.00902309	-0.0295112	0.274992	-0.372836	0.329226	-0.350783	-0.103418	-0.00171089	-0.0545581	-0.555412
201114	2.53189	NA	0.752714	1.74709	NA	NA	2.3799	1.58674	2.35828	1.65259
201115	0.519555	0.216725	0.173396	0.302455	0.739736	0.453411	0.284444	0.174492	-0.629857	-0.333627
201117	2.41768	2.63026	3.95315	1.43686	3.95946	2.85973	3.81232	2.7604	2.70797	3.37624
201118	3.5842	4.16788	3.80381	2.27721	3.62376	NA	4.15522	NA	2.44581	NA
201119	-0.045059	-0.621829	0.945295	0.552246	1.11072	-0.00964922	0.893785	-0.175748	0.400497	-0.434923
201121	-1.20663	NA	NA	NA	NA	NA	NA	NA	NA	NA
201122	0.192011	1.12291	0.387152	NA	0.406596	-0.0885627	0.0561859	-0.287366	0.0394713	0.348832
201123	-3.89833	-3.92789	-4.1396	NA	-3.65375	-4.15679	-4.56391	-5.02739	-4.29634	-5.36586
201124	-1.11976	-1.48149	-1.07063	-1.34563	-1.1501	-1.38737	-1.16838	-1.13801	-1.10693	-1.13437
201126	0.436889	0.562835	0.606437	0.0023893	0.623618	0.192482	0.1062	-0.597266	-0.151758	NA
201127	-0.505486	-0.275893	-0.0653587	NA	-0.672151	-0.520725	-0.201437	-0.6052	-1.07088	-0.662636
201128	-0.183567	0.23489	0.0237463	NA	-0.0115549	-0.0267835	0.371733	-0.20053	0.334941	0.0722328
201129	-0.704972	-0.533442	-0.953274	-0.755895	-1.04072	-0.75077	-1.03786	-0.903784	-0.62048	-0.372063
201130	-1.03678	-1.04835	-1.44559	-1.47243	-1.30333	NA	-1.12185	-1.18996	-1.40177	-1.2091
201131	-0.456197	NA	-1.08527	-0.580204	-0.447753	-0.380586	-0.940727	-0.634134	-0.510091	-0.539503
201132	0.413048	1.02879	1.18229	1.15009	0.517188	0.588965	1.23599	0.667648	0.865128	0.114735
201134	-1.19189	NA	0.395473	0.179589	-0.497596	NA	0.42145	-0.304447	-0.542438	-0.495228
201135	2.12012	NA	1.39997	NA	NA	NA	2.17784	NA	2.31345	1.76388
201136	0.898371	-1.18416	1.51604	1.36303	0.903752	0.634345	1.148	1.74994	0.109465	1.76629
201137	0.498108	NA	1.72387	1.20044	1.22582	1.04684	2.30151	1.6956	0.181563	1.3023
201139	-0.191478	-0.337811	1.29106	1.50146	0.0165076	0.67962	-0.051105	1.10952	-0.305241	NA
201141	0.48832	1.05281	0.540819	NA	1.38552	1.32935	1.41598	1.59771	1.97398	1.7863
201142	0.88713	NA	1.59621	1.30299	0.940695	0.720186	0.989508	1.22157	0.84312	NA
201146	-0.831548	-1.04312	-0.787442	-0.630868	-0.481318	-0.790641	-0.606782	-0.557356	-1.26103	-1.45404
201147	0.623027	0.244972	0.663949	-0.120678	0.032625	0.175489	0.643442	0.537302	0.0345985	-0.173064
201148	-0.729751	NA	-1.32873	-0.854051	-0.74226	NA	-0.852349	-0.576484	-0.845683	NA
201149	-0.560778	NA	-1.53275	NA	-1.47022	NA	-0.932592	-0.673615	NA	NA
201150	-0.0966033	0.523934	-0.415899	0.599838	0.312536	0.660452	0.57185	0.938678	0.707671	0.761351
201151	3.27792	NA	2.61883	2.36934	2.72981	2.46758	2.51567	2.34892	2.16973	2.68313
201152	-0.290685	-0.372963	-0.673733	-0.623191	-0.145511	-0.469155	-0.480238	-0.311514	-0.355569	-0.0982277
201154	-1.06279	-0.596304	-0.916877	-0.94853	-0.725933	-0.882878	-1.04424	-0.857208	-0.967053	-0.492768
201156	-0.558835	-0.437058	-0.678719	-0.257867	-1.01368	-0.995692	-0.720245	-0.634017	-0.724995	-0.697884
201158	0.892432	1.24537	1.78117	0.598103	1.34183	1.15287	1.31531	0.792301	0.612245	0.565095
201159	-0.440684	-0.915579	-0.612237	-0.265185	-0.915628	-0.601304	-0.468839	NA	NA	NA
201160	-0.625813	-0.827726	-0.300781	-0.738438	-0.797518	-1.04523	-0.626569	-0.640323	-1.06193	-0.921951
201162	-1.63266	-1.66719	-1.62443	-1.73486	-1.5255	-1.54796	-1.49911	-1.52705	-1.73751	-1.61097
201163	-0.613391	-0.173025	-0.0504018	NA	-0.351426	-0.375354	0.29451	-0.157873	-0.538636	-0.851649
201164	1.53629	1.56409	1.71463	1.21718	1.60004	1.62733	1.65548	1.40251	1.95913	2.01598
201165	-2.36504	-2.81676	-2.58268	-2.53477	-3.24299	-3.15549	-2.43462	-2.04408	-2.52026	-3.14449
201166	1.25669	1.13463	1.43805	1.4876	1.37217	1.61696	1.11189	1.56935	1.85003	1.39168
201167	-1.46669	-2.12257	-2.09386	-1.55661	-2.0164	-2.119	-1.93582	-1.62271	-1.66186	-1.80477
201168	-0.298354	NA	-0.310242	-0.397044	-0.24843	-0.00237479	-0.586187	0.351699	-0.340076	-0.0151153
201169	-0.961618	-0.484568	-0.620629	-0.74187	-0.648597	NA	-0.517385	-0.674234	-0.548462	-1.46729
201171	1.17046	0.634878	0.757768	0.612297	0.950364	NA	0.460534	0.626226	0.348101	0.470481
201172	0.42296	0.259523	0.567182	0.375216	0.286108	NA	0.174658	0.198319	0.0912052	-0.234568
201173	0.795262	0.5092	0.645293	0.661831	0.49384	0.652436	0.0343986	0.657343	0.150833	0.250511
201174	-1.0144	-1.12286	-1.00198	-1.34102	-1.26966	-1.56719	-1.14563	-1.27051	-0.862327	-0.731805
201175	-0.590901	-0.589274	-1.17109	-0.666333	-1.02874	-0.891393	-1.03838	-0.846131	-0.723061	-0.766172
201176	-2.00283	NA	-2.32368	NA	NA	NA	NA	NA	NA	NA
201177	-0.834615	-0.967527	-0.405636	-1.05511	-0.622378	-0.794842	-0.359239	-0.3474	-0.288109	-0.355598
201178	-1.14938	-0.999436	-1.29833	-0.629735	-1.39115	NA	-1.07408	-1.1349	-1.00055	NA
201179	-2.03497	-2.49567	-1.51512	-2.45807	-2.23353	-2.72847	-1.22058	-1.27023	-1.37657	-1.5989
201180	-1.17458	-1.81961	-1.13021	NA	-2.1524	NA	NA	NA	-0.853874	-1.80419
201181	0.562431	0.134322	-0.0613213	0.0936443	-0.10849	0.761834	0.234224	0.29883	0.0286034	0.273868
201182	2.57143	1.78585	0.387712	NA	1.58854	NA	0.655323	NA	1.65062	NA
201184	1.16438	0.449758	1.9513	0.511367	1.55233	0.747369	1.89116	1.06058	0.988405	0.69982
201187	-0.654783	-0.384371	-0.855439	-1.04793	-0.913425	-1.22281	-0.557845	-0.932854	-0.989179	-1.03157
201191	-1.72429	-1.79254	-2.47833	-2.46701	-2.41489	-1.98055	-2.12863	-1.65936	-1.08914	-1.42546
201194	-0.848135	NA	-0.962763	-1.00008	-1.34721	-1.26592	-1.18309	-0.615016	NA	NA
201196	1.89229	1.8942	1.50353	1.34484	1.70261	1.47635	1.13609	1.40553	1.31543	1.22865
201197	-0.251068	-0.59714	-0.0600547	-0.578651	-0.0868528	-0.155723	0.0191424	-0.581776	-0.232332	0.000992866
201198	-1.6758	NA	-0.262666	NA	NA	NA	-0.966828	-1.26247	NA	NA
201199	-1.59942	-1.47267	-1.28491	-1.70829	-1.12106	-1.49503	-1.35298	-1.69059	-1.24819	-1.41324
201200	-0.79656	-0.603998	-0.491563	-0.470208	-0.659915	NA	-0.904834	-0.921319	-0.53869	NA
201201	-1.56902	-1.47418	-1.98662	NA	-1.19684	-1.37709	-1.39076	-2.01443	-1.61056	-1.58048
201202	0.725132	0.46917	0.912393	0.845022	0.579824	0.630806	1.23146	0.492573	0.991202	0.803945
201203	0.401296	0.290219	-0.272235	0.10247	0.230679	0.991754	-0.157644	0.211487	0.261218	0.981104
201204	-0.97511	-0.921263	-0.440309	-0.820552	-0.993995	-0.79118	-0.345182	-0.776063	-0.708136	-0.973225
201205	-0.934632	-1.08238	-0.614524	-1.32303	-0.803231	-1.22963	-0.890473	-1.36197	-1.19511	-1.27696
201206	0.616074	1.46131	0.299225	0.473405	0.10495	0.310648	0.555246	-0.0308224	0.792865	0.704857
201207	0.735129	0.943491	0.493558	0.858116	0.446707	0.476824	0.763138	0.949199	0.560902	0.197986
201209	-0.0181371	1.42003	3.30783	2.02206	1.62143	1.00907	1.95793	1.46148	2.38384	1.6107
201211	-0.517815	-0.403213	0.593676	0.188152	0.314721	0.578994	0.137571	0.314676	-0.479198	-0.62285
201212	-0.101899	-0.321766	1.19194	0.72999	0.58894	0.0748054	NA	NA	-0.529904	NA
201218	-0.984764	-0.369639	0.187591	-0.153446	-0.279599	-1.0697	-0.247106	-0.512106	-0.0451525	0.13743
201219	-1.01248	-1.18837	-1.31313	-1.34463	-1.06585	-1.03633	-1.18679	-1.15531	-1.09297	-1.11854
201220	-1.36094	NA	-1.30807	-1.35423	-1.34261	-1.33948	-1.1449	-1.38781	-1.50504	-1.21483
201221	1.43996	1.18644	0.99711	1.29228	1.0405	1.25206	1.20894	1.29979	1.26921	1.35337
201222	1.04046	0.959851	1.01221	0.672193	1.10945	0.644299	1.26302	0.932619	0.374613	0.63267
201224	0.980852	NA	2.54222	1.99808	2.18357	1.0843	1.48815	1.46568	-0.501122	0.509052
201225	0.669231	-0.253944	1.46025	1.41363	1.23792	0.928099	1.67609	1.74674	NA	NA
201226	1.33411	0.814152	3.09228	2.92518	2.16676	2.69326	2.13961	2.53254	1.35347	0.924856
201229	-1.09921	0.602246	1.19038	0.516297	-0.272175	-0.271772	0.744542	0.0716405	NA	NA
201231	-0.970141	NA	-0.713399	-1.3901	-1.26697	NA	-1.28114	-1.08615	-1.27187	-1.09021
201232	0.546871	0.597051	1.90846	2.35703	1.73314	1.18119	1.73552	1.49891	1.0413	0.633469
201233	-0.779182	NA	-1.60004	NA	NA	NA	NA	NA	-0.477939	NA
201234	0.547141	0.219808	0.183723	0.15993	0.804296	NA	-0.253019	0.0591414	0.361403	NA
201236	1.32119	0.66659	1.35137	1.7623	1.48043	1.34566	1.44766	0.863307	1.35839	1.33867
201239	-0.838914	-0.559322	-0.501635	-1.8061	-1.19639	NA	-0.610712	-0.397002	-1.09239	NA
201240	-0.22015	-0.505284	-0.717273	-0.452988	-0.39152	-0.147005	-0.874726	-0.501354	-0.689563	-0.817931
201242	0.506543	NA	0.60051	0.367332	0.506264	NA	0.404662	-0.0723873	0.440605	-0.045144
201244	-0.398396	-0.648473	-0.71332	-0.34558	-0.616134	0.0193592	-0.789364	-0.269319	-0.44531	0.0793693
201245	1.05251	0.362438	0.760827	0.874556	0.87353	0.813319	0.342477	0.968575	0.835555	0.662381
201246	0.970489	1.59582	2.52702	2.13332	1.77853	1.85667	2.899	2.32847	0.932087	-0.253367
201247	-0.381679	-0.192755	1.07167	1.42494	1.56258	1.43296	1.40993	1.9639	1.09071	NA
201248	-1.10499	-0.161176	0.189154	0.163607	-0.0129024	0.365633	0.762539	1.17098	-0.29042	-1.01854
201250	-1.72497	NA	-1.44928	-1.63574	-1.89057	-2.14756	-0.899721	-0.918727	-1.62694	-1.50938
201251	3.06551	3.86314	2.97277	2.32294	2.01365	2.55323	2.36595	NA	1.77185	2.05648
201252	-1.37436	-1.57661	-1.26487	-1.12527	-1.34343	-1.46474	-0.286008	NA	-0.911678	NA
201255	-4.41163	-4.72948	-5.30259	-5.19136	-6.36672	-6.50077	NA	NA	NA	NA
201257	-0.654391	NA	-0.154974	NA	NA	NA	-1.54296	-0.797954	-0.684944	NA
201260	0.754547	NA	0.00611488	-0.442727	0.43954	NA	0.171257	0.823118	-0.298286	1.5415
201262	-0.466723	-0.384445	-0.823955	-0.0473685	-0.481381	0.0111241	-0.458416	-0.300591	-0.406791	0.00832937
201264	-0.132955	0.100201	-0.0464746	-0.119529	-0.673127	NA	-0.465659	NA	-0.276348	NA
201265	0.00407256	-0.53768	0.340085	0.286338	0.432334	0.249311	-0.138293	NA	-0.366178	NA
201268	-0.631566	-0.453115	-0.310334	-0.270064	-0.420797	-0.614676	-0.041847	-0.321575	-0.399662	-0.465558
201269	-0.143538	-0.29682	0.244673	0.169754	0.218986	-0.00276168	-0.272059	0.207348	-0.229254	-0.116051
201270	0.550629	0.700974	0.667199	0.873184	0.521074	0.48757	0.398214	0.811198	1.08293	0.517362
201271	0.846083	0.210056	0.515919	1.31255	0.45398	NA	0.277543	1.0222	0.624402	NA
201272	1.33214	1.78732	1.43953	0.936115	1.99138	0.991983	1.38724	0.947381	1.93527	NA
201273	1.00956	1.06869	1.25723	1.23796	1.30016	1.2299	0.937585	0.777049	1.03877	1.25636
201278	-1.44063	-0.957212	1.46588	1.12438	0.38311	0.134763	0.507077	0.675971	NA	NA
201281	-1.49781	NA	-1.01372	-0.735391	-0.752634	-0.806578	-0.696393	-0.205317	-1.65341	NA
201283	0.525187	-0.0584418	0.589114	0.560451	0.818002	0.702433	0.534562	0.49098	-0.367821	-0.210293
201286	3.22698	NA	3.68028	3.29279	2.8587	2.61745	2.82312	2.51558	2.18206	1.6453
201294	-0.183476	-0.324759	-0.127214	-0.332586	-0.0802113	-0.0349753	-0.0699773	NA	0.40799	0.129836
201298	1.04194	1.85958	1.64789	2.2328	0.492382	1.30301	1.41302	1.4584	0.641496	NA
201299	-0.78815	-0.889157	-0.100662	NA	-1.38132	-1.56089	-0.299358	-0.613052	-0.321125	NA
201300	-0.334385	-0.168751	1.36959	0.554774	NA	NA	0.931113	0.977907	0.666024	-0.123921
201301	-0.591291	-1.16395	-1.07451	-1.11735	-0.918431	-1.63615	0.0191662	-0.230083	-1.47339	NA
201302	-0.27767	0.0633196	0.11859	0.306026	-0.0258886	-0.00580872	0.323389	0.180561	-0.279824	0.200097
201304	1.2081	0.860269	0.83411	1.10164	0.677182	0.293517	0.872024	0.989975	0.870561	0.522037
201305	2.90872	3.60755	3.72985	3.79665	2.56225	3.54379	2.47492	2.15147	1.69536	2.4604
201306	-1.13806	NA	0.706775	0.400361	-0.195928	-0.369989	0.749458	0.351762	NA	NA
201308	0.701042	NA	1.10875	0.684483	0.593266	0.817798	1.01022	0.822977	0.721216	0.570403
201310	-0.561289	NA	-0.880528	0.299475	-0.372706	NA	0.0360747	1.19765	-1.52451	0.467797
201313	-1.60155	-1.33681	-2.11848	NA	-1.66214	NA	-0.572398	NA	-0.594457	NA
201321	-0.670976	-1.26694	-1.22535	-0.859128	-0.96198	-0.878264	-1.1336	-0.911977	-1.08356	-0.826315
201328	0.0247401	-0.740101	-0.191836	-0.241602	-0.208717	0.189116	-0.0440826	0.0261904	-0.721354	NA
201329	0.337558	0.553013	0.708583	0.510871	0.894194	0.59243	0.47763	0.524004	-0.207843	0.389118
201330	0.66217	0.405374	0.0735315	NA	0.849587	0.495809	0.211421	NA	0.20108	-0.00918682
201331	0.340291	0.16419	0.280051	0.469166	-0.0114999	NA	-0.00400542	0.183693	0.00598506	-0.662651
201332	-2.0171	-1.66479	-2.03414	-2.20793	-1.97676	-1.92741	-2.01478	-1.99489	-1.79378	-1.90409
201333	-0.881176	NA	0.00910276	-0.408129	0.026871	-0.256435	0.130116	-0.671366	-0.0368709	-0.140838
201334	0.495057	-0.0704084	0.0280491	0.0976586	-0.0331786	-0.240874	NA	NA	-0.343155	-0.222211
201335	-0.904995	-1.11535	-1.22702	-0.921027	-1.08483	-1.32752	-0.912679	-0.609139	-1.05295	-0.956973
201336	-0.279341	-0.260181	-0.355884	-0.165257	-0.642136	NA	0.0156418	-0.0299594	-0.592965	NA
201337	-0.392423	-0.640524	-0.310743	-0.103932	-0.339281	-0.830129	-0.589154	-0.451597	-0.138385	-0.784459
201339	-0.254317	-0.167248	0.0070868	0.460608	-0.434659	-0.565465	0.316114	0.738138	0.557059	-0.0740461
201341	0.109748	0.982285	-0.0433206	1.3498	0.439719	0.834792	NA	NA	-1.20506	-1.20127
201342	-1.12438	-1.21156	-1.21821	-1.53352	-1.26738	-1.25945	-0.980486	-1.44271	-1.19461	-0.802807
201343	0.365603	0.669056	0.376172	0.42846	0.611416	0.619294	0.655878	0.654793	0.566041	0.529943
201344	0.719	0.645468	-0.0462444	0.378526	0.183381	0.326773	0.0658139	0.393265	0.151756	0.154626
201349	-0.551005	-0.583813	-0.583034	-0.710556	-0.600236	-0.821801	0.0429058	-1.02545	-0.572787	-0.597045
201350	-0.668552	-0.753471	-1.25411	-1.01352	-0.989485	-0.902737	-1.28579	-0.730945	-0.797397	-1.18968
201351	-1.09263	NA	0.49695	0.341331	-0.0383236	0.187409	0.350864	-0.000193388	-0.969794	-0.67907
201352	0.480063	NA	0.791746	0.822698	1.0266	0.705818	0.850423	0.614465	0.626323	NA
201354	-0.988945	-0.995897	-0.832868	-0.763876	-1.01975	-0.611423	-0.910169	-1.0048	-1.15143	-1.50232
201355	-0.412651	-0.793055	-1.07137	-0.700811	-0.863896	-0.819434	-1.27817	-1.00795	-1.23157	-1.89622
201356	-0.234687	0.623075	1.19151	0.00667643	0.582574	-0.089566	0.744194	0.411913	0.943705	0.155345
201359	-0.38898	-0.759629	-0.829763	-0.987346	-1.75944	-1.2208	-0.738891	-0.418422	-0.934395	NA
201360	-0.128401	0.193054	0.364203	0.120421	-0.388884	0.493454	0.540499	0.726276	0.149432	0.672653
201361	-0.724206	-0.987342	-1.33528	-1.48253	-0.715857	-1.08692	-1.0575	-1.0851	-0.660583	-0.95183
201365	0.000297992	-0.0108391	0.0554704	0.47418	0.0728961	0.0858579	0.250111	0.383382	0.277014	NA
201366	1.33822	1.40837	1.02202	NA	1.13783	1.09607	0.725463	0.949602	0.89289	1.001
201367	1.24663	1.73722	1.58885	1.08338	0.92976	1.15721	1.28537	0.989463	0.865965	1.33075
201368	0.2705	0.156826	0.51447	0.365705	0.420204	0.322903	0.48423	0.636116	0.62409	0.743102
201369	0.416469	0.447857	0.0234314	NA	0.202708	0.126522	0.238408	0.577338	0.27289	0.0112462
201370	0.531193	0.469736	0.439316	0.412589	0.517204	0.107049	0.445157	0.40312	0.212916	0.283044
201371	-0.624793	0.0118097	-0.198575	-0.157382	-0.151763	NA	-0.361206	0.220649	-0.173601	-0.577065
201372	1.08266	1.16383	2.66296	2.4583	1.4726	1.35204	1.6209	1.28634	0.303262	NA
201373	-0.0669001	-0.351848	-0.111833	-0.231066	-0.290858	-0.27271	-0.434472	-0.363991	-0.48787	-0.599433
201374	-0.410476	-0.351293	-0.573389	-0.939627	-0.517047	-0.576102	-0.250562	-0.691968	-0.830346	-0.473683
201376	0.0905912	0.640243	0.38197	0.571543	0.52835	0.378592	0.46704	0.871295	NA	NA
201380	0.930399	0.335154	0.63214	-0.424266	0.744429	0.365883	-0.339834	NA	0.0299983	-0.250051
201384	-1.06611	-0.780735	-0.316724	NA	-0.705584	-1.16156	-1.09025	-0.979973	-0.689429	-1.02815
201386	-0.238709	NA	-0.322087	-0.187833	-0.162917	-0.000386051	-0.389291	-0.114508	-0.47867	-0.497483
201387	-0.216418	-0.199964	-0.0343409	0.0440739	-0.0503271	-0.615217	0.311938	-0.0405315	0.191379	0.510917
201388	-0.0306506	-0.247686	-0.324708	NA	-0.254935	-0.237819	0.0937312	0.17162	0.255598	-0.234165
201389	-0.431965	-0.709343	-0.451076	-0.0636078	-0.289496	-0.302155	-0.504145	-0.447998	-0.193247	-0.912671
201390	-1.37082	-1.26934	-0.769574	-0.755816	-1.60258	-1.59082	-0.495316	-0.341426	-0.969919	-1.06847
201391	-1.40301	-1.341	-1.68255	-1.22511	-1.19145	-1.23795	-1.28893	-1.47618	-1.24793	-0.741092
201394	0.00445525	0.258961	-0.131853	NA	-0.204252	-0.169055	0.0276455	0.0545775	0.225065	0.081155
201395	0.734388	0.240302	0.261752	0.313792	0.298996	0.451541	0.58992	0.446125	0.398687	0.265909
201397	-0.881566	-0.759101	-1.0307	-0.888637	-1.24481	-0.988785	-0.541329	-1.00958	-0.730097	-0.342668
201398	0.530385	-0.15194	0.556281	0.783134	0.455255	0.44274	-0.422857	0.395328	0.989512	0.912057
201399	-1.05218	NA	NA	NA	NA	NA	-1.43523	-1.43551	NA	NA
201400	-0.397989	-0.247905	-0.461109	-0.484512	-0.749372	-0.371431	-0.305734	-0.316744	-0.395972	-0.348854
201401	-2.36789	-2.3252	-2.22966	-1.91173	-2.69627	NA	-1.49699	-1.54833	-2.17635	-1.95532
201403	0.337436	NA	-0.378276	0.234515	-0.489884	0.222132	0.53628	0.62527	-0.80896	0.384278
201404	0.451982	0.717104	0.660428	0.688322	0.600632	0.540927	0.500605	NA	0.37477	0.470127
201405	0.0545006	-0.00576194	0.443877	0.18011	0.314159	0.376231	0.251704	0.428725	0.407842	0.272567
201406	0.0388277	NA	0.0865355	NA	-0.226857	-0.409188	-0.0914499	NA	0.183664	NA
201407	-0.108753	-0.224053	-0.466129	-0.534409	-0.504056	0.00110414	-0.478991	-0.282161	-0.149988	-0.152092
201408	-0.202219	-0.0182279	-0.249755	-0.0420376	0.0448517	-0.247795	-0.266578	-0.0206395	-0.245113	NA
201409	0.878134	0.66965	0.383597	0.506671	0.663471	0.677202	0.675549	0.751414	0.75583	0.888904
201410	1.58637	1.19375	1.13555	1.30119	1.5103	1.62431	0.84103	0.890791	1.0069	1.11837
201411	0.459874	0.634284	0.132482	0.475672	0.505992	0.614136	0.066962	-0.132076	0.210635	0.0714875
201412	-0.319621	-0.608419	-0.258157	-0.472363	-0.283225	-0.242841	-0.222467	-0.424821	-0.0373929	-0.497208
201413	0.820853	NA	0.804004	0.877605	1.10852	NA	0.530968	1.00924	1.38551	1.08357
201414	1.20893	1.2045	1.15629	1.05311	0.927511	1.02585	1.22463	1.23698	1.1631	1.27128
201415	0.947531	0.760588	0.488927	1.06644	0.330051	0.926063	1.0882	1.1696	0.722526	0.659288
201416	-0.353544	-0.0849196	0.113567	-0.565712	0.0294926	-0.334967	0.494327	0.28043	-0.328408	0.00469011
201417	1.30159	0.764733	0.931506	NA	1.51743	1.24158	1.13344	0.78069	1.23854	0.674921
201418	1.91577	1.51606	1.24256	2.2503	1.82196	1.6965	2.22478	NA	1.80402	1.38996
201419	0.613248	0.564985	-0.128575	-0.092793	0.516568	0.81524	0.0753132	0.41628	0.649747	1.39318
201420	1.69036	NA	1.2775	NA	1.81445	2.02834	2.06156	1.59131	2.1481	1.09466
201424	-0.98641	-0.969142	-1.76387	-0.835568	-1.66926	-1.36929	-1.25209	-0.996697	-1.70728	-1.11695
201427	-0.818385	-0.887428	-1.04181	-0.872512	-0.924774	-0.863387	0.00471416	-0.130934	0.0359634	-0.318892
201428	-0.641467	-0.571562	-0.579689	NA	-0.645619	-0.615859	-0.555181	-0.445721	-0.590403	-0.165704
201429	0.16356	0.428999	1.25671	0.0488818	0.130803	0.450595	0.813577	0.835552	-0.0753795	0.0866457
201430	-1.35055	-1.21284	-1.6279	-1.82634	-1.42789	-1.73836	-1.16152	-1.64913	-1.13305	-1.56438
201431	0.843209	NA	0.0748115	NA	0.588225	0.317944	0.422645	0.672049	1.0592	0.357447
201432	2.20016	1.82902	3.13102	1.54452	2.30093	2.1362	2.46852	2.30178	2.32365	1.92409
201436	0.302901	0.853875	0.0425062	0.800231	0.946742	0.625838	0.838588	1.0624	0.407017	1.25691
201438	-1.38455	-1.19164	-0.663155	-1.20816	-1.26246	NA	-0.419012	-0.902841	-0.584171	-0.971039
201440	1.25415	1.54566	1.0641	0.755253	1.66882	1.30888	0.580844	0.533297	1.13785	1.02753
201441	-0.18731	-0.198633	-0.306734	-0.425908	-0.667857	NA	-0.562484	-0.0950706	-0.165498	-0.696471
201445	-0.728283	-0.793939	-0.784575	-0.837641	-0.732367	-0.407205	-0.628937	-0.864504	-0.423993	-0.910952
201446	0.0944143	0.765443	0.779684	0.89691	1.13833	0.80717	0.687325	0.888665	1.03566	1.03445
201449	-0.375714	-0.189984	0.189674	NA	-0.184772	NA	NA	NA	-0.074743	-0.122172
201450	0.274117	-0.0522496	0.260604	0.423115	0.168596	0.359449	0.34701	0.497511	0.391582	0.475788
201452	0.0347397	-0.0769134	-0.719632	-0.416236	-0.488079	-0.552094	-0.00483571	-0.0200124	-0.194302	-0.28252
201453	-0.044048	0.31311	0.519897	-0.0719188	0.612969	0.213159	0.0725788	-0.25367	-0.219499	-0.168234
201454	0.123103	0.159675	-0.0815092	-0.601668	0.195636	-0.263205	-0.0630285	-0.298025	0.312368	0.176002
201455	0.278728	0.640209	0.242838	0.289267	0.265365	0.574169	0.718625	0.261956	0.37997	0.752895
201457	0.115175	0.198114	-0.0996472	0.278875	0.110757	0.159597	0.101191	0.247405	-0.17315	0.379895
201458	0.312895	0.210796	0.120441	0.24595	0.169212	-0.0732225	0.324536	0.538637	0.642744	0.789222
201459	-0.00360291	-0.205816	-0.575864	-0.425154	-0.625584	-0.444849	-0.251333	-0.102881	0.189268	-0.403977
201460	-0.828868	NA	-0.771205	-1.13642	-1.10701	NA	-0.818326	-0.917946	-1.1778	-0.818601
201461	-1.05959	-1.37675	-1.28332	-1.20703	-1.2807	-1.40004	-1.65084	-1.32605	-1.14287	-1.65822
201464	-0.141283	-0.421975	-0.997265	0.186431	0.347077	NA	-0.719341	-0.209927	0.684394	0.0262974
201467	-0.258101	-0.523427	0.00248158	-0.067446	-0.314279	-0.288792	-0.197056	NA	-0.183317	-0.812447
201468	-0.923751	NA	-0.424421	-0.548889	-0.262628	-0.667788	NA	NA	-0.474618	-0.3058
201469	-0.558202	-0.308076	-0.74569	-0.51458	-0.495301	-0.424759	-0.609145	-0.334401	-0.960793	NA
201470	-0.975868	NA	-0.728561	-1.0877	-1.11105	-1.44606	-0.885643	-1.27694	-0.878192	-0.974738
201471	0.746612	0.679201	0.684985	1.51648	1.51343	1.25742	1.23847	1.85731	0.110194	1.18698
201472	-2.00325	-1.70537	-1.9177	-2.0491	-1.61922	-1.88158	-1.42204	-1.46381	-0.999178	-1.40027
201473	1.52805	1.33437	1.72719	1.31661	1.75223	1.39022	1.54058	1.48798	1.47698	1.22727
201474	-1.52098	-1.59566	-1.7455	-1.83554	-1.59968	-1.93366	-1.71679	-1.53463	-1.784	-1.79779
201475	0.871604	0.49524	0.456763	0.776206	0.478386	0.858562	0.23031	0.714375	0.0772253	0.547766
201476	-0.581917	-0.924849	-0.433871	-0.905908	-0.633285	NA	-0.197406	-0.484826	0.0795	-0.244958
201477	-0.0775324	-0.0824948	-0.0253895	0.0155011	0.191616	-0.164627	0.304012	-0.252892	-0.0702292	-0.281675
201479	-0.957875	NA	-0.770431	-0.8503	-0.880688	-0.819853	-0.542569	-0.625366	-0.243731	0.031761
201480	0.35248	0.066171	0.286876	0.320413	0.162383	0.0391105	0.674571	0.452373	0.570803	0.308297
201481	1.88934	NA	2.39396	1.49733	1.8256	NA	2.51756	2.48257	4.276	NA
201482	-0.359963	-0.376152	-0.526074	0.420848	-0.470596	-0.0322565	-0.294515	0.0173228	-0.696274	-0.546139
201483	-0.817605	-1.40395	-1.09144	-1.179	-0.848543	-0.83625	-0.294471	NA	-1.34491	-0.594579
201484	-0.722839	-0.674624	-0.648276	NA	-0.69313	NA	-0.426815	-0.339218	-0.758479	-0.681205
201485	-0.298174	0.0672653	0.43413	-0.717778	-0.0742137	-0.192916	0.525848	0.270775	-0.828406	-0.171096
201486	0.866944	NA	1.30392	0.801562	1.3581	1.0744	1.07428	0.835976	1.25943	0.824783
201489	-0.460091	-0.327962	-0.647006	-0.322661	-0.243546	-0.199299	-0.481233	0.139124	-0.685413	0.566685
201490	0.466143	NA	-0.0209967	0.464873	0.621998	NA	0.671023	NA	0.92815	0.860929
201491	-0.34042	0.255509	-0.345237	NA	0.22409	0.127742	0.458158	0.148474	-0.24652	NA
201494	-0.352701	-0.543353	NA	NA	-0.651822	NA	-0.274501	NA	-0.278507	-0.55834
201495	1.36149	1.03347	1.80553	NA	1.4374	1.61318	1.84789	NA	0.736337	NA
201496	2.17396	1.00744	1.97023	1.62072	1.92584	NA	1.45548	1.1293	0.611366	1.18879
201497	-0.336943	-0.348236	-0.841201	-0.677182	-0.0746542	-0.056241	-0.449994	NA	-0.120887	-0.563496
201498	1.25818	NA	1.30319	1.35755	1.27134	1.70815	1.46743	1.39014	1.62944	2.18359
201499	-0.480933	-0.391438	-0.385673	-0.259678	-0.677533	-1.01061	0.2299	-0.00379776	0.168934	0.113507
201500	-0.174499	-0.437465	-0.167565	-0.101781	-0.0535274	0.0876264	-0.0413568	0.127916	-0.0282793	0.393823
201501	0.44309	-0.168123	0.191135	0.524995	0.157267	0.52822	0.830613	1.18888	0.514185	0.383769
201503	0.135904	0.393009	0.0707558	0.245335	0.0718285	0.152144	0.175753	0.32033	0.160038	0.126019
201504	-0.558921	-0.536698	-0.487607	-0.564224	-0.00897117	-0.311031	-0.0371356	-0.465209	-0.0776791	-0.29886
201505	-1.36945	-1.3119	-1.49654	-1.36538	-1.67366	-1.53254	-1.2149	-1.06465	-0.542378	-0.659657
201506	-1.23872	-1.54104	-1.57178	-1.56331	-1.67858	-1.81935	-1.411	-1.24404	-0.926939	-1.18922
201507	-1.41016	-1.46642	-1.20674	-1.49884	-1.1346	-1.41296	-0.571468	-0.918749	-0.461811	-1.2725
201508	-0.962974	-1.16504	0.422761	NA	-0.795451	NA	NA	NA	-0.697247	-0.294816
201510	1.41315	1.22156	0.976405	1.234	1.35901	1.24722	1.30275	1.07771	-0.0553354	1.57161
201511	0.103784	0.18911	-0.195726	-0.103282	0.00237479	-0.301211	-0.177069	-0.142685	-0.922653	-0.171221
201514	0.482348	1.34275	0.800127	1.66651	1.45245	1.12536	1.18785	0.890839	1.02644	2.51708
201517	-0.9101	-0.989284	-0.731658	0.0262863	-0.496589	-0.394673	-1.02553	-0.871756	-0.792662	-0.102375
201518	1.18207	1.31216	0.864847	1.01839	1.93887	-0.225671	0.402259	0.613717	0.379707	NA
201519	-0.785422	-0.860529	-0.900261	-0.880885	-0.866361	-0.79348	-0.761052	-0.814275	-0.634407	-0.910803
201520	0.944763	0.802421	0.978244	0.488558	0.984833	NA	1.26596	1.27727	0.370274	1.96459
201521	-0.0383088	0.470638	0.470365	NA	0.370438	0.939163	0.898385	0.818877	-0.19204	0.549996
201522	0.452685	NA	-0.0402196	NA	0.289436	0.318096	-0.0524328	0.30661	0.0899471	0.86628
201523	0.126611	-0.0377683	-0.0568039	0.0875847	0.220701	0.122434	0.165614	0.373964	0.659336	NA
201524	-0.389401	-0.256551	-0.450068	-0.320005	-0.480915	-0.675764	-0.331051	-0.0531278	-0.531112	-0.715353
201525	-2.23726	NA	-1.5525	-1.79472	-2.01448	NA	-1.88585	-1.70216	-1.23735	-1.07909
201527	-0.269005	-0.36988	-0.882994	NA	NA	NA	NA	NA	1.60469	NA
201528	2.28114	2.58995	2.43877	1.87633	2.20851	3.08333	2.42747	NA	2.53458	2.64717
201529	1.30681	0.934634	1.54976	2.30871	1.65462	1.6482	2.50639	2.64601	1.92044	1.86961
201531	2.33127	1.48383	0.494035	1.92633	1.59969	NA	1.17285	1.52581	2.11028	1.48448
201532	-0.467633	NA	-0.905627	-0.998031	-1.1145	-0.664771	-0.426008	-0.101524	-0.803194	NA
201533	2.03047	2.41442	1.79998	2.70682	2.19653	3.39131	1.47244	1.27295	1.39772	2.72246
201534	1.81936	1.72324	1.89055	2.23176	NA	NA	NA	NA	2.3612	NA
201535	1.41566	1.19448	1.15797	1.26465	1.45005	1.18941	0.828767	1.28186	1.10101	1.49102
201538	0.582237	NA	0.978894	0.941348	0.863386	1.07	1.34299	1.38583	1.38641	1.91653
201539	-0.851765	-0.907269	-0.919389	-0.892909	-0.964204	-0.831426	-0.440491	-0.408266	-0.477399	-0.131006
201540	0.146724	0.201366	0.0683301	-0.0823059	0.403716	0.133594	-0.184771	-0.0755881	-0.462391	-0.332184
201541	-0.428035	-0.396435	-0.564414	NA	-0.109228	-0.55206	-0.512455	-0.303913	-0.512398	-0.825764
201542	-1.1015	-0.935183	-0.918689	-0.906392	-1.05337	-1.11188	-0.835608	-1.01679	-0.839196	-0.871616
201544	0.0840047	-0.681251	-0.475979	NA	-0.0545387	-0.346809	-0.179426	-0.0574422	0.664477	0.390517
201545	-0.284682	-0.00212084	-0.513448	-0.151012	-0.340515	-0.177393	-0.255831	-0.198453	-0.170668	0.285072
201546	0.456669	0.341175	1.20425	0.609739	0.627585	0.51288	0.870034	0.665121	0.40248	0.491797
201547	0.451792	0.509702	0.674583	0.00762475	0.329668	0.616214	0.802851	0.614198	0.719767	0.584578
201550	-0.892653	-0.671325	-1.17544	-0.817152	-1.5633	-0.91475	-0.669652	NA	-1.42242	-1.33395
201551	-1.82382	-1.78725	-0.704553	-1.82783	-1.29471	-1.69886	-0.0311181	-0.647976	-1.12391	-0.689223
201552	-0.863666	NA	-0.913826	-0.925853	-1.01132	-1.14456	-0.221721	0.0167136	0.522101	-0.438711
201553	-0.398395	NA	-0.58821	-0.871468	NA	NA	0.265585	NA	NA	NA
201554	0.270483	-0.246051	-0.167797	-0.899968	-0.139784	-1.0578	-0.170472	NA	-0.406417	0.114321
201555	0.0364356	0.131386	0.504093	0.0754438	0.384976	0.258567	1.2473	0.490469	0.134207	0.577716
201557	-0.884428	-0.690476	-1.1207	NA	-0.886637	-0.816253	-0.922854	NA	-1.22042	NA
201558	0.925249	0.801354	1.13859	NA	1.21544	1.41538	1.41199	1.37908	1.07399	1.19506
201559	0.128708	0.527256	0.366378	0.426378	0.427618	0.651154	0.434226	NA	0.788162	0.824203
201560	0.860273	1.08112	1.14467	0.88686	1.04069	0.91844	1.23891	1.4497	0.38349	0.696078
201561	1.4773	NA	1.46502	2.18158	1.46159	1.24651	1.81852	1.16906	2.43498	NA
201563	-0.0501514	-0.430633	-0.257335	-0.139359	-0.0947123	0.0805482	0.0854473	0.275926	-0.0266785	0.377169
201564	-1.03477	-1.08086	-0.881353	-0.915031	-1.09287	-1.22263	-0.915517	NA	-1.18887	-1.10355
201565	0.419279	0.628087	0.423488	0.325711	0.240879	0.563345	0.648823	0.578227	-0.216535	0.574054
201566	0.808626	0.434996	0.554937	0.446738	0.748684	0.435589	0.614738	0.676929	0.558186	0.71503
201567	0.0143186	NA	0.118542	0.0512865	0.0687347	0.170715	-0.0151832	0.224756	0.263611	0.32184
201568	0.959781	NA	0.719815	0.661688	0.861221	1.0127	0.779419	0.380713	0.466844	0.197095
201570	1.46597	1.31427	0.747609	0.63608	1.58007	1.31524	0.104337	0.803808	0.693693	0.327003
201573	0.391876	0.26	0.233004	0.0925597	0.110425	-0.0326569	0.199737	0.199072	-0.0364416	0.0344985
201574	0.0573313	0.464748	0.628605	0.684223	0.613078	0.775229	0.208257	0.375483	-0.11421	0.50943
201575	0.910055	0.739978	1.65184	0.697387	1.01211	0.868819	1.60345	1.09294	0.786467	0.877627
201576	0.203037	NA	-0.366285	-0.690308	-0.0771014	-0.431117	-0.203045	-0.309232	0.199784	-0.290202
201577	0.0669432	0.000263887	0.318157	-0.132495	0.174105	-0.077987	0.911366	1.03805	-0.402405	-0.0943407
201579	1.1758	NA	0.863464	0.944577	1.23471	1.57579	1.4027	1.66133	1.00363	0.505759
201580	0.917522	0.571035	0.508216	0.70996	1.13057	0.765659	0.73479	1.01978	0.696388	0.689777
201581	0.778244	0.854675	0.886019	1.58956	0.886868	0.87635	0.824913	0.1201	0.689034	-0.243123
201582	2.59408	NA	1.77783	1.86896	2.47145	2.12442	2.42109	NA	2.4182	NA
201583	2.03454	1.43705	2.14327	1.88926	1.9598	2.03337	2.5601	2.07733	1.74633	2.21215
201584	2.25438	2.59713	2.18291	3.05346	2.61955	3.36169	0.970678	3.69232	2.09593	3.66931
201585	2.09384	NA	1.73115	1.74293	1.76583	1.72692	1.59537	1.82152	2.05696	NA
201586	-1.9666	NA	NA	NA	NA	NA	-1.96449	NA	NA	NA
201588	3.25961	3.65591	3.85424	3.29418	3.70604	NA	4.78682	3.67168	4.6577	4.15922
201589	1.97785	2.02038	2.13225	2.31906	NA	NA	2.9206	2.68741	0.176485	1.89976
201590	1.07681	1.06086	1.07695	1.01125	0.905364	0.841248	1.02606	1.00219	1.04482	0.83784
201591	0.501447	0.102751	0.393283	0.375072	0.254593	NA	0.000774896	-0.221575	-0.0482298	-0.456311
201592	0.453089	0.668348	0.838395	NA	0.979458	NA	0.381581	0.543652	0.299554	NA
201593	0.476203	NA	0.0719331	0.278037	0.68188	0.28473	-0.0658495	NA	-0.03381	0.02558
201594	0.0471466	NA	1.45865	NA	1.15315	0.743774	1.66339	NA	-0.941719	0.645784
201595	1.6863	1.90763	1.80459	1.79935	1.99978	NA	1.77352	2.27884	2.03663	2.02609
201597	-0.871225	-0.919287	-0.852463	-1.45366	-0.811218	NA	0.150779	NA	NA	NA
201599	0.691743	0.196132	0.776372	0.638842	0.732641	0.0931336	0.817859	-0.78253	1.20091	0.540126
201602	0.393399	0.0337645	0.308542	-0.511589	-0.402073	NA	0.349721	0.557911	0.807465	NA
201603	0.714033	NA	0.669159	0.704057	-0.0335962	NA	0.0629223	0.753049	-0.903618	1.51381
201604	0.0015164	NA	-0.38427	0.00471708	-0.344852	0.0593398	1.15067	1.0068	0.170551	-0.00532346
201608	0.681311	0.815444	0.570532	0.395274	1.90108	-0.0242745	-0.420033	-0.192771	0.710339	-0.140415
201609	0.0245497	-0.474375	1.12038	1.70093	0.408679	0.855291	1.16691	NA	0.98894	NA
201610	-0.79905	-1.23943	-1.55789	-1.18432	-1.34409	-0.633664	-0.728447	-1.2633	-1.1628	-1.4058
201611	-0.807092	-0.496527	-0.392736	-0.193784	-0.446538	NA	-0.207594	-0.399011	-0.0968565	-0.716639
201612	-0.670034	-0.78132	-0.612925	-0.503164	-0.364014	-0.174422	-0.221952	-0.102444	NA	NA
201613	0.0160569	0.0245624	0.172009	0.241684	0.0896392	-0.219967	0.142995	NA	-0.178573	NA
201614	0.244106	0.017461	-0.363319	-0.303958	-0.186524	NA	-0.321344	-0.229202	-0.507086	-0.463854
201615	0.562592	0.40733	0.0888074	0.302996	0.28308	0.774626	0.0697319	-0.0243875	0.400935	0.183774
201617	0.0375155	-0.0249944	0.175968	0.163998	0.395446	0.134173	0.286236	0.0962742	-0.260131	0.230544
201618	-0.599444	-0.101807	-0.409156	-0.212834	-0.467893	-0.108229	-0.166933	-0.390393	-0.558294	NA
201619	-0.207701	-0.245308	-0.424477	-0.813425	-0.112215	0.386812	-0.660278	0.666447	-0.13465	NA
201620	0.541552	0.238127	-0.240369	NA	0.391257	0.563795	0.451955	0.4102	0.216984	0.249142
201621	-0.376599	-0.753486	0.0561114	0.00332002	-0.297541	-0.220479	-0.076481	-0.00826205	-0.883487	-0.381126
201622	-1.05227	-0.686026	-0.226784	-0.364322	-0.665953	-0.540149	-0.686431	-0.888149	-0.422684	-0.512923
201624	0.184748	0.304767	0.716276	NA	0.459313	0.0606998	0.479977	0.225664	-0.25384	0.182514
201625	-0.859775	-0.822094	-1.44202	-0.96953	-0.589118	-0.752126	-0.206409	-0.407509	-0.585236	-0.460025
201626	-0.889564	-0.726905	-1.0054	-0.876957	-0.880661	-0.888179	-0.0416305	0.0273219	-0.865416	0.00729413
201628	1.59539	1.5376	1.19342	1.40016	1.76041	1.87953	1.63287	2.06189	2.18994	1.43089
201629	1.25703	1.01821	0.846098	0.630822	1.38523	NA	1.43046	1.56349	1.54099	1.806
201630	1.72558	1.8434	2.05737	2.57639	1.86558	2.05226	2.25226	1.82533	2.12759	1.49063
201631	-1.80495	-2.09945	-1.81745	-1.75315	-2.13259	-2.26134	-1.21764	-1.0304	-1.51879	-0.918998
201632	-0.492889	-0.551423	-0.833457	-0.242468	-1.6654	-1.02661	-0.181074	NA	-0.118653	NA
201634	-0.763552	-0.906505	-1.30974	-1.09809	-1.09923	-1.41884	-1.06434	-0.815798	-0.970625	-0.670859
201635	0.158705	NA	0.250823	0.0344026	0.300346	0.144843	0.139631	-0.0221141	0.236366	0.216216
201636	0.128852	0.0796818	-0.214923	-0.233147	-0.305939	0.0630041	-0.458699	-0.380922	-0.0747331	-0.370045
201638	0.450838	0.737889	0.0089786	0.268981	0.559678	-0.00763725	0.193101	1.1476	0.594547	0.782209
201639	0.769768	0.316442	1.22784	0.852379	1.03193	1.41633	0.916089	0.837458	0.155363	-0.061882
201640	0.0609799	-0.191065	0.351704	0.153961	-0.244491	0.429119	0.669616	0.310205	0.818004	0.913664
201641	2.23339	2.07436	1.80114	1.8322	1.72572	1.84608	1.46372	1.73654	2.02767	3.25794
201642	3.3618	3.98112	3.61599	3.5762	3.64491	3.4517	2.94008	2.52585	3.88769	4.45387
201644	2.76219	2.58608	2.02503	NA	2.38075	2.79115	2.16747	NA	2.75798	2.50913
201645	0.792256	0.594357	NA	NA	1.32417	NA	0.608309	NA	0.541078	0.944421
201647	-0.063728	0.532893	-0.177034	0.254425	0.414839	0.558274	0.214643	0.0334178	-0.0514928	0.108085
201649	-0.372242	NA	-0.0320788	-0.351806	0.431457	-0.266251	-0.271874	-0.333042	-0.596822	-0.630681
201650	0.275514	NA	0.069712	NA	-0.144418	0.217395	-0.302672	0.14759	-0.1139	NA
201651	1.37783	1.19963	0.62596	1.24152	0.588847	0.500345	0.794728	NA	0.357756	0.574124
201652	0.484595	0.196976	0.0724588	NA	0.596093	0.62753	0.655938	0.544839	0.492422	0.199816
201653	-0.00184902	0.530053	-0.336071	0.145734	0.406377	0.450234	0.314581	0.0599766	0.288444	0.579617
201655	0.826272	NA	0.67342	NA	NA	NA	0.745254	1.02654	0.777485	0.999242
201656	1.73841	1.43711	2.04013	1.75628	1.33532	1.64689	1.68468	1.11565	1.72301	1.02043
201658	1.50996	1.37557	1.25886	0.94909	1.25283	1.27987	0.502968	0.765818	0.622321	0.464799
201659	1.81831	1.62605	0.982881	NA	1.55042	1.05354	1.28986	0.916523	NA	NA
201660	-0.264606	NA	0.362075	0.582786	-0.713451	-0.575369	0.251683	0.410015	-1.30121	NA
201661	-0.673957	NA	0.121054	NA	-0.198234	-0.952707	0.463336	-0.219313	NA	NA
201664	-0.23505	NA	0.20629	0.59822	0.0599547	-0.563295	1.15993	-0.254087	NA	NA
201665	-0.904969	NA	0.782899	-0.14192	-0.201377	-0.334045	-0.227088	NA	NA	NA
201666	1.04129	1.88351	1.09085	1.54425	1.16305	1.60555	-0.0554515	0.837192	0.406254	NA
201668	0.868954	1.09762	0.672212	0.867462	0.850485	0.390929	0.510677	0.794952	0.588483	0.593588
201669	-0.347493	-0.726948	-0.621445	-0.791697	-0.746622	-1.09176	-0.818443	-0.890324	-1.18374	NA
201670	-0.140242	NA	-0.327645	-0.424237	-0.215604	-0.474379	-0.560368	-1.22623	-1.54284	-0.562624
201672	-0.472265	0.354194	-0.373478	0.069798	-0.87813	-0.218147	0.00483809	-0.264581	-1.19287	-0.109132
201676	-0.678848	0.141821	-0.307839	NA	0.13566	0.00891322	-0.164737	-0.279832	-0.377526	-0.487191
201677	0.582524	NA	0.470851	NA	0.163419	NA	0.518417	0.349848	0.681003	NA
201678	0.331072	NA	0.145794	NA	-0.300859	NA	0.61989	0.46494	0.127684	NA
201679	0.589446	NA	0.28419	0.409826	0.242725	NA	0.706486	NA	NA	NA
201680	-0.352921	-0.00285724	-0.303259	NA	-0.49652	-0.627163	-0.122551	-0.398505	-0.510196	-0.631514
201681	0.78266	NA	1.47785	NA	NA	NA	NA	NA	NA	NA
201682	-0.0791922	NA	0.433034	0.102022	-0.0607821	NA	0.448977	0.451921	0.0962901	0.466013
201683	0.551712	0.771855	-0.281675	0.538315	0.840053	NA	1.24137	1.09192	0.401748	0.948468
201684	0.777639	NA	0.853797	NA	1.85131	NA	0.575673	0.234926	-0.0493616	NA
201687	-0.380027	0.184968	0.091809	NA	-0.350334	-1.22117	0.640388	1.03948	0.345282	0.00685393
201689	0.366417	0.495899	0.228415	0.446174	NA	NA	0.93188	NA	-0.0414595	NA
201690	0.61649	NA	0.132325	1.86224	0.245918	0.640984	0.362035	0.724422	0.526015	NA
201691	1.1515	1.7617	2.50789	2.46581	2.42138	2.82106	3.15772	2.27643	2.61306	2.72316
201693	2.3511	2.5683	2.55617	2.08757	2.09472	3.00551	2.47516	3.21458	1.62202	1.88087
201695	-0.230547	NA	0.334191	NA	NA	NA	0.166385	-0.127448	-1.21692	NA
201697	1.26873	1.35277	1.20286	1.06318	0.88003	1.28645	0.611223	0.82546	1.506	1.23414
201699	1.48379	1.41809	1.19518	0.959323	1.33165	0.80514	1.08817	NA	2.5427	1.24958
201700	0.844364	1.00705	0.854667	0.555226	0.482431	NA	0.557328	0.396458	0.718433	0.83357
201701	1.76002	1.92246	1.08201	1.24257	0.953457	1.64628	0.803056	0.573126	1.51288	NA
201702	0.0144438	NA	-0.102416	-0.287212	-0.331215	-0.147868	0.813906	-0.0871277	0.454806	0.362261
201703	1.57323	1.37339	1.57906	1.32206	1.26097	1.39318	1.55246	1.44987	2.0189	1.4092
201705	2.64256	NA	NA	NA	2.70008	NA	2.33041	NA	NA	NA
201706	-0.203136	-0.729153	-0.55907	-0.453634	-0.489943	-0.334492	-0.560984	-0.115508	-0.526297	-0.209413
201707	-1.27616	-0.929354	-1.09221	-1.40092	-1.48275	-1.75244	-1.11358	-1.36725	-1.30842	NA
201709	0.225931	0.109815	-0.646946	-0.187954	-0.37022	0.507339	-0.279934	0.0751999	0.224692	0.94659
201710	-0.554624	NA	-0.701304	-1.25379	-0.562587	-0.300808	-1.1801	-0.63189	-1.22356	-0.908838
201712	-0.508528	-0.285853	-0.981605	-0.833896	-0.498502	-0.616586	-0.940421	-0.786612	-0.328137	-0.328446
201715	-0.0384456	-0.103573	-0.227746	-0.468837	-0.713789	-0.235644	-0.591989	-0.507056	0.203758	-0.139465
201716	0.21623	0.553341	0.378578	0.600972	0.489503	0.91517	0.322824	0.438253	0.100801	0.0855648
201717	-0.763813	-0.749633	-0.601118	-0.830168	-0.566577	-0.771112	-0.505875	-0.699224	-1.38972	-1.45226
201718	-0.0905614	0.0792182	0.0940745	-0.0889189	0.245904	0.506373	-0.403087	0.11646	-0.21219	-0.186761
201720	1.67768	1.21949	1.44244	NA	1.58706	1.2655	1.14083	1.25958	0.824206	0.900559
201721	0.0773463	NA	-0.211219	0.00782424	-0.543927	-0.327511	-0.293178	-0.28411	-0.286853	0.0711561
201722	0.746556	0.830894	0.218559	0.378086	0.501215	0.240598	0.364867	0.658279	0.671781	1.02608
201723	0.213523	0.134963	-0.291698	-0.01157	-0.172455	0.0757467	-0.345037	-0.0994939	-0.304099	0.0359407
201724	-0.295567	-0.0780191	-0.332104	-0.855847	-1.17774	-0.698634	0.328877	-0.495632	-0.147753	NA
201726	0.151616	0.389722	-0.174426	-0.13764	0.340779	0.0321138	-0.188681	-0.197695	0.241704	NA
201727	-3.0359	-2.61963	-3.13483	NA	-3.24136	-3.38301	-3.16471	NA	-2.80589	-2.86586
201728	0.746933	0.814316	0.630616	0.322081	0.532991	0.642475	1.40916	0.326622	1.01256	0.836372
201729	2.14619	2.2981	1.34231	1.42387	1.5738	1.62469	1.07267	1.27464	1.30331	1.60434
201730	2.01079	2.10949	2.08742	NA	1.82427	NA	1.68306	2.88737	2.04209	2.16207
201731	-0.0616535	-0.290181	-0.411785	-0.666641	-0.0224072	-0.47967	-0.252612	-0.596163	0.564805	0.288193
201732	-0.671221	NA	NA	NA	-0.950679	-0.626777	NA	NA	0.396069	0.308621
201734	1.4219	1.18806	1.09127	1.61949	1.44145	0.149004	0.912121	1.00487	1.34023	NA
201735	0.664907	0.940718	0.0147972	0.635706	0.967136	NA	0.165095	1.12072	0.644641	NA
201736	1.14724	NA	NA	NA	1.26633	1.54241	0.784535	1.00942	0.568402	1.05077
201737	0.720001	NA	1.19608	NA	NA	NA	1.03117	NA	0.931233	NA
201738	-0.539251	NA	-0.172955	-0.0997103	0.0110313	-0.161151	0.277424	-0.111956	0.552455	0.864689
201740	1.41705	1.1802	1.44518	0.88307	0.787507	1.43529	1.26987	1.23427	0.83898	0.75917
201742	1.11768	1.56853	1.31373	1.48521	1.41841	0.967676	1.43402	1.11372	1.30911	1.14713
201743	0.503893	0.0459956	-0.433541	-0.0444659	0.3801	0.382131	0.305693	-0.324424	0.85109	-0.0274086
201744	0.085485	-0.148233	-0.63111	-0.549679	-0.0875028	-0.214297	-0.321306	-0.357891	-0.759721	-0.784081
201745	-0.357372	-0.283856	-0.131581	NA	-0.483774	-1.08216	-0.190941	0.0360625	-0.76685	-0.60033
201746	-0.304247	NA	1.31406	-0.540852	-0.296314	0.121112	0.439769	-0.291674	-0.428551	NA
201748	0.278613	0.557624	0.316415	0.52236	0.736582	0.752547	0.492795	0.393406	0.179009	0.532688
201749	1.57212	1.44065	1.04974	1.11451	1.33575	1.35971	0.754607	0.720194	1.35219	1.32608
201750	-1.52285	NA	-0.973042	-1.11528	-1.77153	-0.74024	-0.689762	-0.32969	-0.918907	NA
201751	0.907123	0.634477	0.325682	0.525686	0.711419	0.697782	0.563996	0.754385	0.916045	1.16268
201752	-0.252034	-0.505614	-0.477377	-0.354107	-0.426179	-0.330712	-0.40453	-0.170811	-0.326875	-0.344162
201753	0.794178	0.523145	-0.223055	0.293397	0.393105	0.433127	0.0350743	0.264475	0.133522	NA
201754	0.587569	-0.0540057	0.34691	0.717673	0.635013	NA	0.657766	NA	0.383786	0.380424
201755	-0.365108	-0.105841	-0.0868423	NA	-0.213995	NA	-0.375571	NA	0.193561	NA
201756	-0.760747	-0.718333	-0.809024	-1.107	-0.980786	-0.916803	-0.819099	-0.948868	-1.0184	-1.07815
201757	-0.373542	-0.169955	-0.234788	-0.678319	-0.380317	-1.20488	-0.561155	-0.442188	-0.926835	NA
201758	0.655625	NA	0.103953	0.477815	0.251771	NA	0.376064	NA	0.0917837	NA
201759	0.801003	-0.29023	-0.476065	0.417468	1.10886	0.174939	1.48582	0.300806	0.138359	0.692087
201760	-0.0626064	0.474513	0.122469	0.134747	0.292676	0.925861	0.361776	0.211238	0.726425	0.993121
201761	-1.05118	-0.740627	-0.913208	-0.446699	-0.789274	-0.634657	-1.00402	-0.729602	-1.06809	-0.954519
201765	0.234962	NA	0.26838	0.315516	0.651041	NA	0.389563	0.446576	0.795734	0.617504
201766	-0.711623	-0.93907	-1.38038	-1.31296	-1.44214	-0.809728	-1.1822	-1.09237	-0.959651	NA
201768	0.0688523	0.214196	0.188256	0.454625	0.233438	NA	0.194656	0.0459766	-0.55811	-0.15796
201770	0.207705	0.0802198	0.0598375	-0.00667643	0.159141	0.544017	0.055734	0.12573	0.17057	0.342247
201771	0.375642	NA	0.688952	-0.0340117	0.457663	0.30183	0.0463158	0.169064	1.27487	NA
201772	0.0154634	-0.546288	-0.879303	-0.182312	-0.0953626	-0.337588	-0.573103	-0.459869	-0.392742	NA
201773	0.786443	0.742436	0.812536	0.256097	0.934902	0.663903	0.519576	0.678887	-0.0718416	-0.112636
201774	-0.131817	0.462258	0.384528	0.33267	0.0421608	-0.0514887	-0.225194	0.535457	-0.327711	NA
201775	-0.456894	-0.67224	-0.632262	-0.535347	-0.331142	-0.335103	-0.413949	-0.515127	-1.13757	-1.20452
201776	-1.07622	-0.64424	-0.814552	-0.933548	-0.94414	-0.715346	-0.844003	-0.834216	-0.551852	-0.770683
201777	1.10133	1.3652	0.844919	0.644574	1.15527	NA	0.784067	NA	0.658216	1.54906
201778	2.63068	NA	2.49533	NA	2.95965	NA	2.52476	2.22761	2.82342	NA
201780	-0.856293	0.0797007	0.21459	-0.164468	0.389824	0.231047	0.202606	0.0719728	0.456508	-0.137407
201781	-0.0300953	1.0486	0.838654	0.975744	0.312631	0.77429	0.179511	NA	0.347357	0.701105
201782	1.17453	NA	0.641495	0.619128	0.779367	0.706494	0.497634	NA	NA	NA
201783	-1.1475	-0.685108	-1.0083	-1.26206	-0.714267	-0.733215	-0.815019	-0.882092	-0.662017	-0.929442
201784	-0.634414	-1.0088	-1.10483	-0.806967	-0.819831	-0.977274	-1.04241	-0.678993	-1.23626	-1.01084
201785	0.418292	0.795569	0.640964	0.507929	0.67701	0.638494	0.56085	0.356952	0.0383773	-0.0384451
201786	1.26333	1.15447	1.26634	1.14595	1.61619	1.53222	0.951178	0.93563	0.948973	1.06336
201787	0.038261	NA	-0.832946	0.254125	-0.796056	-0.579774	0.259973	-0.0766412	-0.0367082	-0.115961
201788	0.343705	0.386021	-0.0010101	0.432879	0.458999	0.248793	0.324521	0.514461	0.577502	0.753173
201789	-1.46073	NA	-2.07337	NA	-1.9893	NA	-2.34117	-2.43058	-2.57632	-1.44524
201790	0.553965	0.356109	0.313392	NA	0.439584	NA	0.213627	0.623476	-0.275793	0.222372
201791	1.61977	1.60646	-0.3726	1.44486	1.13661	NA	0.239251	1.15864	2.21098	1.40984
201792	2.48474	4.02683	5.04806	NA	3.48201	4.09416	3.33021	NA	2.8254	1.96206
201793	4.4154	4.83491	4.24651	5.24458	3.72354	5.29303	4.40864	4.44596	4.31922	5.83094
201794	0.840009	NA	0.760549	0.118639	0.492428	NA	1.24477	NA	1.47833	2.90356
201795	1.51015	1.33837	1.01091	2.04736	0.949783	1.48369	2.20881	2.14904	1.52849	2.18889
201798	2.02509	2.04885	1.07341	1.18432	0.178238	2.32655	1.12752	1.74646	0.579501	0.825685
201799	1.54066	1.42418	NA	NA	1.92595	NA	2.89348	NA	1.89502	2.53698
201800	0.288961	0.682115	0.510804	-0.159116	0.0850416	0.676875	0.649952	0.325247	0.192262	-0.0435436
201801	0.680404	2.03085	2.60825	1.56091	1.82896	1.94225	3.28271	1.92162	2.05296	0.195453
201802	-0.799285	NA	-0.093853	-0.0681172	0.199792	0.042796	0.7352	0.466195	-0.0465323	-0.111283
201804	0.241918	0.745224	-0.273813	0.0562205	0.109685	NA	-0.670718	0.0458405	NA	NA
201805	1.29594	0.768196	0.661227	0.77765	0.94815	NA	0.431862	0.637929	1.03113	NA
201806	-0.922847	NA	-1.07216	-0.905243	-0.988231	-0.940252	-0.925759	-0.858332	NA	NA
201807	-1.50369	-1.73451	NA	NA	-3.37855	NA	-2.56856	-2.22984	-1.28543	NA
201808	-1.5209	NA	-2.10797	-1.81233	-1.91163	-1.90411	-1.89927	-1.81643	-1.20718	-1.50494
201810	-0.56603	NA	NA	NA	NA	NA	0.0925202	NA	-0.958266	NA
201818	0.38013	NA	0.445015	NA	0.477133	NA	-1.09439	0.461916	-0.312254	NA
201819	-0.949914	-1.31354	-0.44862	-0.697118	-0.495503	-0.818519	-0.688594	-0.850694	-0.859175	NA
201820	-1.20202	NA	NA	NA	NA	NA	NA	NA	-1.56291	-1.57605
201821	-0.641025	-0.0640033	-0.410786	-0.714576	-0.582019	-0.624475	-0.645395	-1.16022	-1.01671	-0.947246
201822	-0.175969	NA	-0.894332	NA	NA	NA	-0.817026	-0.915103	-0.206565	NA
201823	-0.665337	NA	-1.37032	NA	-0.958679	NA	-1.04956	-1.06829	-0.773618	NA
201825	-0.911748	NA	-0.969284	NA	-1.65742	NA	-1.22009	NA	NA	NA
201835	-1.41665	-0.799167	-1.02411	-0.231407	-1.19679	-1.00207	-0.917471	-0.699803	-0.434561	NA
201840	-0.96557	0.648314	1.47034	1.4584	1.16409	1.46144	1.26827	1.40357	0.619501	0.394141
201841	0.873339	NA	1.08084	-0.700353	0.712618	0.313526	0.511423	0.4146	0.238116	NA
201842	1.81078	1.5432	0.980111	1.10284	0.503281	1.10288	1.10795	NA	1.39704	1.91357
201843	0.425203	0.0927502	-0.0511408	0.0782775	0.701879	0.124143	0.168139	NA	0.552392	0.541845
201844	0.727461	1.11061	1.16613	0.694491	0.87833	1.00364	1.06203	1.05063	1.01904	0.839015
201845	0.321133	0.370273	0.168934	NA	0.3472	0.509496	0.0857074	0.134129	0.0697405	0.228129
201846	-0.472972	NA	-0.453112	-0.241988	0.119749	-0.347969	-0.251834	-0.414659	-0.105145	-1.32194
201848	0.166159	0.180711	0.128549	NA	0.674031	0.370399	0.326405	0.142142	0.0768261	0.37126
201849	0.959966	0.853078	0.666537	NA	0.841795	0.950587	0.651939	0.881141	1.07947	1.68711
201850	0.615264	0.902321	-0.234539	0.621118	-0.534119	1.17761	0.57391	0.745609	1.218	0.724739
201851	0.393049	0.253628	-0.0693818	NA	0.26198	0.841052	0.311007	NA	NA	NA
201852	-1.24919	-1.09664	-1.08559	NA	-1.11935	-0.769801	-1.12306	-1.22455	-1.37871	-0.787263
201853	1.50957	1.7843	1.46112	1.59313	1.85465	1.56409	1.83859	1.73853	1.95771	1.64885
201855	1.09919	NA	0.453518	NA	0.743937	0.775992	0.562492	0.64539	0.710457	0.9088
201856	3.03024	5.22998	4.114	3.92809	3.48278	2.63043	2.87156	2.60706	2.58966	4.26823
201857	-0.828169	NA	0.523301	0.743763	-0.0998702	-0.12686	-0.100539	0.225689	NA	NA
201858	-0.201239	-0.32739	-0.305224	-0.0361401	-0.292647	0.0720266	-0.699479	-0.495811	-0.476333	-1.05826
201859	0.115984	0.162148	0.076432	NA	0.00832809	-0.00288014	-0.0136664	-0.166739	-0.0672854	0.607592
201860	0.41834	NA	0.394223	0.181301	0.57734	0.534641	0.264162	0.588724	0.847174	0.742069
201861	-0.0408804	0.0482096	0.358889	-0.606422	0.345332	-0.217118	-0.316862	-0.105939	0.201025	-0.297722
201862	2.30091	2.89048	2.90028	3.13833	2.69464	3.8445	2.41969	NA	4.49986	NA
201863	0.831749	0.551237	0.337698	0.57682	0.581227	1.00401	0.19674	0.559967	0.422106	0.61484
201864	0.0661396	0.285836	0.596816	0.759251	0.376928	0.303116	0.16797	0.676154	0.396084	NA
201866	1.02445	1.09738	1.10518	1.08066	0.884674	0.911733	1.16171	1.14299	1.07113	1.2062
201868	0.772104	1.36151	0.130925	0.573501	0.00911933	0.815213	-0.0572243	0.305549	0.197517	0.221039
201869	-1.23338	-1.13459	-1.72159	-0.877168	-1.13404	-1.3371	-0.893913	-0.708512	-1.22608	-1.35933
201873	1.75755	NA	NA	NA	NA	NA	2.06406	NA	2.57237	NA
201874	1.36943	2.10377	1.59835	1.67997	1.91686	1.69963	1.81942	1.31813	1.62569	1.7022
201875	0.521844	1.36103	1.03399	1.04964	0.903793	1.03095	1.18791	0.644073	0.683671	0.71309
201876	1.21719	1.11902	1.06974	1.42142	1.10904	1.08711	1.09127	1.53597	1.42639	1.04728
201877	0.977064	NA	1.13752	NA	1.07309	NA	0.981331	1.04413	0.515511	NA
201878	0.264478	0.212245	0.354064	0.153222	0.479036	0.289565	0.138562	0.0423842	0.119477	0.110969
201880	-0.420378	-0.551528	-0.4766	-0.274363	-0.431507	-0.596291	-0.286047	-0.34065	-0.713925	-0.810576
201881	0.861447	0.699202	1.09856	0.89038	0.71384	-0.0395574	0.936814	NA	0.881301	0.505551
201883	-0.124932	NA	-1.8203	-1.0365	-0.836067	-0.552449	-1.46795	NA	NA	NA
201884	0.0324522	-0.26023	-0.305844	-0.716804	-0.650967	-0.734524	-0.445979	-0.764621	-0.62656	-0.585531
201886	-0.403965	-0.195056	0.145554	-0.0466808	-0.324937	-0.0866273	0.511006	0.0860963	0.0586394	-0.154924
201888	-0.424659	-0.277253	-0.539376	-0.277248	-0.60911	-0.0874272	-0.426665	-0.17537	-0.269326	-0.283101
201889	0.240005	0.380894	0.280798	0.0135317	0.154615	NA	0.20044	0.0655918	0.509663	0.360321
201890	-0.50629	-0.281966	-0.342357	-0.348699	-0.259315	-0.454371	-0.187196	-0.241544	0.00855366	-0.0546262
201891	-0.607272	-0.311606	-0.785853	NA	-0.883089	-0.126151	-0.675594	-0.570628	NA	NA
201892	1.76721	1.41493	0.958091	1.06045	1.24001	1.58438	1.40445	1.07287	1.40867	1.3157
201894	0.391327	0.901678	-0.569232	-0.00985723	0.218934	NA	-0.270333	-0.12556	-0.302065	-0.270711
201895	-0.921785	-0.895383	-1.02411	-0.827514	-0.65767	-1.02326	-0.861366	-1.28094	-2.18255	-1.34794
201899	-1.00565	-1.04	-1.93656	-1.33276	-1.23339	-1.36649	-1.33625	-1.38494	-1.67883	-1.39487
201903	0.539232	-0.780503	-0.295243	NA	NA	NA	NA	NA	NA	NA
201904	0.112783	0.138583	1.07082	0.61902	0.211768	0.301508	0.458761	0.635053	0.53778	0.671877
201906	-0.955104	-0.0715518	-1.87835	-1.11256	-0.949453	-1.02509	-1.61415	-1.42288	-1.08807	-1.15053
201907	-1.4499	-1.25114	-1.1233	-1.49472	-1.43457	-1.32686	-1.59448	-1.20201	-1.21967	-1.69084
201909	0.197888	0.266014	0.834741	0.489874	0.390597	0.439066	0.597845	0.301948	-0.126029	0.346257
201910	-0.642935	-0.922833	-1.32802	NA	-0.760266	-0.872944	-1.11914	-0.868985	-1.08814	NA
201911	-0.584722	-0.310808	-0.541743	-0.214975	-0.441734	-0.583102	-0.218521	-0.0706569	-0.0391857	-0.714789
201912	-0.112853	0.219615	0.346765	0.21929	0.12577	NA	0.586842	0.296421	0.715385	0.390151
201913	0.224936	0.296344	0.626079	0.398068	0.309379	0.248684	0.56209	0.0928488	-0.102008	0.100924
201914	0.297246	0.722668	0.494441	0.643525	0.452905	0.648195	0.134081	0.361222	0.508551	0.38994
201916	0.301776	0.229857	0.591255	0.37799	0.678394	0.258398	0.478265	0.487758	-0.0220984	0.102842
201917	-0.165349	-0.364169	-0.594495	-0.56609	-0.492964	NA	-0.46658	-0.359421	-0.49836	-0.488873
201918	0.319325	0.521098	0.646536	0.969765	0.494318	0.768662	0.578219	0.97206	0.319964	0.251927
201919	-1.51934	-1.63172	-1.41853	-1.63293	-0.885636	-1.60683	-1.40216	-1.72456	-0.29123	-1.08976
201920	1.65007	1.39772	1.77914	1.63351	1.71638	1.6181	1.53085	0.959228	1.67823	NA
201921	1.96188	0.890433	1.19434	0.489397	1.16884	1.11702	0.878085	0.726545	0.856206	1.10822
201922	0.844937	0.421514	0.701896	0.909682	0.414094	NA	1.05736	0.230935	-0.00912058	0.824696
201923	-1.84196	-0.739492	-1.89521	-1.35649	-1.64631	-1.49467	-1.5309	-1.71909	-1.54276	-1.88913
201924	-0.988918	NA	-0.469506	0.556021	NA	NA	NA	NA	NA	NA
201925	-0.106319	-1.01336	-1.19996	-1.4274	-0.898309	NA	-1.03695	NA	NA	NA
201926	-0.912482	-1.16362	-0.87025	-1.06286	-1.20514	-1.16199	-1.24072	-1.26853	-1.17957	-0.89527
201927	0.380263	-0.108437	-0.563625	-1.76307	-0.682723	NA	-1.79816	NA	NA	NA
201928	-0.492956	-0.499081	-0.341391	-0.116121	-0.595412	-0.394998	-0.348128	-0.112915	-0.70226	-0.985512
201929	1.10875	2.16134	-1.02946	0.479362	0.139205	1.18354	-0.296331	0.36015	-0.283385	-0.0761686
201930	-0.20389	NA	0.555761	1.48452	-0.829722	-0.607716	-0.131756	0.488662	0.0505068	NA
201931	-0.406209	-0.0768137	-1.08575	-0.513138	-0.709387	NA	-0.755072	-0.587477	-0.113133	NA
201932	-1.21903	-1.2103	-1.6559	-1.73214	-0.936167	-1.70137	-1.33564	-1.61483	-0.687423	-1.08119
201933	1.42331	1.15942	1.42325	1.67874	1.32737	1.4351	1.33373	1.51178	1.35737	1.25151
201934	-0.274807	NA	-0.323358	-0.631756	0.186531	-0.371373	-0.134893	-0.514153	0.0157545	-0.245925
201937	2.63641	1.79562	2.76349	2.29498	1.81012	2.47746	1.80458	1.30289	1.60891	NA
201938	-2.65714	-2.95296	NA	NA	-3.57154	-5.50133	-4.1225	NA	-2.3502	NA
201940	2.9368	2.13049	2.73191	1.141	2.3834	2.55989	1.89198	2.15828	2.66261	2.35981
201943	0.129767	-0.154995	0.101124	0.0482683	0.00943014	0.258231	-0.210261	0.291976	0.343988	0.145351
201944	2.92352	1.35028	1.29163	-0.919679	1.44905	-0.619254	0.913022	-0.506205	0.820464	0.1114
201948	-3.64129	NA	-2.72114	-4.36267	-4.5768	-5.34258	-3.53659	-2.3897	-3.48782	-2.4252
201949	3.41409	2.96064	2.6234	0.244005	2.19035	-0.350023	1.99766	1.44878	1.62831	0.754488
201950	-0.356102	-0.353237	-0.367471	-0.0331081	-0.0925278	-0.39701	-0.239051	-1.43852e-06	-0.26605	-0.226423
201953	-0.165729	-0.364287	-0.349399	-0.508122	-0.399398	-0.401564	-0.352697	-0.091204	-0.21086	-0.05615
201955	1.5004	1.09337	0.867352	NA	0.167722	NA	0.637327	0.123821	-0.0407256	0.276758
201956	1.48669	1.21073	1.46278	1.63885	1.30863	1.55324	1.02083	1.04666	1.39601	NA
201957	0.659329	0.485599	0.0124439	0.312414	0.485586	0.445968	0.140328	0.459417	0.587923	0.318725
201958	0.556386	0.554042	0.723083	0.600867	0.444761	0.589214	0.276866	0.291493	0.250832	0.193767
201959	-0.546307	NA	-1.50735	NA	-1.04054	-0.964199	0.12454	-0.477248	-0.142607	-0.332445
201960	-1.65035	-1.68568	-0.920324	-1.10322	-1.38962	-1.60709	0.135416	0.0150447	-0.82182	NA
201962	-0.178941	-0.12892	-0.00798513	NA	-0.594248	0.0446088	-0.498553	-0.0334959	-0.220572	NA
201964	0.898039	1.14789	0.690708	0.90681	0.843022	0.852329	0.46902	0.78419	0.429942	0.456343
201966	1.74222	NA	1.81317	NA	NA	NA	1.34486	1.91398	1.32648	1.19972
201967	0.381565	0.257977	-0.0974706	-0.0563028	0.046755	-0.00266488	0.130131	0.18379	0.163368	NA
201968	-1.11114	-0.843762	-0.89875	-0.937937	-1.56453	-1.18206	-0.997942	-0.680333	-1.17592	-1.33845
201969	-0.565463	-0.797751	-0.421752	-0.640744	-0.33483	-0.439761	-0.346729	-0.116561	NA	NA
[truncated: 1,845 more rows]
