# Supplementary material for: OpWise: Operons aid the identification of differentially expressed genes in bacterial microarray experiments
Source: BMC Bioinformatics. 2006 Jan 13;7:19. doi: 10.1186/1471-2105-7-19 (PMC1397872; doi:10.1186/1471-2105-7-19)
Supplement: Additional File 4 — OpWise.zip (includes source code in R, HTML instructions, and the data sets analyzed in this paper) [file 1471-2105-7-19-S4.zip › OpWise/shHeat5]

locusId	logRNorm.1	logRNorm.2	logRNorm.3	logRNorm.4	logRNorm.5	logRNorm.6	logRNorm.7	logRNorm.8	logRNorm.9	logRNorm.10	logRNorm.11	logRNorm.12
199198	-0.126485	-0.112281	-0.291631	-0.202333	-0.261656	NA	NA	NA	NA	NA	NA	NA
199199	-1.43387	-1.35134	-1.06213	-1.24428	-1.75378	-1.51648	-1.53103	-1.47073	-1.23466	-1.35621	-1.27029	-1.47109
199200	-0.851978	-0.655632	-0.675523	-1.0919	-0.993053	-0.724077	-0.794813	-1.15497	NA	NA	NA	NA
199201	-0.163354	-0.350196	-0.413878	-0.335578	-0.195435	-0.213198	-0.361178	-0.327889	-0.184801	-0.118185	-0.0759439	-0.144778
199202	-1.06908	-0.776435	-1.00814	-0.864859	-1.25192	-1.03253	-1.05817	-0.970333	-1.82528	NA	NA	NA
199203	-0.24414	-0.3613	-0.459074	-0.888166	-0.896065	-1.01982	-0.984078	-0.906582	-0.660742	-0.702851	-0.668439	-0.567802
199205	0.00680294	0.000253162	0.103684	-0.157554	-0.164983	0.0160346	0.0460054	-0.0897727	0.0834601	-0.40114	NA	NA
199206	0.406152	0.330253	0.466469	-0.00691047	-0.0635178	0.000268804	0.155255	0.127266	0.188756	NA	NA	NA
199207	-0.251685	-0.276286	-0.346561	-0.34497	-0.38543	-0.323211	-0.500824	-0.405723	-0.149972	-0.352605	NA	NA
199208	-0.470895	-0.866511	-0.747705	-0.508757	-0.826701	-0.940233	-0.940588	-0.6112	-0.666527	-0.562581	-0.63013	-0.707734
199209	-0.74949	-0.631073	-0.634872	-0.415753	-0.637166	-0.234972	-0.366545	NA	NA	NA	NA	NA
199210	-0.316118	0.0502702	0.102695	0.00464058	0.162287	0.0220555	0.312167	0.0208056	0.240136	NA	NA	NA
199211	-0.434923	-0.787923	-0.234811	-0.416317	-0.500521	-0.662493	-0.640519	-0.426516	-0.468948	-0.448874	-0.497314	-0.502011
199212	-0.0822048	-0.330923	-0.177326	-0.045052	-0.354066	-0.239316	-0.132046	-0.0112117	-0.28863	NA	NA	NA
199213	-0.232388	-0.62031	-0.359161	-0.391739	-0.588955	-0.154914	NA	NA	NA	NA	NA	NA
199214	0.544816	0.470405	-0.0848837	NA	NA	NA	NA	NA	NA	NA	NA	NA
199215	0.0684625	0.433894	0.00331181	0.0303528	0.326869	0.496112	0	0.338284	NA	NA	NA	NA
199216	0.245749	-0.0463511	-0.0794161	0.0796302	-0.444666	-0.135618	0.336574	NA	NA	NA	NA	NA
199217	0.0500547	0.113384	0.150305	0.169223	0.105016	0.22934	0.328427	0.320127	0.358056	0.130572	NA	NA
199218	0.239088	0.107588	-0.0912939	0.0754181	-0.0974607	0.0204813	-0.260388	-0.145868	NA	NA	NA	NA
199219	0.790241	0.675887	0.905385	0.755211	0.607928	0.724583	0.892332	0.530166	0.737148	NA	NA	NA
199220	0.665484	0.275798	0.389667	0.469106	0.418098	0.235647	0.930673	0.401329	0.0226599	0.00453625	0.200362	NA
199221	0.157896	-0.384385	-0.00808534	-0.116182	0.0393694	0.160658	0.542384	NA	NA	NA	NA	NA
199222	0.168806	0.0541726	0.330176	0.28758	0.320464	0.19774	0.728124	0.54227	0.691301	0.860544	NA	NA
199223	0.801037	0.830724	0.574444	0.761512	0.564189	0.651572	1.11303	NA	NA	NA	NA	NA
199224	0.296851	0.521404	0.476633	0.470751	0.975874	0.744967	0.46654	0.809165	0.555514	NA	NA	NA
199225	-0.144376	0.0142456	0.121907	-0.0238171	0.0827936	0.119797	0.219141	0.339341	0.0903649	0.114482	NA	NA
199226	-0.395245	-0.0910881	-0.163629	-0.278697	-0.239972	-0.110765	-0.105248	-0.252878	-0.297863	-0.0579027	NA	NA
199227	-0.0846588	0.222207	-0.0847362	0.0753251	-0.230712	0.280336	0.383094	NA	NA	NA	NA	NA
199228	-0.0706537	0.0036721	0.273908	0.218835	0.150891	-0.108905	0.0551851	-0.0945748	0.233278	-0.200444	NA	NA
199229	0.173303	0.0555786	0.212264	0.50086	0.177991	0.364171	0.137413	0.505278	0.084078	0.0497306	-0.0492582	NA
199230	-0.123665	0.0847598	0.0872003	0.210257	-0.123314	NA	NA	NA	NA	NA	NA	NA
199231	2.32556	2.19966	1.89063	1.86832	2.3597	2.42469	2.0724	1.98354	2.13888	1.90725	2.03857	NA
199232	2.12197	2.41764	2.21837	2.24036	2.58462	2.75325	2.32713	2.39373	2.37213	2.92031	2.68197	NA
199234	0.892797	0.725591	0.360764	0.44615	0.364833	0.504631	0.791397	0.593665	0.520645	0.224829	NA	NA
199235	0.617064	0.515026	0.343376	0.398529	0.398915	0.271836	0.679224	0.771051	0.586438	0.494207	NA	NA
199236	0.493114	0.601235	0.830058	0.520129	0.616124	0.318893	NA	NA	NA	NA	NA	NA
199237	0.00860628	-0.0033722	0	0.176892	0.05179	0.13941	-0.0792607	-0.065597	0.0617924	0.392935	NA	NA
199239	-1.74243	-1.42333	-1.21428	-1.01362	-1.21279	-1.17387	-0.59867	-0.524993	-0.728783	-1.07026	NA	NA
199241	-0.279243	0.0162967	0.274105	-0.111025	-0.159035	-0.526576	-0.353846	-0.179031	NA	NA	NA	NA
199242	-0.47751	-0.375424	-0.436361	-0.364004	-0.105661	-0.036463	-0.173032	-0.803828	-0.412845	NA	NA	NA
199243	-0.290027	0.379711	-0.0410761	0.271549	0.0739295	-0.633221	-0.166766	-0.375439	-0.451469	NA	NA	NA
199244	-0.0147962	0.152167	-0.146383	0.189882	0.209407	-0.196104	-0.314628	NA	NA	NA	NA	NA
199245	0.0677205	0.159736	-0.114552	-0.472763	-0.253339	0.645699	-0.38455	0.318537	NA	NA	NA	NA
199246	0.273739	0.165415	0.12982	0.21717	0.271552	0.504241	0.424427	0.695171	0.555536	0.498679	0.362601	NA
199247	1.10584	1.06987	0.860909	0.875187	1.2904	0.702875	1.43835	1.19954	0.980115	1.31701	1.33879	NA
199248	1.13405	0.845006	1.33179	1.39763	1.45931	0.978932	1.46427	NA	NA	NA	NA	NA
199249	2.05018	2.06298	2.27247	2.27968	2.26135	2.16934	2.21419	2.72157	2.51895	NA	NA	NA
199250	1.44076	1.46868	1.34702	1.25461	1.57235	1.60786	1.5678	1.84541	1.67243	1.66269	0.353304	NA
199251	1.62639	1.57981	1.54366	1.47072	1.65235	1.61012	1.74718	1.51028	1.64768	1.59998	1.51596	1.45219
199252	0.892836	0.896126	0.444473	0.563857	0.277572	0.196932	0.23878	-0.00992503	0.197083	NA	NA	NA
199253	0.285971	0.15374	0.372276	0.523185	0.193343	0.320208	0.0113966	0.944415	NA	NA	NA	NA
199254	-0.002869	0.11636	-0.145026	0.483807	0.00912567	-0.392939	-0.121709	NA	NA	NA	NA	NA
199256	0.224488	0.906343	NA	NA	NA	NA	NA	NA	NA	NA	NA	NA
199257	0.240623	-0.0411143	0.239313	0.115358	NA	NA	NA	NA	NA	NA	NA	NA
199258	0.128307	0.230865	0.582837	0.179322	0.139924	0.238827	0.360607	0.328123	0.323289	0.311306	0.563772	NA
199259	0.139994	0.1149	0.127878	0.26208	0.117063	0.324714	NA	NA	NA	NA	NA	NA
199260	0.0815043	0.128028	-0.0212313	0.141291	0.248304	0.0112175	0.0616823	0.258078	0.132189	0.161714	0.284917	0.0234404
199262	-0.728488	-0.587846	-0.662382	-0.694978	-0.758485	-0.422948	-0.348895	-0.202467	-0.310363	-0.0842652	NA	NA
199263	0.0511761	-0.0955404	0.186054	0.147432	0.334901	0.279304	0.281336	0.318088	0.394676	0.233839	NA	NA
199264	0.540934	0.387376	0.47736	0.228079	0.392819	0.381027	0.394928	0.455698	0.249522	0.212072	0.621359	0.623891
199265	0.513224	-0.0384577	0.258165	0.45916	NA	NA	NA	NA	NA	NA	NA	NA
199266	0.188398	0.140791	0.0810521	0.0611922	0.603284	NA	NA	NA	NA	NA	NA	NA
199267	-0.467871	-0.482579	-0.310871	-0.395401	-0.607831	0.17033	-0.843337	-0.703089	NA	NA	NA	NA
199268	-0.209493	-0.317012	-0.197065	-0.133269	-0.631592	NA	NA	NA	NA	NA	NA	NA
199269	-0.0529514	-0.0334385	-0.0545799	-0.150666	-0.249764	-0.065278	0.0867147	0.444512	0.151591	0.672797	0.0922851	NA
199270	-0.375247	-0.484661	-0.253234	0.151731	0.367868	NA	NA	NA	NA	NA	NA	NA
199271	-0.437915	-0.450693	-0.586723	-0.491076	-0.523076	-0.0319519	-0.367092	-0.324398	NA	NA	NA	NA
199272	-0.14183	0.149262	-0.184874	-0.203075	-0.147299	0.096736	0.0516341	0.0518928	-0.192832	0.0848585	NA	NA
199273	-0.773708	-0.613417	-0.766181	-0.773506	-0.798233	-0.629298	-0.674671	-0.523853	-0.536495	-0.532718	NA	NA
199274	-0.525779	-0.391027	-0.601141	-0.61482	-1.26814	-0.712659	-0.746542	-1.11473	-0.470583	-0.386804	NA	NA
199275	-1.14047	-0.842191	-1.22254	-1.50577	-1.43676	NA	NA	NA	NA	NA	NA	NA
199276	-0.517193	-0.946363	-0.334104	-0.768608	-0.803297	-0.229997	-1.082	NA	NA	NA	NA	NA
199277	-0.664824	-1.04181	-0.775135	-0.740565	-1.06835	-0.914826	-0.98518	-0.536375	-0.782033	-1.1254	-1.00665	NA
199278	-0.617277	-0.484566	-0.265736	-0.423268	-0.608454	NA	NA	NA	NA	NA	NA	NA
199279	0.160573	-0.0680119	0.33983	0.242681	0.0627658	0.0470104	-0.389697	NA	NA	NA	NA	NA
199280	0.228585	0.224148	0.20601	-0.15962	0.27776	0.202258	0.457199	-0.0105603	-0.160988	0.147525	NA	NA
199281	0.423064	0.521244	0.353983	0.258507	0.373264	0.393388	0.653403	0.543851	0.12193	0.290804	NA	NA
199282	-0.44273	-0.0891194	0.0621733	-0.366122	NA	NA	NA	NA	NA	NA	NA	NA
199284	-0.301282	0.428457	-0.319361	NA	NA	NA	NA	NA	NA	NA	NA	NA
199287	1.20914	0.869606	1.10531	1.70997	1.46211	1.7065	1.12566	0.802567	NA	NA	NA	NA
199288	0.794942	0.68288	0.790215	0.74705	0.28211	0.572825	0.292677	0.225133	NA	NA	NA	NA
199289	1.03418	1.97993	1.61336	1.22806	1.69144	1.52646	2.52649	1.23465	NA	NA	NA	NA
199290	0.146218	0.491234	0.260277	0.401826	0.429396	0.244119	0.270317	0.290355	0.228112	-0.266555	NA	NA
199292	-0.378005	-0.260755	-0.276847	-0.219625	-0.454226	-0.338618	-0.165228	-0.237551	0.00363776	-0.12333	-0.397119	NA
199293	-0.666123	-0.659185	-0.640488	-0.820751	-0.781847	-0.708033	-0.597025	-0.680883	-0.530039	-0.295957	-0.676263	NA
199294	-1.31202	-1.30658	-0.975368	-0.957423	-1.0195	-1.03857	-0.931863	-1.11025	-0.812222	-0.926576	-1.18216	NA
199295	-1.45453	-1.53112	-1.21039	-1.35276	-1.29041	-1.36485	-1.51369	-1.33654	-1.21413	-1.1788	-1.10824	-1.37067
199298	-0.0708429	-0.0466506	-0.17403	-0.237406	-0.517002	-0.110085	0.0304493	NA	NA	NA	NA	NA
199299	-0.100966	-0.367185	-0.397258	-0.193715	NA	NA	NA	NA	NA	NA	NA	NA
199300	-0.304743	-0.084847	0.0967273	0.0543305	-1.11603	-0.578144	-0.118723	NA	NA	NA	NA	NA
199301	0.291214	0.351682	0.0321067	1.00775	0.010197	0.180811	0.122207	0.14821	0.246158	NA	NA	NA
199302	0.593919	0.601166	0.531063	0.454616	0.288635	0.620954	0.880264	0.71394	0.341236	0.626993	NA	NA
199303	-0.265132	-0.26234	-0.117051	-0.195144	-0.297127	-0.150512	-0.201386	-0.0676792	-0.102103	0.0222093	-0.108935	-0.149184
199304	-0.217742	-0.451599	-0.542623	-0.575392	-0.755772	-0.843187	-0.385651	NA	NA	NA	NA	NA
199305	-0.181106	-0.257142	-0.601777	-0.468025	-0.407774	-0.585604	-0.507079	-0.188199	-0.192587	NA	NA	NA
199307	-1.50699	-1.53324	-1.1748	-1.33883	-1.17312	-1.56891	-1.70681	-1.33143	-1.33375	-1.60603	-1.42359	-1.51529
199308	-0.1802	0.0697363	-0.0543911	-0.165108	NA	NA	NA	NA	NA	NA	NA	NA
199309	-0.380683	-0.334512	-0.120167	-0.38596	-0.221174	-0.155071	-0.360488	-0.239776	-0.314097	-0.289308	-0.289424	NA
199310	0.39179	0.308013	0.237387	0.43142	0.190888	0.118295	0.125002	0.199341	0.255751	0.0667408	-0.00458188	NA
199311	0.2532	0.0220926	0.312825	0.142726	-0.088868	-0.127546	-0.389829	-0.379676	-0.244894	0.166842	-0.151556	-0.210525
199313	0.766692	0.832967	0.873587	1.06054	1.13893	NA	NA	NA	NA	NA	NA	NA
199315	0.341313	0.519821	0.380419	0.629933	0.275305	0.634762	0.482513	0.446196	0.666761	0.441689	0.524998	NA
199316	1.55525	1.60171	1.60698	1.50688	2.0066	1.74151	1.56159	1.54963	1.21486	1.14117	1.52334	NA
199317	-0.832173	-0.735393	-0.652501	-0.551105	-1.04594	-0.809247	-0.889553	-0.878636	-0.853516	-0.960348	-0.748029	-0.974379
199318	0.441179	0.625574	0.513356	0.522894	0.796394	0.459966	0.0780587	0.322739	0.847856	0.182489	NA	NA
199319	-0.156117	-0.413641	-0.00481118	0.171471	-0.122199	-0.241928	-0.263043	-0.0837222	-0.134226	-0.391603	-0.148163	-0.522127
199320	0.155205	0.100352	0.124207	0.263159	0.351917	0.737325	0.325963	0.621225	0.93814	0.337662	NA	NA
199322	-0.129434	0.00231911	0.0877424	-0.0410406	-0.130229	0.406738	NA	NA	NA	NA	NA	NA
199323	-0.744011	-0.87185	-0.542377	-0.231385	-0.655879	-0.464317	-0.496194	-0.328441	-0.543308	-0.487876	-0.67643	0.0692983
199324	-0.349828	-0.389221	-0.00606856	-0.210158	-0.154353	-0.268028	0.127639	0.207779	0.224799	0.116828	-0.221296	0
199326	0.302011	0.103034	-0.0404172	-0.157622	-0.0501615	0.046149	0.264625	0.398515	0.0429143	0.106431	NA	NA
199327	-0.00802731	0.0570086	0.0444827	0.0470967	-0.178033	-0.0430061	-0.27999	-0.391211	-0.077203	-0.332371	-0.163824	-0.242349
199328	-0.420316	-0.462375	-0.398812	-0.347504	-0.208795	-0.537856	0.0139348	0.195827	-0.385177	-0.365138	-0.0408288	0.0295796
199329	-0.189432	-0.0243969	-0.0642855	0.2909	-0.220395	-0.297548	-0.049497	-0.081345	-0.0563594	NA	NA	NA
199331	0.124607	0.163429	-0.144172	-0.0166775	0.103593	-0.386712	0.0750329	0.0454144	NA	NA	NA	NA
199332	-0.667617	-0.649535	-0.177938	-0.57202	-0.646935	-0.645434	-1.66486	-0.863992	NA	NA	NA	NA
199333	-0.741753	-0.889735	-0.881499	-0.275675	-1.32088	-1.00981	-1.03019	-0.732041	-0.694359	-1.15492	NA	NA
199334	-0.265287	-0.659365	-0.318866	-0.39446	-0.5052	-0.355499	-0.516057	0.0887122	NA	NA	NA	NA
199335	0.143238	-0.106545	-0.247889	0.115863	0.45934	0.17568	0.262797	-0.103352	NA	NA	NA	NA
199336	-0.724976	-0.712441	-0.417722	-0.301468	-0.673191	-0.614155	-0.502061	-0.486202	-0.834265	-0.314778	-0.252264	NA
199338	-0.793327	-0.568805	-0.0608626	-0.0926357	-0.114025	0.0736776	0.152187	-0.127122	-0.0489986	-0.245981	0.136003	-0.00466029
199339	-1.11711	-0.768016	-1.26983	-1.17505	-1.17821	-2.96208	-2.14137	NA	NA	NA	NA	NA
199341	-0.0195779	-0.245648	-0.150579	-0.139987	-0.0815497	0.0961539	-0.158864	-0.0490275	-0.0492718	-0.103151	-0.359278	NA
199342	0.106623	NA	NA	NA	NA	NA	NA	NA	NA	NA	NA	NA
199344	0.216581	0.455594	0.0479783	NA	NA	NA	NA	NA	NA	NA	NA	NA
199345	0.662352	0.962584	0.502816	0.653785	0.787957	0.72437	0.540386	0.618553	0.456964	0.46674	NA	NA
199347	0.611151	0.514688	0.627358	0.484601	0.839937	0.536104	0.881067	0.759573	0.871402	0.527703	0.598303	0.634751
199348	-0.0625056	-0.444128	0.107672	-0.200833	-0.17812	-0.279914	-0.336406	0	0.262123	-0.162122	NA	NA
199349	-0.764984	-1.04024	-0.494012	-0.400138	-0.654869	-0.755678	-0.630166	-0.78819	-0.725333	-0.755968	-0.622547	NA
199351	0.229448	0.127727	0.470527	0.342236	0.0505008	0.0739742	0.398848	0.712276	0.357402	NA	NA	NA
199354	-0.704555	-0.520711	-0.135356	-0.547538	-0.354436	-0.783002	-0.662915	-0.805819	NA	NA	NA	NA
199356	-1.92819	-0.521346	-1.6956	-1.02651	-2.29578	-1.40004	-2.82853	-2.34104	-2.28123	-2.20349	-1.50288	NA
199357	-0.700351	-0.734396	-0.737764	-0.882846	-1.06211	-1.21446	-0.903024	-0.800596	-1.40134	NA	NA	NA
199359	-1.22907	-1.52781	-2.35384	-1.97344	NA	NA	NA	NA	NA	NA	NA	NA
199360	-0.606415	-0.856809	-0.425397	-0.73897	-0.847401	-0.507834	-0.576153	-0.434847	-0.531418	-0.768744	-0.498638	NA
199361	-0.098352	0.140825	0.219675	0.233495	-0.00326857	0.20959	0.242457	0.279352	0.30387	0.23689	0.214088	0.103852
199362	-0.77363	-0.560706	-0.480726	-0.400108	-0.941055	-0.387368	-0.344532	-0.492192	-0.302473	-0.322165	-0.319634	-0.379208
199363	-0.674844	-0.434389	-0.209249	-0.535176	-0.327251	-0.47493	-0.661582	-0.603129	-0.64062	-0.726892	NA	NA
199364	-0.833893	-0.280558	-0.229937	-0.54686	-0.335473	0.0504936	-0.0299369	0.364827	NA	NA	NA	NA
199365	-0.131396	-0.0615316	0.112131	-0.239816	0.0749924	0.169081	-0.0920502	-0.0884764	-0.317473	-0.415432	-0.188638	NA
199366	-0.454121	-0.388899	-0.0723218	-0.5497	-0.511075	-0.534928	0.175658	0.117464	0.155208	NA	NA	NA
199367	-0.110394	-0.186566	0.245251	-0.0753651	-0.270083	-0.457231	-0.131291	-0.111288	-0.0421339	-0.0946532	-0.205045	-0.0279377
199368	0.12803	-0.0938439	0.209904	0.0738122	0.0136582	-0.121211	-0.053402	-0.0542229	-0.147912	0.071734	-0.0300549	NA
199369	0.159282	0.206824	0.329758	0.161947	0.0875493	0.179411	0.0841789	0.0838276	0.131506	-0.152172	0.320124	NA
199370	-0.0809654	0.347028	-0.0306176	-0.0771571	0.264654	-0.0508803	-0.204752	0.149998	-0.46113	-0.0753084	NA	NA
199371	-0.287832	0.0330866	-0.282676	0.154769	0.121939	0.310498	-0.194549	-0.0853863	0.0574329	0.241984	-0.10785	NA
199372	0.0803583	-0.732368	-0.0173701	0	-0.0636146	0.350122	0.368567	-0.190437	0.161058	0.0250217	NA	NA
199373	0.598894	0.0738528	0.104156	0.282863	-0.288171	0.582684	0.445804	0.345755	0.423433	0.196274	NA	NA
199374	-0.150515	0	0.311226	-0.0860021	0.0628822	0.074531	NA	NA	NA	NA	NA	NA
199376	0.249108	0.603284	0.472359	0.565459	0.639786	0.763426	NA	NA	NA	NA	NA	NA
199377	0.0938477	0.285879	0.528408	-0.0250185	NA	NA	NA	NA	NA	NA	NA	NA
199378	0.177832	0.189707	0.499261	0.429551	0.168257	0.484594	NA	NA	NA	NA	NA	NA
199379	0.819503	0.595166	1.25918	NA	NA	NA	NA	NA	NA	NA	NA	NA
199380	0.915841	0.932185	1.12476	1.04814	0.862264	0.793313	0.628561	0.534239	0.699011	0.653087	0.683555	0.653244
199381	0.151815	0.101511	0.111796	0.205582	0.266131	0.0167692	0.579396	-0.501028	NA	NA	NA	NA
199382	-0.0535531	0.497571	0.262281	0.289859	1.12972	NA	NA	NA	NA	NA	NA	NA
199383	0.206384	-0.336165	-0.334831	0.535411	-0.180091	0.22992	0.0491681	NA	NA	NA	NA	NA
199384	0.155917	0.436673	0.340869	0.683695	0.720204	0.555157	0.475388	0.129268	0.236484	0.35563	NA	NA
199385	0.577267	0.610247	0.497061	0.774442	0.591535	0.713295	0.526678	0.592528	0.64041	0.72986	0.857081	0.433778
199386	0.341561	0.169717	0.45073	0.589817	NA	NA	NA	NA	NA	NA	NA	NA
199387	0.575563	0.16038	0.294887	0.123139	0.212483	0.144434	0.51289	-0.178801	0.0041822	-0.0255697	-0.154801	0.163885
199388	-0.619655	0.117466	0.16366	-0.166823	0.188214	NA	NA	NA	NA	NA	NA	NA
199389	-0.0491234	-0.0623276	-0.433558	-0.111296	-0.216406	-0.729454	-0.005715	NA	NA	NA	NA	NA
199390	0.457252	0.3875	0.533769	0.280462	0.464166	-0.149694	0.575871	0.0258104	0.535825	NA	NA	NA
199391	1.22156	1.02361	1.05815	1.11101	1.04167	0.985273	1.13574	1.19902	1.16758	0.960722	0.904327	NA
199392	-0.399232	-0.360904	-0.194445	-0.69443	-0.147965	-0.278696	-0.317654	-0.214815	-0.0719365	NA	NA	NA
199393	-0.637245	-0.431849	-0.490197	-0.366943	-0.673366	-0.644449	-0.280018	-0.647616	-0.450251	-0.532761	-0.53722	NA
199394	-1.38076	-1.21187	-1.06503	-1.13063	-0.94819	-1.15745	-1.21085	-1.30569	-1.37568	-1.23492	-1.15449	NA
199395	-0.512332	0.0662429	0.204486	-0.0770457	0.00848137	-0.0629654	0.112113	-0.443174	NA	NA	NA	NA
199398	-0.0674948	-0.0240555	0.0711612	0.0272732	0.127679	-0.450844	-0.0918807	-0.041027	NA	NA	NA	NA
199399	0.537026	0.347088	0.50625	0.278511	0.278698	0.413427	-0.286537	-0.22178	-0.188247	-0.351719	-0.168396	NA
199400	0.283125	0.0992663	0.794165	0.869089	0.773259	0.810542	0.810851	0.318917	0.391181	0.410053	0.527531	NA
199401	0.18995	-0.164385	-0.168003	-0.15196	0.316634	0.148088	-0.0441951	0.508516	NA	NA	NA	NA
199402	0.147867	0.12312	-0.139365	-0.231563	0.337964	0.0863616	0.329034	0.245683	0.164012	0.192419	NA	NA
199404	-0.876094	0.00802731	0.201697	0.0276233	0.180594	0.00792036	0.0689015	-0.0752629	-0.142395	-0.0689953	0.13071	0.04085
199408	0.242162	0.176645	-0.0209809	-0.136655	-0.304984	0.193245	0.140277	0.294034	-0.00496491	0.273394	NA	NA
199409	0.065832	0.106134	-0.128438	-0.00378949	-0.181312	-0.135987	-0.0139427	-0.03905	0.248046	0.0274775	-0.0771178	-0.0836352
199410	0.562339	0.405904	0.53797	0.596694	0.362329	0.5932	0.121745	0.153916	0.292207	0.221789	0.266621	0.389661
199412	1.15562	1.36457	1.40946	1.47849	1.6889	1.61215	1.07243	1.22699	1.38091	1.27193	1.33472	NA
199413	-0.341278	-0.483024	-0.479488	-0.217116	-0.597232	-0.649889	-0.678855	-0.552898	-0.338517	-0.170047	-0.330801	-0.310559
199414	0.00400839	0.0916029	-0.111673	-0.442725	-0.150654	-0.502368	-0.39591	-0.120996	-0.179912	NA	NA	NA
199415	-0.149777	-0.272063	-0.332394	0.0203242	-0.322289	-0.454282	-0.539036	-0.298871	-0.160009	NA	NA	NA
199416	-0.269905	-0.178542	-0.623538	-0.397247	-0.328929	-0.260887	-0.343351	-0.322457	-0.350319	-0.641626	NA	NA
199417	-0.911777	-0.849466	-0.934322	-0.826224	-1.16199	-1.2339	-1.34038	-0.950041	-1.00736	NA	NA	NA
199418	-1.00408	-0.858344	-1.22954	-0.950722	-1.4211	-0.868949	-1.09804	-0.947352	-0.877555	-1.06282	-1.15951	NA
199419	-0.266464	-0.604445	-0.577315	-0.521415	-0.516004	-0.569281	-0.703959	-0.555163	-0.846522	-0.650715	-0.615566	NA
199420	-0.828451	-0.750111	-0.826063	-0.925557	-0.933497	NA	NA	NA	NA	NA	NA	NA
199421	0.435441	0.352811	0.0889382	0.430168	0.106797	0.368781	0.0591628	-0.150938	0.0712185	0.0107163	0.142466	0.249303
199422	-0.0551411	-0.218001	-0.153539	0.10648	-0.0840303	-0.10417	0.08781	-0.299792	-0.113253	0.204412	-0.0562473	NA
199423	-1.05454	-1.13395	-0.766795	-0.392675	-1.31115	-1.48353	-1.1698	-1.30497	-1.09523	-0.978933	-0.909243	-0.944902
199424	0.982127	1.16847	0.986501	1.2757	1.19246	NA	NA	NA	NA	NA	NA	NA
199425	-0.214533	-0.184326	-0.203541	-0.219292	-0.029768	0.0399875	-0.00230437	-0.179651	-0.0277067	-0.203817	0.231875	0.0542855
199426	-0.408722	-0.445782	-0.368066	-0.296643	-0.269639	-0.33722	-0.396673	-0.425353	-0.0599029	-0.299553	-0.254232	-0.504065
199428	-0.787087	-0.655371	-0.505333	-0.447813	-0.701616	-0.966886	-0.668129	-0.76547	-0.498358	-0.529223	-0.596095	NA
199429	-0.985351	-0.996208	-0.883359	-0.713449	-1.18339	-1.05296	-0.73937	-0.959143	-0.483186	-0.770414	-0.947718	NA
199430	-0.538176	-0.538641	-0.425919	-0.261472	-0.335832	-0.535633	-0.0921616	-0.181339	0.0264224	-0.0671006	0.0649346	NA
199431	-0.73747	-0.538446	-0.884681	-0.654345	-0.827065	-0.864222	-0.716171	-0.829596	-0.244055	-0.320729	-0.588542	-0.436361
199432	-0.545239	-0.560961	-0.43867	-0.526746	-0.513431	-0.842482	-0.205714	-0.411379	-0.0650693	-0.29257	-0.222407	NA
199433	-0.344685	-0.307253	-0.463798	-0.322332	-0.661241	-0.613135	-0.497731	-0.627955	-0.208608	-0.0875584	-0.374904	-0.113112
199435	-0.209586	-0.550278	-0.117873	-0.425313	-0.539134	-0.647564	-0.675397	-0.451223	-0.347248	-0.365881	-0.367128	0.000119757
199436	-0.563342	-0.471298	-0.690513	-0.28746	-0.502971	-0.550503	-0.358351	-0.427536	-0.167318	-0.259684	-0.354163	NA
199437	-0.308949	-0.33374	-0.58797	-0.391116	-1.04311	-1.07752	-0.536034	-0.63086	-0.337535	-0.298203	-0.458216	-0.312906
199438	-0.429271	-0.335827	-0.371884	-0.138243	-0.304596	-0.318031	-0.208378	-0.469106	-0.0886316	-0.228703	-0.168525	-0.390621
199439	-0.109638	0.212786	-0.260293	-0.201213	0.604596	0.189104	-0.556329	-0.342857	-0.127999	-0.352353	-0.223653	-0.328062
199440	-0.321022	-0.496493	-0.229197	-0.252559	-0.459104	-0.179439	-0.365223	-0.482766	-0.221291	-0.216312	-0.45624	-0.33833
199441	-0.192907	-0.288868	-0.376606	-0.314096	-0.326298	-0.673043	-0.781024	-0.316115	-0.334968	-0.600469	NA	NA
199442	-0.667833	-0.588247	-0.268171	-0.328389	-0.502025	-0.584321	-0.58124	-0.583363	-0.276411	-0.107839	-0.444582	-0.306717
199443	-0.658015	-0.665627	-0.667947	-0.825069	-0.81988	-0.851826	-0.945247	-0.947101	-0.636421	-0.780785	-0.516602	-0.544201
199444	-0.395854	-0.935087	-0.728766	-0.83934	-0.93358	-1.00024	-1.22445	-0.631332	-0.579386	-0.757998	-0.822703	-0.212171
199445	-0.908212	-0.697834	-0.405096	-0.630432	-0.91191	-0.694743	-0.490936	-0.904031	-0.649583	-0.576175	-0.563061	NA
199446	-1.22195	-1.00619	-1.0884	-1.0566	-0.947543	-1.0041	-1.0545	-1.2746	-1.00928	-0.781258	NA	NA
199447	-0.724322	-1.13953	-0.842174	-1.02277	-1.36787	-1.71657	-1.11555	NA	NA	NA	NA	NA
199448	-0.869086	-0.843364	-0.914413	-0.74081	-0.864535	-1.00672	-0.84591	-0.785533	-0.422128	-0.799601	-0.952128	NA
199449	-0.871384	-0.984365	-0.870065	-0.769731	-1.24974	-0.775033	-1.39038	-0.873089	-0.845965	-0.95052	-1.29703	NA
199450	-0.780025	-0.966364	-0.788936	-0.798848	-1.32251	-1.16689	-0.721809	-0.686753	-0.536806	-0.590173	-0.643527	-0.563525
199451	-0.787748	-0.835216	-0.634264	-0.735135	-0.844733	-0.974328	-0.710749	-1.05313	-0.733489	-0.499447	-0.536001	-0.556392
199452	-1.09517	-0.856299	-0.543157	-0.706517	-0.913771	-1.30055	-1.09815	-0.924056	-0.885125	-0.633423	-0.824878	NA
199454	0.743712	0.872104	0.861847	0.820133	0.868929	0.753457	1.18291	1.38217	1.0906	1.11151	NA	NA
199455	0.197135	0.645538	0.491472	0.610099	0.832691	0.333817	0.964702	-0.160238	NA	NA	NA	NA
199456	0.291054	0.109543	0.242342	0.283892	0.478692	0.627621	0.729311	0.277835	0.527659	0.490644	NA	NA
199457	-0.814406	-0.522271	-0.338405	-0.262175	-0.190651	0.0176308	-0.171156	-0.170128	-0.107644	-0.0070715	-0.00620082	-0.300611
199458	0.196443	0.143848	0.322563	0.690254	0.654321	0.826759	0.679828	0.533178	0.783458	0.798371	NA	NA
199459	-0.280435	-0.202084	-0.6535	-0.272629	-0.773633	-0.54773	-0.405908	-0.455019	-0.472653	-0.390675	-0.242028	-0.486054
199460	0.113807	0.281102	0.641488	0.933028	0.423848	0.621414	0.767498	0.691671	0.949809	1.08996	0.932907	NA
199461	0.216115	0.158399	0.167626	0.157639	0.6279	0.162483	0.288942	0.460777	0.519372	0.340226	0.44504	NA
199462	0.176501	0.292911	0.249509	0.266896	0.412159	0.450963	0.321593	0.343542	0.597648	0.495006	0.3512	0.368317
199463	0.0887238	0.0962801	0.132899	-0.110467	0.157192	-0.145435	0.328828	0.335465	0.296234	0.328722	0.211896	0.401879
199464	-0.439661	0.277802	0.138508	0.53625	0.561927	0.532256	NA	NA	NA	NA	NA	NA
199467	-0.735457	-0.772486	-0.836925	-0.779699	-0.890849	-0.954681	-0.624692	-0.879336	-0.399928	-0.421973	-0.727906	-0.925563
199468	-0.617126	-0.571939	-0.435837	-0.797085	-1.16609	-1.08042	NA	NA	NA	NA	NA	NA
199469	-0.907497	-0.786425	-0.756442	-0.856321	-0.679868	-0.766525	-0.668578	-0.861066	NA	NA	NA	NA
199471	0.187797	0.376097	-0.380634	0.164376	0.57802	NA	NA	NA	NA	NA	NA	NA
199472	0.905107	0.918467	0.249809	0.620946	NA	NA	NA	NA	NA	NA	NA	NA
199474	0.125351	0.251778	0.2005	NA	NA	NA	NA	NA	NA	NA	NA	NA
199475	0.20427	0.146175	0.305637	0.0528831	0.197513	0.290131	-0.282419	0.017535	-0.0539236	8.91041e-05	0.00713703	-0.00331351
199476	0.169883	-0.173797	0.243981	0.117375	0.110855	0.492095	0.101	-0.13449	NA	NA	NA	NA
199477	0.381639	0.0672373	0.144728	-0.195035	-0.65752	0.268002	0.315208	NA	NA	NA	NA	NA
199478	0.199893	0.550015	0.0926916	0.0797404	0.0667091	0.107371	0.223654	0.0480958	-0.026549	-0.0524404	0.0190657	NA
199479	-0.170688	-0.302176	-0.234966	-0.268254	-0.384293	-0.26498	-0.638014	-0.959514	-0.165173	NA	NA	NA
199480	0.369218	0.355295	0.501718	0.482595	0.477566	0.276901	0.44296	0.460812	0.31837	0.175518	0.129163	0.280948
199481	0.320784	0.374987	0.298728	0.208795	0.221705	0.144039	-0.0448381	-0.165686	-0.350553	-0.184894	-0.0280794	0.0113183
199482	-0.018979	0.0251962	-0.1422	0.00788676	-0.0073578	-0.156523	-0.0828574	-0.149945	-0.0646865	0.0281435	-0.0279096	-0.31512
199483	0.294117	0.330225	0.610812	0.498208	0.411829	0.437699	0.774654	0.728631	0.665398	0.141042	0.481205	NA
199484	-0.267134	-0.497459	-0.286652	-0.095652	-0.0737682	-0.133579	0.0598616	-0.15008	0.24558	-0.0988633	NA	NA
199485	-0.328642	NA	NA	NA	NA	NA	NA	NA	NA	NA	NA	NA
199486	0.470841	0.0727542	-0.0502181	0.0930321	0.0384707	-1.05621	NA	NA	NA	NA	NA	NA
199487	-0.199773	-0.298926	-0.192116	-0.112505	-0.0665008	-0.278015	-0.0231024	-0.128845	0.188662	-0.576183	NA	NA
199488	-0.612597	-0.302194	-0.420626	-0.445909	-0.446049	-0.476931	-0.555187	-0.412053	-0.17328	-0.633181	-0.559571	NA
199489	-0.331102	-0.150597	-0.118727	-0.308747	-0.303295	-0.223591	-0.278459	-0.489516	-0.191854	-0.229656	-0.555504	NA
199490	-0.323134	-0.137495	-0.0113466	-0.101638	-0.146107	-0.209233	-0.300409	0.0409258	NA	NA	NA	NA
199491	0.20895	0.169806	0.123625	0.169676	0.242601	0.310786	0.108443	-0.126454	0.0599347	0.064527	0.153482	0.090456
199492	-0.28596	-0.462071	-0.264417	-0.314059	-0.258612	-0.463393	-0.19498	NA	NA	NA	NA	NA
199493	-0.164012	-0.102244	-0.579993	-0.601522	-0.23404	-0.655611	-0.459473	NA	NA	NA	NA	NA
199494	-0.353734	-0.369561	0.101532	-0.421282	-0.535523	-0.0951888	-0.291605	-0.495518	-0.526939	-0.400462	-0.805363	NA
199495	0.0736528	0.341821	0.058952	-0.0494187	0.341179	NA	NA	NA	NA	NA	NA	NA
199496	-0.452741	-0.596648	-0.355051	-0.214627	-0.336735	-0.30361	-0.0458919	-0.139328	-0.389136	0	0.00331351	NA
199497	-0.334126	0.0458245	-0.00853024	0.672206	NA	NA	NA	NA	NA	NA	NA	NA
199499	0.343907	0.248596	0.225556	0.213298	-0.108818	0.0645808	0.147989	0.133277	0.465926	0.116291	NA	NA
199501	0.235052	0.0843402	0.077112	0.463208	NA	NA	NA	NA	NA	NA	NA	NA
199503	0.0833216	0.238035	0.16289	0.135953	0.35261	-0.0549932	0.418392	0.361039	0.37321	0.286529	0.56965	NA
199504	0.237292	-0.255828	-0.412555	-0.102893	-0.721304	0.494775	0.222041	NA	NA	NA	NA	NA
199506	0.0666649	0.219112	0.0390108	0.114274	0.237618	0.274222	0.324715	NA	NA	NA	NA	NA
199508	0.352445	0.231066	0.326662	0.305479	0.480733	0.305798	0.381804	0.228085	0.301325	NA	NA	NA
199509	0.546573	0.455729	0.675729	0.0668694	0.632891	NA	NA	NA	NA	NA	NA	NA
199511	0.459369	0.475182	0.344772	0.773107	0.593032	NA	NA	NA	NA	NA	NA	NA
199512	-0.0837118	0.0662326	0.521019	-0.20745	NA	NA	NA	NA	NA	NA	NA	NA
199513	0.509012	-0.0124537	0.212251	-0.198632	NA	NA	NA	NA	NA	NA	NA	NA
199514	0.32837	0.302889	0.208213	0.336748	0.590049	0.5043	0.404858	0.383155	0.0752823	0.225151	0.445509	NA
199515	-0.0610308	0.361906	0.186237	0.275368	-0.0508234	0.183329	0.168708	0.405426	0.195244	NA	NA	NA
199516	0.429921	0.228667	0.455237	0.474976	0.405237	0.341891	0.398253	0.336428	0.585148	0.141165	NA	NA
199517	-0.460315	-0.510919	-0.119025	0.127558	0.155546	-0.37249	-0.468796	0.0726178	NA	NA	NA	NA
199518	-0.129627	-0.116133	-0.0509308	-0.0198565	-0.130976	-0.056198	0.034727	-0.161053	-0.113202	-0.0864377	-0.166467	-0.140902
199519	-0.234857	-0.403638	-0.145941	-0.0996772	0.104617	0.0738664	-0.0195952	-0.151884	-0.160242	-0.0671516	NA	NA
199520	-1.11489	-0.891183	-0.647408	-0.170223	-0.385968	-0.511771	-0.49728	-0.484226	-0.511556	-0.650002	-0.272445	-0.363028
199521	-0.0225905	-0.0748111	0	0.349166	0.099989	-0.0675829	0	-0.0420501	-0.0441007	NA	NA	NA
199524	0.972986	1.01042	0.553743	0.462127	0.813635	0.479896	0.800091	NA	NA	NA	NA	NA
199525	-0.465515	-1.01775	-0.656809	-0.810508	-0.515883	-0.852127	-1.20918	-0.579742	-0.865273	-0.954522	-0.72011	NA
199526	-0.52748	-0.399084	-1.38744	-0.511812	NA	NA	NA	NA	NA	NA	NA	NA
199527	0.04969	0.0740123	0.173169	0.220735	-0.0987131	-0.153391	0.0316713	-0.166208	NA	NA	NA	NA
199528	1.58147	1.63611	1.83708	1.73152	1.23856	1.29958	1.20399	1.32622	1.50045	NA	NA	NA
199529	0.0185656	0.202956	0.174917	0.256101	-0.0697402	-0.0657819	0.204672	0.158712	-0.0796645	-0.00201227	0.0631423	NA
199530	0.65768	0.508029	0.718312	0.386052	1.36815	1.0002	0.261525	0.382573	0.439312	0.637107	0.677874	NA
199531	0.525969	0.548171	0.495901	0.887787	0.616468	0.766141	0.803739	0.861104	0.914281	0.787043	1.00032	NA
199532	0.51439	-0.17307	0.227678	0.422805	0.391697	0.0296531	0.456243	-0.0469237	0.0132884	0.380376	NA	NA
199533	-0.741674	0.0403916	-0.249874	0.0616002	-0.000628421	-0.162649	0.00462665	-0.369787	NA	NA	NA	NA
199534	0.46188	0.243536	0.217225	0.427774	0.479926	0.654322	1.09001	0.899854	NA	NA	NA	NA
199535	-0.566393	-0.811124	-0.662918	-0.685715	-0.80067	-0.618012	-0.26751	-0.319709	-0.320617	NA	NA	NA
199536	0.546569	0.74444	0.674883	0.717714	0.711157	0.680505	0.996534	0.958572	0.855512	0.481378	NA	NA
199537	0.0826747	-0.227777	0.0230254	-0.116797	0.14132	-0.0783439	0.142745	-0.17534	-0.238697	NA	NA	NA
199538	-0.465593	-0.250629	-0.407751	-0.338304	-0.413321	-0.371301	-0.0123598	-0.176242	-0.246651	-0.253794	-0.441694	NA
199539	-1.24717	-1.00138	-0.964971	-0.967009	-0.749373	-1.34643	-0.929489	-1.21171	-1.26	-1.22462	-1.40863	NA
199540	-1.01499	-0.886565	-1.13159	-0.930098	-0.699057	-0.957812	-1.30153	-0.947798	-0.806701	-1.60401	-1.85933	NA
199541	-1.53335	-1.07266	-1.25656	-0.885006	-1.22043	-1.1682	-1.10104	-1.1786	-1.39903	-1.24663	-1.26095	-1.42571
199542	-0.225663	-0.389546	-0.223474	-0.222305	-0.277132	-0.22998	-0.484627	-0.434501	-0.561796	-0.291166	-0.48072	-0.777087
199543	-0.0115571	0	0.107744	0.190995	-0.225838	0.321673	0.0103031	-0.0594552	-0.334941	-0.125684	0.0123954	NA
199544	0.570387	0.469906	2.07209	0.997566	NA	NA	NA	NA	NA	NA	NA	NA
199545	-0.201057	-0.10315	0.072206	-0.0259326	0.0661467	-0.0246696	0.488016	0.188458	0.0577653	NA	NA	NA
199546	-0.543033	-0.331708	-0.0839559	-0.0575964	-0.0916231	0.170525	0.0522648	0.355637	0.175866	0.102297	NA	NA
199547	-0.233574	-0.411984	-0.0506	-0.0695008	-0.0338438	-0.0746274	-0.0590943	0.195541	NA	NA	NA	NA
199548	-0.0705176	0.448179	NA	NA	NA	NA	NA	NA	NA	NA	NA	NA
199549	0.397275	0.734505	0.251157	0.372841	0.423958	0.601468	0.337009	0.398033	0.326571	NA	NA	NA
199550	0.385564	0.235636	0	0.000927037	0.0405483	0.0581038	-0.550253	-0.583859	-0.488595	-0.380361	-0.527193	-0.48436
199552	0.747212	0.85464	0.479951	0.48	0.495629	0.157704	0.593535	0.632223	0.79979	NA	NA	NA
199553	-0.279907	0.100572	-0.0707472	-0.500748	-0.312295	-0.180322	0.0661442	0.162258	0	0.067603	NA	NA
199554	0.0675016	-0.180445	0.099971	0.277055	0.042644	0.143481	-0.078936	-0.000915953	0.29361	0.0833253	NA	NA
199555	0.372188	0.0735357	0.154754	0.0928949	-0.0804735	-0.187895	-0.108971	-0.277968	-0.175671	-0.165308	-0.241892	-0.128667
199556	-0.192865	-0.419265	-0.346573	-0.228642	-0.313522	0	0.0222043	-0.232248	-0.0329855	-0.00237925	-0.10479	NA
199557	-0.18789	-0.125583	-0.1029	-0.358788	-0.432389	0.050311	-0.291275	-0.277383	0.113515	-0.00177186	NA	NA
199558	0	0.0471819	0.0294898	0.248443	0.0593864	0.120116	0.000426491	-0.0837009	0.154742	0.135164	0.0235458	NA
199559	-0.333618	-0.255152	-0.17498	-0.356462	0.103415	0.00993667	-0.349343	-0.194874	-0.184608	NA	NA	NA
199560	0.297255	0.0815628	0.335755	0.286558	0.339522	0.411728	0.240831	0.54726	0.431555	0.42926	0.349826	NA
199561	-0.121882	-0.331915	-0.0646605	-0.111794	-0.385521	-1.44676	NA	NA	NA	NA	NA	NA
199562	2.79288	3.28874	2.29511	2.99633	2.54859	3.09825	3.52724	2.76843	2.64527	2.41582	NA	NA
199563	1.85405	1.7675	1.61332	1.74354	1.73882	1.31821	NA	NA	NA	NA	NA	NA
199564	1.44442	1.38823	1.29872	1.40122	1.16309	1.30419	1.20213	1.37938	1.37629	1.32248	1.56667	NA
199565	0.787568	0.510648	0.718534	0.745877	1.34914	1.31866	NA	NA	NA	NA	NA	NA
199566	0.339137	0.509284	0.49951	0.704458	0.445169	0.743617	0.572168	0.772115	0.632083	0.544359	0.613051	NA
199567	0.616129	0.71057	0.698732	0.601158	1.30432	1.12039	1.05908	0.965692	1.08122	NA	NA	NA
199570	0.728481	0.374972	0.502653	0.636454	0.562764	0.189974	0.398204	0.207849	NA	NA	NA	NA
199572	0.664814	0.861099	0.777642	0.251909	0.755556	0.943877	0.342716	0.145499	0.227416	NA	NA	NA
199573	-0.575693	0.295141	-0.253792	-0.380749	0.134811	-0.0661464	0.134319	NA	NA	NA	NA	NA
199574	0.561516	-0.664406	0.266385	0.201029	0.280632	0.199356	0.0354889	0.402883	0.0735957	-0.0590961	0.0247299	NA
199575	-0.305105	0.163487	0.070245	0.206944	-0.151255	-0.101988	-0.259006	0.378698	-0.0662714	-0.0665303	-0.0719247	0.000245192
199576	-0.0313359	-0.0331169	0.200754	0.151008	0.0502332	0.180333	0.242159	0.0249381	-0.00665117	-0.136465	-0.365477	NA
199579	-0.0166759	-0.035111	0.0305335	0.168167	-0.0589266	-0.142212	-0.139368	NA	NA	NA	NA	NA
199581	1.82843	1.55952	1.61926	1.64896	1.76945	1.82145	1.11354	1.17135	1.08895	1.62864	1.14111	1.43107
199582	0.60271	0.688373	0.69063	0.873494	1.04641	0.823821	0.521862	0.798515	0.740736	0.802675	NA	NA
199584	0.184059	0.224583	0.314011	-0.387257	0.296154	0.250912	0.13115	NA	NA	NA	NA	NA
199585	0.808255	0.709507	0.828465	1.02772	NA	NA	NA	NA	NA	NA	NA	NA
199586	-1.17194	-1.05712	-1.06258	-0.956296	-1.25479	-0.904333	-1.46899	-1.01937	-0.863616	-0.885665	-1.61292	NA
199587	-0.46311	-0.376845	-0.586677	-0.489723	-0.444896	-0.568712	-0.6274	-0.843166	-0.826637	-0.768886	-0.66637	NA
199588	-0.775905	-0.686743	-0.629544	-0.574296	-1.13687	-1.36469	-0.734545	-0.710175	-0.605484	-1.17337	NA	NA
199589	0.0185484	0.294439	0.0956924	-0.0185465	-0.00486657	NA	NA	NA	NA	NA	NA	NA
199590	0.462303	0.617333	0.577851	0.772986	0.77408	0.729822	0.222628	0.532588	0.0751421	0.684865	NA	NA
199591	0.715494	0.71768	0.904341	0.83852	1.1547	1.44746	0.897961	0.952634	0.958938	1.1592	0.880267	0.741976
199592	0.406447	0.253552	0.55083	0.654628	0.640326	0.643273	0.554316	0.486772	0.463132	0.177102	NA	NA
199593	-0.468191	-0.77853	-0.758773	-0.908534	-0.325844	-0.86512	-0.686592	-0.656975	-0.719045	NA	NA	NA
199595	0.691301	0.730699	1.02379	0.941896	0.869922	1.46701	1.28473	0.991727	0.918136	0.915595	NA	NA
199596	-2.55629	-2.58376	-1.83549	-1.58203	-1.80113	-1.86591	-1.88543	-1.64543	-1.9041	-1.6644	NA	NA
199597	-1.04023	-0.817825	-0.519665	-0.698597	-0.311586	-0.350847	-0.389089	-0.331926	0.0245964	-0.54206	-0.632836	NA
199598	1.0469	0.833119	0.916074	0.796762	0.898583	0.944496	0.629225	0.931227	0.877468	0.668007	0.765264	NA
199599	1.79679	2.0518	1.89716	1.90338	2.88308	1.7959	2.21634	1.53543	1.74029	1.50314	2.02518	NA
199600	0.135211	0.0770162	-0.0251891	-0.105011	0.0456103	0.0609359	-0.304367	-0.168638	-0.229508	-0.282742	-0.404233	-0.142305
199601	-0.226983	-0.190473	-0.225683	-0.396848	-0.377934	-0.571412	-0.289135	-0.280957	-0.222678	NA	NA	NA
199602	-0.0759891	-0.103244	0.626857	0.674481	0.518454	0.671776	0.426368	0.632212	0.501674	0.465154	0.581805	0.271152
199603	-0.320179	-0.634164	-0.207183	0.312176	-0.487945	NA	NA	NA	NA	NA	NA	NA
199604	-0.381808	-0.075415	-0.0716891	0.0595139	-0.410043	-0.374013	-1.58486	NA	NA	NA	NA	NA
199605	-0.528662	-0.306424	-0.0550374	-0.028978	-0.38831	-0.298904	-0.152318	-0.434404	-0.0102861	-0.681439	NA	NA
199606	-0.186958	-0.147546	-0.201679	-0.470872	-0.045935	-0.548643	-0.266445	-0.509841	-0.698099	NA	NA	NA
199607	-0.707203	-0.673364	-0.577169	-0.446107	-0.637438	-0.559175	-0.669756	-0.381135	-0.738493	NA	NA	NA
199608	-0.545156	-0.428851	-0.322396	-0.396421	-0.507481	-0.284536	-0.357356	-0.240328	-0.37361	-0.574784	-0.353337	NA
199609	-0.22052	-0.298963	-0.131382	-0.092993	0.139167	-0.508262	-0.14209	0.030737	-0.245825	-0.0640854	-0.106262	NA
199610	-0.0542815	-0.195462	-0.154243	0.0333674	-0.389534	-0.523117	-0.519276	-0.462846	-0.61184	-0.546242	-0.487698	NA
199613	0.0755485	0.389997	0.600996	0.434522	0.668159	0.61161	0.468985	0.461319	0.432564	0.54073	0.402522	0.80658
199614	0.484027	0.672244	1.02916	0.965146	0.861844	0.869464	1.01637	0.989155	1.32043	1.18604	1.05121	0.943551
199615	1.39261	1.38345	1.31748	1.14538	1.32494	1.46455	1.36218	1.4307	1.1304	1.80965	1.24326	NA
199616	0.74415	0.474486	0.701816	0.669245	0.851427	0.789517	0.558966	0.642613	0.916557	0.812998	0.555178	0.675253
199617	0.495921	0.576443	0.597444	0.560235	0.591148	0.857079	0.575864	0.401869	0.703864	0.5304	0.617906	0.829292
199618	-1.20919	-0.940129	-0.898675	-0.966716	-0.873296	-0.902355	-0.808354	-0.825969	-0.601392	-0.690205	-0.847619	-0.975116
199619	0.761186	0.675598	0.56948	0.674214	0.910436	0.838204	0.858716	0.86634	0.900974	1.01863	NA	NA
199620	0.560453	0.82904	0.60666	0.472269	0.764087	1.06871	0.930072	0.670078	0.740052	0.764009	0.510033	0.686768
199621	-1.10983	-0.974948	-1.12868	-1.04962	-1.0639	-1.04525	-0.998023	-1.03438	-1.15339	-0.905195	NA	NA
199622	-0.392305	-0.429824	0.244434	-0.374239	-0.367608	-0.0140678	-0.0134226	-0.409016	NA	NA	NA	NA
199623	0.254414	0.133851	-0.0179284	0.113127	0.306995	-0.0259406	-0.322938	-0.00122041	NA	NA	NA	NA
199624	-0.675599	-1.05289	-0.747179	-0.931988	-0.88824	-0.642916	-0.983182	-0.773126	-0.491389	-0.462666	-0.750078	-1.01959
199625	-0.211542	-0.408174	0.261333	-0.118251	0.266247	-0.182317	-0.275799	0.103818	0.0607549	NA	NA	NA
199627	-0.794012	-1.07627	-0.790508	-0.877949	-0.50553	-0.656002	-0.475815	-0.483533	-0.774069	-0.137482	NA	NA
199629	-0.576634	-0.62619	-0.355606	NA	NA	NA	NA	NA	NA	NA	NA	NA
199630	-0.103456	-0.663087	-0.30372	-0.27519	-0.319152	-0.182285	0.14984	NA	NA	NA	NA	NA
199631	0.0978844	-0.387878	-0.17602	0.0811812	0.854844	NA	NA	NA	NA	NA	NA	NA
199632	0.00981124	0.236155	0.308542	0.181262	0.106101	0.342163	0.112325	0.236929	0.151558	0.0829956	0.206993	NA
199633	-1.21615	-1.22321	-0.823699	-0.840972	-0.982121	-0.895627	-1.07832	-1.21407	-1.08559	-0.950532	-0.976878	-0.95056
199634	-0.919729	-0.651054	-0.786016	-0.768248	-0.786174	-0.885053	-0.876829	-0.711673	-0.714076	-0.781247	-0.969355	NA
199635	-0.136912	0.294882	0.528665	-0.367606	0.319079	0.686242	-0.0416552	NA	NA	NA	NA	NA
199636	0.657316	1.50248	0.641705	0.781557	0.791814	0.937801	1.16969	0.997109	0.886913	NA	NA	NA
199637	-0.682961	-0.789062	-0.924803	-1.2113	-0.93973	NA	NA	NA	NA	NA	NA	NA
199639	-1.4839	-1.81855	-1.03579	-2.26832	-1.35459	-2.15464	-2.10754	-1.58803	-2.06243	-1.6017	NA	NA
199640	-0.982518	-0.851844	-0.723743	-0.53337	-1.15857	-1.19911	-0.880159	-0.946335	-0.690413	-0.82938	NA	NA
199641	-1.85206	-1.93882	-1.19728	-1.28857	-1.15545	-1.04559	-1.20787	-1.18726	-1.12331	-1.19289	-0.755091	NA
199642	0.645826	0.573078	0.473639	0.577545	0.802744	0.837941	0.925307	1.10436	0.572475	0.73041	0.9517	0.720879
199644	3.33308	3.48448	3.01376	2.62463	3.94579	4.01933	3.85706	3.80335	3.6379	3.48673	3.36649	NA
199645	-0.579732	-0.747528	-0.466125	-1.03898	-0.634437	-0.53071	-0.471029	-0.403909	-0.6408	-0.632808	NA	NA
199646	-1.00668	-0.847086	-0.555007	-0.593278	-0.706548	-0.750795	-0.714859	-0.845938	-0.437032	-1.05293	-0.720308	-0.676989
199647	0.137033	-0.26308	-0.362342	-0.245451	-0.218684	-0.269637	-0.311615	-0.174811	-0.211885	-0.219457	-0.386901	NA
199648	-1.88653	-1.64406	-1.97706	-2.22851	-2.13325	-2.12897	-2.33267	-1.94906	-2.1173	-2.23137	-2.15478	NA
199651	0.600342	0.350901	0.575475	0.438899	0.512684	0.754498	0.614878	0.601264	0.579491	0.519958	NA	NA
199653	-0.0343676	-0.557371	0.675705	-0.761412	NA	NA	NA	NA	NA	NA	NA	NA
199654	0.162805	-0.422746	-0.398109	-0.228832	0.0212689	-0.379802	-0.41089	-0.532628	NA	NA	NA	NA
199655	0.0519572	-0.00523744	-0.0556769	-0.168869	0.164289	0.3051	-0.245142	0.0538842	-0.132831	-0.210355	-0.0271196	NA
199658	-0.0388197	0.248576	-0.252866	0.00156058	-0.206702	-0.717276	-0.543588	-0.583689	-0.811257	-0.486485	-0.388583	NA
199659	-0.116978	0.0154786	-0.00678858	-0.028485	-0.0456436	0.181163	0.252814	-0.101678	-0.0624838	0.0379698	-0.348206	NA
199660	-0.618276	-0.676063	-0.370662	-0.535763	-0.617805	-0.748766	-0.473514	-0.370164	-0.428618	-0.344476	-0.628229	-0.482425
199664	0.211508	0.337708	0.0696714	0.607319	0.654316	0.32522	0.548045	0.492272	0.248924	0.346015	0.49808	NA
199667	1.02263	0.778356	NA	NA	NA	NA	NA	NA	NA	NA	NA	NA
199669	0.0556546	0	0.00372797	-0.122784	0.235022	0.0771944	-0.142912	-0.159352	0.127905	0.103792	0.0131446	NA
199670	0.607146	0.561384	0.569374	0.586704	0.76463	0.447131	0.16706	0.273571	NA	NA	NA	NA
199671	1.01419	0.772682	1.00893	1.12555	1.17186	NA	NA	NA	NA	NA	NA	NA
199672	-0.0620831	-0.0307118	0.225329	0.000722003	-0.0395025	0.562888	NA	NA	NA	NA	NA	NA
199674	0.928247	0.557986	0.664306	0.689424	0.642893	1.397	1.12219	NA	NA	NA	NA	NA
199675	0.456752	0.377936	0.580698	0.986353	1.03762	NA	NA	NA	NA	NA	NA	NA
199676	0.489128	0.705495	1.25921	-0.390914	NA	NA	NA	NA	NA	NA	NA	NA
199677	0.538988	0.786926	0.605674	0.517306	1.06274	1.06902	1.12942	1.67011	NA	NA	NA	NA
199678	0.6621	0.833978	0.666317	0.889545	0.679081	1.03804	1.09449	1.14226	0.913624	1.02385	1.05863	NA
199679	0.618068	0.659661	0.647509	0.829872	1.16495	0.803611	0.891735	1.27185	0.856754	1.11227	0.795403	NA
199681	1.10877	1.17109	1.15363	1.44991	1.58895	1.54357	1.53617	0.973614	1.50197	1.30733	1.50002	1.15319
199682	-0.0974039	-0.136375	-0.204242	-0.0898832	-0.125785	-0.00783078	-0.390924	-0.39742	-0.39142	0	-0.240601	NA
199683	-0.344469	-0.272939	-0.380707	-0.164768	-0.579158	-0.21475	0.0462311	0.0833746	0.15814	-0.289579	0.13649	NA
199684	0.953227	1.0892	0.567209	1.58749	2.29218	NA	NA	NA	NA	NA	NA	NA
199687	0.884369	0.911498	0.37393	0.893277	0.43328	0.299504	0.606963	0.44915	0.593009	NA	NA	NA
199688	0.81052	0.623088	0.701217	0.806216	0.937782	0.957105	0.443802	-1.13237	0.806892	NA	NA	NA
199690	1.6553	1.45619	1.25019	1.62511	1.82549	2.13996	1.73468	1.76261	1.67383	1.90468	NA	NA
199691	-0.0345898	0.0479914	0.07607	0.222545	-0.0949449	0.513484	0.250594	0.319032	NA	NA	NA	NA
199692	-0.186291	-0.359973	-0.235339	-0.0980319	0.198311	0.0484897	-0.186602	-0.133951	-0.0165074	NA	NA	NA
199693	0.143372	0.0829529	0.192465	-0.00517832	0.161667	-0.126414	0.0573929	0.324325	0.416563	0.586378	0.135702	0.555743
199694	1.69435	1.48766	1.75499	1.72091	1.97599	2.18693	1.58444	1.67354	NA	NA	NA	NA
199695	0.676556	0.597446	0.822395	0.558747	0.704793	0.462344	0.736013	0.826004	1.04829	0.882037	0.567958	0.776316
199696	-0.349656	-0.252966	-0.420462	-0.358913	-0.597558	-0.621997	-0.437033	-0.750554	-0.4568	-0.480971	-0.576992	-0.655862
199697	-0.0459962	-0.10727	-0.0963623	-0.00372797	-0.0831416	-0.0779559	-0.0039374	0.0639369	-0.0939817	-0.152965	0.0329155	-0.00636753
199699	0.469179	0.431855	0.523983	0.448369	0.683464	0.601274	0.476951	0.480736	0.453494	NA	NA	NA
199701	0.496269	-0.0425393	0.00930795	0.558299	0.696699	0.784208	0.306534	0.747933	NA	NA	NA	NA
199702	-0.172275	0.120419	-0.109098	0.0759616	NA	NA	NA	NA	NA	NA	NA	NA
199703	-0.426552	-0.445023	-0.153727	0.00339267	-0.101159	-0.405719	-0.00224047	-0.203352	-0.225453	NA	NA	NA
199704	-0.0639006	-0.0904973	0.14846	0.0256038	0.477149	0.332979	-0.120042	0.630153	NA	NA	NA	NA
199705	-0.700121	-0.4164	-0.312018	-0.327145	-0.681898	-0.364455	-0.0438086	-0.00157486	-0.0465514	-0.188723	-0.0896604	NA
199707	0.743718	0.624375	1.13111	1.08244	0.856518	0.907441	1.16759	1.16495	0.72443	0.794511	0.72821	0.984324
199709	1.30145	0.204205	-0.0958766	0.010762	-0.201096	0.0460245	-0.253572	-0.118226	0.314897	0.37055	-0.144852	NA
199710	0.518454	0.876446	0.649428	0.494957	0.84872	0.685512	0.98084	0.847537	0.724501	0.749025	0.730794	0.878783
199711	0.558071	0.640066	0.586323	0.386711	0.715787	0.443767	0.871793	0.621775	0.451483	0.77195	NA	NA
199712	-0.102911	0.0799378	0.346062	0.0772679	0.124554	0.0518069	-0.0824586	-0.379501	-0.184233	0.199177	-0.096054	NA
199713	-0.248893	-0.753141	-0.651721	-0.504886	-0.512751	-0.701909	-1.0708	-0.878321	-0.620081	NA	NA	NA
199714	0.294672	0.665874	0.395716	0.655756	0.672374	0.420794	0.117779	0.232666	0.155728	0.355629	0.11843	0.219059
199716	0.424322	0.215237	0.393399	0.324171	0.304244	0.100472	0.22334	0.458554	0.13498	0.304222	0.627491	NA
199717	-0.495752	-0.964297	-0.896816	-0.888545	-0.123052	-0.315893	-0.190173	-0.374076	-0.536079	NA	NA	NA
199718	-1.21096	-0.628522	-0.870113	-0.534447	-0.986594	-1.02007	-0.828908	-0.754613	NA	NA	NA	NA
199719	0.17825	0.0160269	0.0410204	-0.388621	-0.202969	0.292233	-0.0529891	0.186711	0.0391751	-0.0297813	NA	NA
199720	-0.0995083	-0.332948	-0.138992	-0.0371379	0.0690057	0.103476	0.638815	-0.132576	NA	NA	NA	NA
199721	0.356558	0.0759999	0.557989	0.535058	0.341808	0.531012	0.371011	0.294552	NA	NA	NA	NA
199723	0.209685	0.170809	-0.0335651	-0.179734	0.189353	0.417413	0.185103	-0.147806	0.238962	0.0838382	NA	NA
199724	0.103277	0.236432	0.276612	0.37624	0.699792	0.500827	0.308557	0.673209	0.33044	0.584857	-0.152221	0.606039
199725	0.784689	0.650301	0.99498	0.61318	0.93153	1.40842	0.961266	1.24487	0.976615	1.1392	NA	NA
199726	0.303111	0.640487	0.287348	0.44593	0.681462	0.393118	0.93728	0.704303	0.566012	0.0193084	0.89052	NA
199727	0.245336	-0.383687	-0.127133	-0.0855007	-0.133043	-0.319331	NA	NA	NA	NA	NA	NA
199729	0.881673	0.865503	0.92618	1.14312	0.979194	0.959518	1.36776	1.42534	NA	NA	NA	NA
199730	0.509625	0.530935	0.461958	0.603268	0.181754	0.639841	0.454292	0.303522	0.284039	0.41786	0.874483	0.344821
199731	0.848016	1.06387	0.645311	0.807625	0.647895	0.956811	0.884882	0.579302	0.990618	0.682573	NA	NA
199732	0.8619	0.702666	1.09887	0.814694	1.16411	1.01713	1.02482	1.22521	0.731828	0.936302	1.14849	1.0017
199733	-0.30678	-0.174795	-0.110979	-0.286411	0.132307	-0.314197	-0.207435	0.170191	NA	NA	NA	NA
199734	1.34537	5.27096	NA	NA	NA	NA	NA	NA	NA	NA	NA	NA
199735	0.319734	0.560703	0.458632	0.617183	0.616883	0.386713	0.479685	0.542015	NA	NA	NA	NA
199736	0.569566	0.337417	0.647775	0.354208	0.446734	0.481437	0.52783	0.153826	0.447192	0.464248	NA	NA
199737	0.50856	0.207822	0.172382	0.468566	0.229187	0.614812	0.417368	0.390407	0.159799	0.152584	0.461997	NA
199738	-0.0407994	-0.350241	-0.137775	-0.211958	0.205043	0.0844809	0.184488	0.17714	-0.324039	NA	NA	NA
199739	-0.269168	-0.255967	-0.31242	-0.366234	-0.423925	-0.424489	-0.649452	-0.434965	-0.670255	-0.267549	-0.442352	-0.0927859
199740	-0.243509	-0.363873	0.0745679	-0.36382	-0.362176	-0.583223	-0.469427	-0.198932	-0.114978	-0.55931	NA	NA
199741	-0.382038	-0.486662	-0.616168	-0.397097	-0.866912	-0.867504	-0.273321	0.0235994	-0.36227	-0.787823	-0.70695	NA
199742	0.0431836	0.225508	0.0576711	0.130304	-0.192757	0.00137539	0.0025499	NA	NA	NA	NA	NA
199743	0.780823	0.419385	1.03551	0.473607	0.138644	0.122687	0.238431	0.0412817	NA	NA	NA	NA
199745	0.31989	0.226773	0.264953	0.395876	0.496654	0.323179	0.277655	0.438421	0.593802	0.357892	0.565959	NA
199746	0.248617	-0.171881	0.0536858	0.260332	0.14541	0.0467654	0.207551	-0.0484741	0.824109	0.257143	NA	NA
199747	-0.0382161	0.0922205	0.380165	0.291336	0.157298	0.301772	-0.242189	0.0537695	-0.0541796	0.193331	NA	NA
199748	-0.587563	-0.548079	-0.414069	-0.545527	-0.118427	-0.149598	-0.138684	-0.0149709	-0.482554	-0.225454	NA	NA
199749	-1.12471	-0.994036	-0.705812	-0.804906	-1.13318	-0.967202	-0.579521	-0.547975	-0.502968	-0.666235	-0.747733	-0.640645
199750	0.198851	0.311129	0.245822	0.229204	0.046314	0.0231267	0.125628	0.381193	0.206089	0.188214	-0.000356374	0.168083
199751	0.55242	0.494362	0.562108	0.78872	0.491453	0.620988	1.16627	1.26279	1.05567	0.868057	0.687743	NA
199752	0.244081	0.128357	0.0486026	0.148107	0.108124	0.770201	0.172414	-0.00801113	0.351993	-0.00395015	0.0661465	-0.0125971
199754	-0.537542	-0.294003	-0.454066	-0.335083	-0.732917	-0.493568	-0.270004	-0.697077	-0.597556	-0.544671	-0.426792	-0.74212
199755	0.113552	0.0784423	0.14707	0.140422	0.114321	0.321357	-0.291721	-0.0219202	-0.195275	-0.0794131	-0.100033	NA
199756	0.314955	-0.15318	-0.149453	-0.0112472	-0.0571604	-0.0666715	0.148515	-0.245397	-0.193906	0.0398888	0.138134	0.0178181
199757	0.297959	0.136539	-0.130834	0.0401617	0.0226863	0.208047	-0.11595	-0.289695	NA	NA	NA	NA
199758	0.400323	0.399674	0.301054	0.239272	0.230705	0.108111	0.07817	0.222253	0.145449	0	0.375379	0.265395
199759	-0.133549	0.0768223	-0.0957003	0.163863	-0.18326	0.279511	0.270261	0.25728	-0.334299	NA	NA	NA
199760	0.272663	0.0148409	0.480407	0.144922	0.167834	0.295882	0.0198827	-0.045511	0.231216	0.106883	0.187877	0.0459526
199762	0.862144	0.158529	0.768022	1.09593	0.640587	NA	NA	NA	NA	NA	NA	NA
199763	0.134334	0	0.139166	0.0459219	-0.130402	-0.200219	-0.125048	-0.42267	-0.160077	0.0449525	-0.28019	0.112198
199765	0.0899523	0.196823	0.249952	0	-0.00190572	-0.0172576	0.0467764	0.265997	0.222325	0.126997	0.20053	NA
199766	1.12337	0.165211	0.768152	0.245997	1.74466	1.3029	1.00407	NA	NA	NA	NA	NA
199767	-0.0167266	0.0411391	-0.189752	-0.178673	-0.00265863	-0.152552	-0.031518	-0.00120201	-0.215587	-0.426268	-0.25791	NA
199768	-0.0220485	-0.203703	-0.142876	-0.360874	-0.215392	-0.138205	0	-0.313691	0.004371	-0.134684	-0.245662	-0.316369
199769	0.562401	0.965432	0.500842	1.00806	1.05624	NA	NA	NA	NA	NA	NA	NA
199771	-0.871361	-0.94253	0.00393233	0.17606	0.578383	0.693824	0.955602	1.30298	0.993001	0.852116	0.584158	NA
199772	-0.38625	-0.119865	-0.0500078	-0.150553	-0.0150564	-0.0235665	-0.097987	0.0667201	-0.404056	-0.0922897	NA	NA
199773	-1.96741	-1.87035	-1.44038	-1.45901	-1.6768	-1.64668	-1.31406	-1.21916	-1.16429	-1.07665	-1.19392	NA
199774	1.05597	0.946004	1.1069	0.933961	1.33104	1.23111	1.09723	1.39254	1.05327	NA	NA	NA
199775	-1.59436	-1.11681	-1.10854	-0.953025	-1.11242	-1.03619	-0.918319	-0.901173	-0.733829	-0.883425	-0.993606	-1.14983
199776	-0.772495	-1.18962	-0.612065	-0.773607	-1.1705	NA	NA	NA	NA	NA	NA	NA
199777	-0.0783125	-0.168517	0.131629	-0.332641	0.168793	-0.324503	0.0626533	-0.0401414	-0.0352568	0.164409	-0.415159	NA
199778	-1.15774	-0.0271057	NA	NA	NA	NA	NA	NA	NA	NA	NA	NA
199779	-0.199484	-0.0791361	-0.468585	-0.370249	-0.363603	-0.284839	-0.222021	-0.476435	-0.529272	-0.623182	-0.153453	NA
199780	0.0461478	0.00306704	0.333764	0.140803	0.102593	0.217918	0.0269053	0.23168	0.348452	0.337677	NA	NA
199783	0.0347748	0.162247	1.16228	1.24581	1.56636	1.75222	1.49267	1.6462	1.49667	1.95802	1.69904	NA
199786	0.734066	0.397831	0.674504	0.337304	0.513781	0.693883	0.400245	0.955997	0.618574	NA	NA	NA
199788	0.694007	0.539194	0.791077	0.432631	0.462878	0.397036	0.469345	NA	NA	NA	NA	NA
199789	1.23527	0.994687	1.63879	1.33943	1.28673	1.18508	1.29264	1.39668	1.48388	1.0641	1.37578	1.15624
199790	1.72661	2.02409	2.04457	2.02441	1.99726	2.10217	1.8683	1.78832	2.03747	2.0376	2.0376	1.58436
199791	1.33745	1.25162	1.28629	1.75641	1.47851	1.62803	1.27546	0.93857	1.442	1.47908	1.29049	NA
199792	1.08429	0.901938	1.15586	1.08836	1.41008	1.57218	1.25072	1.49373	1.20743	1.24092	1.60773	1.32991
199793	0.981907	0.756329	0.87829	0.745381	0.952845	1.04952	1.01133	1.31043	1.32191	1.41904	1.22698	NA
199794	0.234655	0.0521083	0.319821	0.0497094	0.575105	0.302202	0.4508	0.611349	0.540395	0.772757	0.590361	NA
199796	-0.828695	-1.07522	-0.926353	-1.30034	-1.16538	-1.2173	-1.06437	-0.901561	-0.784065	-1.19796	-1.1159	NA
199797	-0.875047	-0.958643	-1.26512	-0.863783	-1.43801	-0.570296	-1.14925	-0.753268	-0.908676	-0.830778	NA	NA
199799	-0.545061	-0.325699	-0.724603	-0.295612	-0.684205	-0.358214	-0.579785	-0.308437	-0.202679	-0.22837	-0.34497	-0.165835
199800	0.100139	-0.0923029	-0.184739	0.118139	-0.0585797	-0.141947	-0.385615	-0.196544	-0.163386	NA	NA	NA
199801	0.189421	0.349043	-0.272315	-0.135135	-0.201696	-0.384753	0.0853529	0.126151	0.173295	0.129893	0.01484	NA
199802	-0.496508	-0.524525	-0.642793	-0.757673	-0.620363	-0.620118	-0.317404	-0.481386	-0.5672	-0.294281	NA	NA
199803	0.15388	-0.0396252	0.109372	-0.0680084	0.267526	0.309469	0.270036	0.608391	0.375736	0.144956	0.225088	NA
199804	0.59922	0.729712	0.802648	0.716425	0.903208	0.932828	1.1383	0.85793	NA	NA	NA	NA
199805	-0.62777	-0.541761	-0.298545	-0.111411	-0.655227	NA	NA	NA	NA	NA	NA	NA
199806	0.354636	0.455821	0.722375	1.5307	0.880264	0.41741	0.319692	0.977775	NA	NA	NA	NA
199807	0.664638	0.776929	0.570792	0.979725	0.902256	0.851204	0.398058	NA	NA	NA	NA	NA
199808	0.25804	0.141835	0.216553	0.0910792	0.170695	0.314491	0.287844	0.206426	-0.0421747	0.171456	-0.117479	0.224325
199809	-0.1124	-0.36607	0.0114787	0.0593012	-0.0268134	-0.13784	NA	NA	NA	NA	NA	NA
199810	-0.336489	-0.0940077	-0.137422	0.0532847	-0.156457	-0.0540195	-0.0977204	0.302012	0.063934	0.0850838	NA	NA
199811	0.306448	0.0519741	-0.205112	0.691737	0.146492	0.213371	0.0748211	-0.00214227	NA	NA	NA	NA
199812	0.461283	0.537093	0.724396	0.868497	0.880437	0.701161	0.357402	0.459027	0.302576	0.31512	0.590011	0.397281
199813	-0.370117	-0.305947	-0.612284	-0.0312056	-0.397393	-1.39868	-0.421451	-0.367871	-0.0509197	NA	NA	NA
199816	0.355156	0.333707	NA	NA	NA	NA	NA	NA	NA	NA	NA	NA
199818	0.00977687	-0.029057	-0.175995	-0.296637	0.0742725	0.140599	0.52926	0.149453	NA	NA	NA	NA
199820	0.00620765	-0.190219	-0.132133	-0.185391	-0.371338	-0.452834	-0.118475	-0.168236	-0.221271	-0.212022	0.0793887	0.149658
199821	-0.65144	-0.72262	-0.741173	-0.685439	-0.717547	-0.580987	-0.341648	-0.512723	-0.227251	-0.492937	-0.35931	NA
199824	1.06487	0.630326	0.793905	0.533231	0.99182	0.597166	0.289173	0.694624	0.473577	0.784421	NA	NA
199825	1.40474	0.968431	1.10997	1.30921	1.14496	0.324003	0.712495	0.657458	0.730164	0.700387	1.0516	0.834039
199827	0.292498	-0.121718	0.456833	0.17403	0.543637	NA	NA	NA	NA	NA	NA	NA
199828	0.325972	0.382128	0.315726	0.274969	0.330215	0.251255	-0.115976	-0.177079	0.0414719	0.319246	0.189696	0.450646
199829	0.902828	1.15473	1.03316	1.00826	0.671612	0.886135	0.960727	1.01206	0.894453	1.10003	0.769623	NA
199831	0.425703	0.43642	0.311754	0.0553449	0.75703	NA	NA	NA	NA	NA	NA	NA
199836	0.322985	0.340062	NA	NA	NA	NA	NA	NA	NA	NA	NA	NA
199840	-0.175253	0.115456	0.199761	NA	NA	NA	NA	NA	NA	NA	NA	NA
199841	0.0387191	0.169031	0.135061	0.0114454	0.226909	0.297352	0.0171693	-0.0522188	NA	NA	NA	NA
199842	0.189856	-0.127585	-0.00606359	0.288381	-0.249207	-0.482267	-0.354383	-0.520379	-0.433522	-0.531115	NA	NA
199843	-0.766539	-0.67075	-0.764626	-0.958236	-0.976735	-0.946136	-0.967886	-1.11806	-0.72534	-0.996711	-1.15418	NA
199846	-0.228899	0.127059	NA	NA	NA	NA	NA	NA	NA	NA	NA	NA
199847	0.786721	-0.340286	-0.228131	NA	NA	NA	NA	NA	NA	NA	NA	NA
199848	-0.195681	0.0676657	0.200673	-0.370673	NA	NA	NA	NA	NA	NA	NA	NA
199850	0.344206	0.192937	0.296679	-0.22173	-0.233749	-0.0193923	NA	NA	NA	NA	NA	NA
199852	-0.279072	0.367824	NA	NA	NA	NA	NA	NA	NA	NA	NA	NA
199853	0.425391	0.336125	0.366743	NA	NA	NA	NA	NA	NA	NA	NA	NA
199854	0.279378	0.449812	-0.00935347	NA	NA	NA	NA	NA	NA	NA	NA	NA
199855	0.170605	0.668533	-0.138131	NA	NA	NA	NA	NA	NA	NA	NA	NA
199856	1.02639	0.830102	1.07993	1.05974	0.945601	0.973062	0.863913	NA	NA	NA	NA	NA
199857	0.189008	0.187584	0.0380004	0.130825	0.571895	0.339055	0.0496141	0.877093	NA	NA	NA	NA
199858	-0.781658	-0.571678	-0.804199	-0.868093	-0.696022	-0.747463	NA	NA	NA	NA	NA	NA
199859	0.124325	-0.0781171	-0.187782	-0.274003	-0.367322	-0.281885	-0.269049	-0.440919	-0.125111	NA	NA	NA
199860	-0.443938	-0.0221981	-0.386945	-0.405301	-0.924899	-0.556306	-0.554361	-0.361632	-0.179645	-0.0123061	-0.0937451	NA
199861	0.16552	0.124194	0.276886	0.258873	0.213982	0.313689	0.147975	0.678533	NA	NA	NA	NA
199863	-0.646208	-0.339655	-0.401778	-0.89968	-0.77196	-1.06079	-2.12444	-1.11693	-0.91959	NA	NA	NA
199865	0.399426	0.498035	0.327479	0.1146	NA	NA	NA	NA	NA	NA	NA	NA
199867	-0.0958622	0.23937	0.590136	0.921489	1.09417	1.07915	0.972089	1.17066	1.04703	0.736074	1.43727	NA
199870	0.628919	0.57791	0.304667	0.897294	0.501531	0.704778	0.475114	0.817137	0.824643	NA	NA	NA
199871	1.08893	1.07823	0.915016	0.743098	0.643571	0.770861	1.03844	1.17543	1.31804	0.861914	1.11453	NA
199874	0.0859185	0.0174358	0	-0.499698	-0.444254	NA	NA	NA	NA	NA	NA	NA
199875	0.669595	0.375222	0.397907	0.809358	0.948577	0.578951	NA	NA	NA	NA	NA	NA
199876	0.0539676	0.127041	0.493784	0.237973	-0.231602	-0.0954299	0.303656	0.296997	0.0655855	NA	NA	NA
199877	0.399803	0.0489064	0.14984	0.190669	-0.143857	0.290682	0.709377	0.644723	0.356371	NA	NA	NA
199878	0.134825	-0.0542612	0.0538296	0.118992	0.0873562	0.0811891	0.240003	NA	NA	NA	NA	NA
199879	0.977265	0.903614	0.778506	0.655107	0.957677	0.813402	1.01961	0.640051	1.4214	1.17373	NA	NA
199881	0.482267	0.774637	0.565917	0.906119	0.506684	0.755141	1.12855	0.992592	0.911234	0.874986	0.687694	NA
199882	-0.227841	-0.161088	-0.0487948	-0.215349	-0.260564	0.149602	-0.246202	0.0777369	0.101379	0.301868	NA	NA
199883	-0.727906	-0.60077	-0.364699	-0.323208	0.010287	NA	NA	NA	NA	NA	NA	NA
199884	0.306071	0.383285	0.435208	0.335881	0.424238	0.498214	0.339783	0.44725	0.526923	0.281755	0.423085	0.339441
199885	0.444835	0.816526	0.786272	0.887357	1.01412	0.700237	0.829094	0.820274	0.636309	0.606923	0.924847	0.901957
199886	2.28278	2.31077	2.03747	2.38084	2.56643	2.36923	2.03669	2.37383	2.45524	NA	NA	NA
199887	1.90259	1.76857	1.79927	1.31336	1.70571	1.28047	2.11824	NA	NA	NA	NA	NA
199889	1.2969	1.07786	0.990294	0.933751	1.05518	1.50929	1.29208	1.24226	1.27985	NA	NA	NA
199890	0.590569	0.944037	1.08552	0.894547	0.703139	0.731471	0.814823	1.12065	0.721316	0.705565	0.55733	NA
199891	1.46293	1.77809	1.51478	1.8525	2.08196	2.14929	1.99946	1.71771	2.18845	2.14042	2.15481	2.0355
199892	1.24326	1.29485	1.73416	1.58246	1.61792	1.81041	1.61335	1.87129	1.05795	1.02853	0.760801	1.87489
199893	0.964471	1.23286	NA	NA	NA	NA	NA	NA	NA	NA	NA	NA
199894	0.836092	0.489606	1.07094	0.905812	0.9711	1.01258	0.856682	NA	NA	NA	NA	NA
199895	0.355124	0.407885	0.273515	0.264476	-0.576011	NA	NA	NA	NA	NA	NA	NA
199896	0.733103	0.693727	0.65525	0.418348	0.524665	0.630563	0.873644	NA	NA	NA	NA	NA
199897	1.16736	1.4634	1.51706	1.92492	1.92975	1.94211	2.3785	2.51099	1.7197	1.75455	1.43003	NA
199898	-2.07648	-2.67523	-2.50914	-2.13229	-2.17032	-1.98228	NA	NA	NA	NA	NA	NA
199900	-0.796101	NA	NA	NA	NA	NA	NA	NA	NA	NA	NA	NA
199902	-0.389508	-0.602883	NA	NA	NA	NA	NA	NA	NA	NA	NA	NA
199903	0.266054	0.296974	0.705289	0.7108	NA	NA	NA	NA	NA	NA	NA	NA
199904	-0.201615	NA	NA	NA	NA	NA	NA	NA	NA	NA	NA	NA
199906	-1.03307	-0.238531	-0.353208	-0.863214	-0.455459	NA	NA	NA	NA	NA	NA	NA
199907	-2.07912	-2.26485	-1.58651	-1.56662	-1.23851	-1.06722	-1.30967	-1.71928	-1.70742	-1.91168	-1.53982	-1.45361
199908	-0.394009	-0.659491	-0.495391	-1.01013	-0.669135	-1.21717	NA	NA	NA	NA	NA	NA
199909	-0.790375	-0.55997	-0.533455	-0.389622	-0.90733	-1.00958	-0.392101	-0.0719735	-0.376032	-0.180612	NA	NA
199913	-0.0699819	-0.181648	-0.296102	0.0574175	-0.119147	-0.173015	0.0416722	-0.350559	NA	NA	NA	NA
199914	0.137466	-0.0180646	-0.132728	-0.161249	0.126707	0.38497	0.290512	0.228383	-0.46113	0.417648	NA	NA
199915	-0.472608	-0.0151509	-0.482513	-0.0350192	-0.1507	-0.316828	-0.223959	-0.373762	-0.405581	-0.395436	NA	NA
199916	-0.59762	-0.396785	-0.0540347	-0.284359	0.203085	0.341759	0.151467	-0.0901636	NA	NA	NA	NA
199918	-1.21383	-1.73717	-1.38835	-1.46133	-1.76512	-1.51095	-1.36194	-1.51638	-1.30789	-1.43819	-1.48738	-1.49075
199921	0.30404	0.17337	0.775452	0.499671	0.582904	0.225655	0.413109	NA	NA	NA	NA	NA
199922	-0.0557066	-0.232351	0.074282	0.126873	-0.18365	1.2446	0.134463	0.434693	0.525802	NA	NA	NA
199923	-0.060108	0.0784794	-0.459405	-0.280675	-0.0191621	0.0866922	0.313841	0.122365	NA	NA	NA	NA
199924	0.078615	-0.409842	0.0815019	0.567271	NA	NA	NA	NA	NA	NA	NA	NA
199925	0.138711	0.318082	0.0946678	-0.00163722	0.603141	0.269765	NA	NA	NA	NA	NA	NA
199926	0.186626	0.0586022	0.048827	0.491574	0.280811	0.231246	0.310358	0.343576	0.361825	0.286912	NA	NA
199927	-0.00100719	-0.152181	-0.0715545	-0.376334	0.0397645	-0.259847	-0.417768	-0.100412	NA	NA	NA	NA
199928	-0.0852654	-0.0525214	-0.0839571	0.230477	0.361715	NA	NA	NA	NA	NA	NA	NA
199929	-1.01011	-0.611199	-0.180386	-0.50644	NA	NA	NA	NA	NA	NA	NA	NA
199930	-0.542016	-0.563841	-0.746	-0.805489	-0.864853	-1.02072	-0.636671	-0.657347	-0.657954	NA	NA	NA
199931	-0.355421	-0.790467	-0.523375	-0.399414	-0.613406	-1.13341	NA	NA	NA	NA	NA	NA
199932	-0.876268	-0.486116	-0.581134	-0.661456	-0.487272	-0.807298	-0.664247	-0.230269	0.103254	NA	NA	NA
199933	-0.158723	0.411484	-0.166196	-0.175722	0.292199	NA	NA	NA	NA	NA	NA	NA
199934	-0.0405386	-0.0201769	-0.154917	0.0467492	-0.125303	-0.053189	-0.44689	-0.44355	-0.587078	-0.454019	-0.34169	-0.343209
199935	-1.13466	-0.829736	-1.10866	-0.728204	-0.715165	-0.711954	-0.452239	-0.72077	-1.06015	-0.729484	-0.720046	NA
199936	-0.209483	-0.285975	-0.0435733	-0.00888184	-0.39673	-0.377951	-0.14623	-0.283589	-0.128716	-0.690157	NA	NA
199939	0.548261	0.506351	0.41361	0.283919	0.223714	0.332299	0.0708361	-0.0156635	0.0789751	0.0599406	0.357453	0.136261
199940	0.400721	0.270138	0.0241387	-0.0443932	0.375578	0.0932482	0.646492	0.492992	0.318897	0.518435	0.120375	0.201437
199941	0.0792394	0.161098	0.313362	0.403457	0.0103028	0.118442	0.149979	0.223912	0	0.00379107	NA	NA
199942	-0.294123	-0.0125092	-0.0494894	-0.100481	-0.222233	-0.499975	-0.0402732	-0.0136549	0.0253249	-0.131455	NA	NA
199943	0.262313	0.314026	0.363822	0.113271	0.177989	0.522581	NA	NA	NA	NA	NA	NA
199944	-0.908488	-0.2586	-0.599137	-0.499488	-0.0372672	NA	NA	NA	NA	NA	NA	NA
199947	-0.563889	-0.509387	-0.470559	-0.735243	-0.928664	-1.2661	NA	NA	NA	NA	NA	NA
199948	-0.333889	0.575749	-0.46001	0.00128316	NA	NA	NA	NA	NA	NA	NA	NA
199950	1.86163	1.97542	1.66033	2.06996	1.94287	1.97101	2.52355	2.0605	2.28462	2.23422	2.11767	NA
199951	0.270652	-0.526301	NA	NA	NA	NA	NA	NA	NA	NA	NA	NA
199952	-0.509983	-0.412107	-0.179183	0.255033	0.544074	-0.231906	NA	NA	NA	NA	NA	NA
199953	-0.943782	-0.874879	-0.639861	-0.678043	-0.817566	-0.928013	-0.45327	-0.625227	-0.544939	-0.597583	-0.619786	-0.873255
199954	-0.605903	-0.980447	-0.455146	-0.791545	-1.29003	-1.20415	-1.59199	-0.40955	-1.07502	NA	NA	NA
199955	-1.28378	-1.4389	-0.904131	-0.785625	-0.943729	-0.356109	-1.06128	-1.46816	-1.12111	NA	NA	NA
199956	-1.15152	-0.884604	-1.19829	-1.12547	-1.30507	-0.853479	-0.904292	-0.758574	-0.46636	-1.11707	-0.800559	NA
199957	0.972666	1.20882	0.517495	0.922328	1.40959	1.4028	1.44476	1.64902	1.35754	1.64371	1.48655	NA
199958	1.17945	1.14475	0.985954	0.934775	1.31462	1.65174	1.80608	1.38968	1.61014	NA	NA	NA
199960	0.695925	0.625691	0.819603	0.758172	0.658463	0.845044	1.17651	0.937574	0.642655	0.767658	NA	NA
199961	0.00205678	0.157355	-0.103532	-0.146607	-0.200951	-0.0976164	0.241995	-0.204766	-0.32101	0.0319993	0.0715933	NA
199962	0.0409074	0.213767	0.223942	0.117826	0.282517	0.164814	0.0626791	0.233571	0.259936	0.257734	0.196366	0.347713
199963	-0.00325534	0.0575876	-0.380105	-0.193874	0.168002	0.221642	0.240595	0.152282	-0.0820358	0	0.0584272	0.113187
199964	-0.42767	-0.36551	-0.183138	-0.393743	-0.284413	-0.135176	0.166861	-0.204688	0.0491833	-0.269209	NA	NA
199965	-1.05108	-0.887368	-0.948412	-0.859417	-0.941871	-0.832066	-1.06588	-0.859916	-0.829073	-0.7787	-0.945056	NA
199966	-0.304337	-0.300964	-0.391528	-0.58822	-0.438984	-0.60975	-0.715974	-0.810956	-0.420272	-0.566169	-0.478166	-0.239338
199967	-0.361614	-0.535145	-0.644147	-0.313016	-0.419927	-0.306366	-0.142424	-0.334785	-0.321721	-0.361511	-0.436451	-0.450174
199968	0.68337	0.701543	0.667129	1.08314	1.51744	0.920428	NA	NA	NA	NA	NA	NA
199969	1.7537	1.63809	1.53921	1.82596	1.72229	1.82866	0.968991	0.910929	1.158	1.1405	1.44918	1.11501
199970	-0.194538	-0.248512	0.485961	-0.0831085	-0.163765	-0.110979	-0.311973	0.0352171	-0.296266	0.018954	0.145968	NA
199972	0.399833	0.408318	0.363484	-0.139265	0.60332	0.401961	-0.556247	0.435423	NA	NA	NA	NA
199975	-0.50362	0.00149227	0.0194582	0.810022	NA	NA	NA	NA	NA	NA	NA	NA
199977	0.457883	0.778484	0.428958	0.348665	0.734113	0.742164	1.21054	0.528073	1.0175	0.80078	NA	NA
199981	-0.316024	-0.578888	-0.521377	-0.472588	-0.311446	-0.0997737	-0.353273	-0.52099	-0.247317	-0.257818	-0.170401	-0.187601
199982	-0.175186	0.103003	0.0695314	0.291821	0.492217	0.594578	0.115242	0.631056	NA	NA	NA	NA
199983	-0.29944	-0.342928	-0.165347	-0.0330358	-0.394009	-0.0152015	NA	NA	NA	NA	NA	NA
199984	-0.0630984	-0.113367	0.0995203	-0.381051	-0.455539	0.0925523	-0.471352	NA	NA	NA	NA	NA
199985	-1.08997	-0.38602	-0.639508	-0.876234	-0.484206	-0.651169	-0.122055	-0.296266	NA	NA	NA	NA
199987	-0.186988	-0.25004	-0.17839	-0.0655464	-0.248112	-0.345059	-0.0922636	0.0195199	-0.0987328	0.0277868	NA	NA
199988	0.258779	0.210623	0.348441	0.322973	0.322776	0.285356	0.924415	0.563923	0.663996	NA	NA	NA
199990	-1.95614	-1.5732	-1.29975	-1.5025	-1.70534	-1.7401	-1.67861	-1.61396	-1.2713	-1.48028	-1.92	-1.72645
199991	-0.985159	-1.2555	-0.760404	-0.843755	-1.32723	-0.937846	-1.24148	-0.915976	-1.24578	-1.23915	NA	NA
199992	-0.144023	-0.335569	-0.166164	-0.166032	0.146475	0.198703	0.0796263	0.00665118	0.238729	0.121568	NA	NA
199993	0.285657	0.387909	0.372389	0.392015	0.522283	0.20407	0.0627894	0.356886	0.280248	0.491986	NA	NA
199994	-0.21184	-0.407253	-0.176695	-0.646533	-0.528159	-0.91602	-0.508128	-0.364921	-0.858847	-0.381667	-0.394257	NA
199995	-2.41373	-2.61869	-2.25482	-2.3138	-2.69624	-2.12021	-2.22874	-2.27647	NA	NA	NA	NA
199996	-0.743321	-0.721922	-0.513699	-0.519932	-0.451328	-0.320465	0.168805	-0.15963	-0.20176	NA	NA	NA
199997	-1.7866	-1.97509	-1.42169	-1.33124	-1.3015	-1.52593	-0.956837	-1.5973	-1.36367	-1.14376	-0.994733	-1.42463
199998	-0.126764	-0.202311	-0.184368	-0.150337	-0.110797	-0.205083	0.11824	-0.217766	-0.27347	NA	NA	NA
199999	-0.202555	-0.339945	-0.180844	-0.156104	-0.319908	-0.143832	-0.327121	-0.327074	-0.368769	-0.337399	NA	NA
200001	-1.19331	-1.16532	-0.926221	-0.958549	-1.09347	-0.825145	-0.839053	-1.17707	-1.056	-0.931701	NA	NA
200002	0.0874304	0.112204	0.336057	0.240698	0.142633	-0.113363	-0.151675	-0.105015	-0.00812726	-0.0745583	-0.148924	NA
200003	-0.13716	0.110129	0.253121	0.209775	-0.193622	-0.259363	NA	NA	NA	NA	NA	NA
200004	-0.0970968	-0.0973655	-0.0313793	-0.0675211	-0.040563	0.0414293	0.260475	0.427873	0.0640552	0.185549	0.0731752	NA
200006	1.93881	2.07593	1.81401	1.47306	1.91792	2.37367	2.25104	2.26678	NA	NA	NA	NA
200007	0.425296	0.507034	0.283733	0.480224	0.538147	0.413707	1.27126	NA	NA	NA	NA	NA
200008	0.37333	0.45827	0.186715	0.321245	NA	NA	NA	NA	NA	NA	NA	NA
200009	-1.18666	-0.968556	-0.903147	-1.14179	-0.787529	-0.667243	-0.712025	-0.474887	-0.683035	-0.67285	NA	NA
200010	-0.240954	-0.243563	-0.159354	-0.244376	-0.443376	-0.375789	-0.0495733	0.241052	-0.0364791	-0.490044	NA	NA
200013	-1.13694	-1.10892	-0.946965	-0.807069	-0.694965	-0.791731	-0.956963	-0.81484	-0.726935	-0.690895	-0.549328	-0.537718
200014	-0.0330777	0.0876746	0.0049533	0.0815427	0.144192	-0.0399023	0.0207283	0.134616	0.496846	-0.000268804	0.0481583	0.136952
200016	-0.71937	-0.548949	-0.726546	-0.373212	-0.539659	-0.410224	-0.916109	-0.853944	-0.688875	-0.869614	-0.861744	-0.740799
200017	-0.857767	-0.776734	-0.319844	-0.57538	-0.359013	0.0432507	-0.101913	-0.0124847	0.0107588	0.20361	NA	NA
200018	-0.134752	-0.539335	-0.38502	-0.771458	-0.541313	-0.16688	-1.00287	-0.240471	-0.257104	-0.632428	-0.521113	NA
200019	-0.24152	-0.366193	-0.749287	-0.470676	-0.43716	-0.432451	-0.661364	-0.369885	-0.480074	-0.649018	-0.422996	NA
200020	-0.307314	-0.337563	-0.390841	-0.193455	-0.405261	-0.459175	0.022926	-0.0484728	0.0744394	-0.0369363	-0.554338	-0.501045
200021	0.0805181	0.0321957	0.149283	0.229372	0.256279	0.352503	0.191935	0.447895	0.162739	0.267245	0.201019	0.130703
200023	-0.456758	-0.0492705	-0.642783	-1.02986	-0.172122	0.174925	NA	NA	NA	NA	NA	NA
200025	0.520614	0.216391	0.369744	0.170619	0.371133	0.368012	0.986563	0.49056	0.563927	0.413344	0.460457	NA
200026	-0.857045	-1.13156	-1.12565	-1.17194	-1.13629	-1.06395	-1.12548	-0.911857	-1.19415	-0.88056	-0.931408	-0.966272
200027	1.13745	0.805185	0.715273	0.802861	0.891598	0.902251	0.876327	1.13124	0.606141	1.05265	0.922412	NA
200028	-0.692746	-0.560934	-0.752905	-0.60179	-0.764776	-0.617996	-1.04786	-1.06698	-0.755841	-0.661186	-0.545318	-0.476434
200029	0.10477	0.254553	0.667419	0.442936	1.11771	1.38215	0.97428	0.849619	0.879798	NA	NA	NA
200030	0.332537	0.806379	0.984761	0.94931	0.649653	NA	NA	NA	NA	NA	NA	NA
200031	-0.991405	0.102703	-0.896151	-0.492131	-0.875096	-0.613463	-0.232709	0.391115	-0.225035	NA	NA	NA
200032	-0.730297	-0.168325	-0.462342	-0.169534	NA	NA	NA	NA	NA	NA	NA	NA
200033	-0.4979	-0.352318	-0.353105	-0.301177	-0.159724	-0.339273	NA	NA	NA	NA	NA	NA
200034	-0.245642	NA	NA	NA	NA	NA	NA	NA	NA	NA	NA	NA
200035	-2.08492	-2.30974	-1.38236	-1.36759	-0.656699	-0.820645	-0.1894	-0.329971	-0.207031	-0.526371	-0.246429	-0.869383
200036	1.85059	2.21892	2.1859	2.07668	2.42935	2.49939	3.23764	2.22556	2.28101	1.87663	2.17533	NA
200037	-0.251903	-0.349727	-0.211184	-0.0533763	-0.191347	-0.155972	NA	NA	NA	NA	NA	NA
200038	-0.389306	-0.811458	-0.395916	-0.0422539	-0.0386692	0.201033	0.129525	0.217447	-0.00681933	NA	NA	NA
200040	0.112112	-0.0655916	0.552299	0.360413	0.793352	0.561932	1.01375	1.02617	0.880673	0.947172	0.452093	0.661168
200041	0.177904	0.73911	-0.102916	0.179712	0.774497	0.496621	0.480192	NA	NA	NA	NA	NA
200042	1.08741	1.31958	0.425836	NA	NA	NA	NA	NA	NA	NA	NA	NA
200043	0.261869	0.370781	0.171591	0.142491	0.238747	0.789244	0.857775	NA	NA	NA	NA	NA
200044	-0.231708	0.0629644	0.0803115	-0.0971052	0.245058	NA	NA	NA	NA	NA	NA	NA
200045	0.346347	0.399433	0.395082	0.401722	0.702273	0.446353	0.520109	0.457566	NA	NA	NA	NA
200046	0.270457	0.276524	0.0826407	0.026095	0.302305	0.240227	0.853785	0.479887	NA	NA	NA	NA
200047	-0.170916	-0.545301	-0.444245	-0.579779	-0.281195	-0.331643	-0.6406	-0.522606	-0.123164	0.0326471	NA	NA
200048	-1.38707	-1.38195	-1.18942	-1.15776	-1.20625	-0.993964	-1.0203	-1.1241	-0.612553	-0.948098	-1.37308	-1.25398
200049	0.0471011	-0.12182	0.1579	-0.109814	0.143344	-0.51816	0.615367	-0.0260146	-0.595129	0.0683204	-0.046766	NA
200050	0.22169	0.0748282	0.22996	NA	NA	NA	NA	NA	NA	NA	NA	NA
200051	0.227598	0.100808	0.452071	0.15996	0.0459723	-0.190452	-0.42384	0.118071	0.666228	0.207567	0.56635	0.584201
200053	-0.276232	0.0419716	-0.197441	0.233951	-0.269701	0.000148283	-0.129741	NA	NA	NA	NA	NA
200054	1.35466	1.38317	NA	NA	NA	NA	NA	NA	NA	NA	NA	NA
200055	0.111469	-0.0826124	0.0400809	-0.125656	0.246998	-0.0185889	-0.156007	-0.210326	-0.038576	0.0429154	NA	NA
200056	-0.165178	0.0199538	-0.16384	-0.471543	-0.314711	-0.134905	-0.412557	-0.316068	-0.458964	0.0738937	-0.202213	NA
200058	-0.313367	-0.275026	-0.272625	-0.240984	-0.331149	0.149105	0.150485	-0.0669895	-0.0334393	0.0460198	0.264813	NA
200059	0.00355101	0.250239	0.0806198	-0.22637	-0.0958781	0.339758	0.437571	0.499066	0.0875032	0.160887	-0.0736812	NA
200060	0.283295	0.429233	0.402542	-0.00408307	0.098312	-0.194112	-0.189833	-0.356721	-0.546682	NA	NA	NA
200061	-0.449355	-0.600463	-0.369911	-0.986608	-0.628125	-0.661912	NA	NA	NA	NA	NA	NA
200062	-0.218691	-0.325596	-0.401239	-0.239175	-0.562015	-0.454139	-0.306704	NA	NA	NA	NA	NA
200063	-0.669399	-0.0142504	-0.588735	-0.5637	-1.00927	0.177555	-0.0393925	0.0958186	0.301036	-0.0792268	-0.376075	NA
200064	-0.829697	-0.980983	-0.615308	-0.51998	-0.710741	-0.701878	-0.473479	-0.175095	0.0777628	-0.186423	NA	NA
200066	-0.307937	0.091285	-0.0544026	-0.240916	-0.0447671	0	0.151107	0.213183	0.174732	0.0844695	0.0922846	0.343868
200067	-0.670539	-0.574829	-0.462875	NA	NA	NA	NA	NA	NA	NA	NA	NA
200068	-0.210741	-0.285151	-0.430046	-0.0118808	-0.212425	-0.0620295	0.0602698	0	-0.0333696	0.000219809	NA	NA
200069	-0.429331	-0.258226	-0.70652	-0.402143	NA	NA	NA	NA	NA	NA	NA	NA
200070	-0.0214885	-0.0425711	-0.270052	0.124581	0.0115327	0.0293214	0.376952	0.137543	-0.137489	-0.229439	NA	NA
200071	-0.0139032	-0.00618057	-0.100927	-0.0245556	0.48511	-0.153576	0.133959	0.121021	0.198641	0.0418976	-0.0385503	NA
200072	1.93085	NA	NA	NA	NA	NA	NA	NA	NA	NA	NA	NA
200073	-0.175584	0.199077	-0.241729	0.895264	0.569907	0.444459	0.216859	NA	NA	NA	NA	NA
200074	0.881566	0.465097	0.459547	0.659658	0.626973	0.936243	0.875607	0.626514	0.816763	0.634625	0.863277	NA
200075	0.265714	0.527752	0.644885	0.749964	0.784502	0.735224	NA	NA	NA	NA	NA	NA
200076	0.544802	0.123873	0.461491	0.422873	0.38138	0.000927485	-0.0115554	0.0451819	NA	NA	NA	NA
200080	0.437787	0.43553	0.0801697	0.452303	NA	NA	NA	NA	NA	NA	NA	NA
200081	0.142555	-0.0718256	0.0527813	-0.0536995	NA	NA	NA	NA	NA	NA	NA	NA
200082	-0.533125	-0.532094	-0.591361	-1.02239	-0.617122	-0.671411	-0.760932	-0.700722	-1.35736	NA	NA	NA
200084	-0.53642	-0.687364	-0.810533	-0.726068	-0.78331	-0.224535	-0.819005	NA	NA	NA	NA	NA
200087	0.173725	0.126694	0.19063	0.277061	0.423649	0.623462	0.402956	0.788646	0.325763	0.585248	NA	NA
200088	-0.000156258	0.280921	0.392602	0.0914709	1.02208	0.993264	0.593531	0.770866	1.3291	NA	NA	NA
200089	0.110121	0.429541	0.16909	-0.790992	0.0533439	0.31962	NA	NA	NA	NA	NA	NA
200090	-0.017498	-0.0588493	0.724477	-0.196714	0.314762	NA	NA	NA	NA	NA	NA	NA
200091	-1.31238	-0.462156	-0.564391	-0.341014	-1.1249	-0.796094	-0.310644	-0.368181	-0.203137	-0.522105	-0.834119	-0.652139
200092	0.983331	0.872413	1.10929	0.94663	1.20489	1.1205	1.30732	0.91508	NA	NA	NA	NA
200093	0.502849	0.481574	0.302961	0.275102	-0.260242	0.508904	0.400795	NA	NA	NA	NA	NA
200095	-0.453459	-0.253321	0.101494	-0.323331	0.0293572	0.649719	NA	NA	NA	NA	NA	NA
200097	-0.458641	-0.19011	0.538958	0.364583	0.157167	0.114803	-0.216302	-0.00657575	-0.307974	0.0228964	0.149419	NA
200098	-0.235288	-0.233876	-0.0581119	-0.425275	-0.336956	0.11072	NA	NA	NA	NA	NA	NA
200099	0.025571	-0.871204	-0.291401	-0.189843	-0.807135	-0.392917	-0.668629	NA	NA	NA	NA	NA
200100	-0.0367416	-0.202203	0.0416834	0.0111607	-0.173075	0.241458	0.232579	0.009965	0.281728	-0.168581	0.0217296	0.329008
200101	-0.416114	-0.833969	-0.609272	-0.539495	-0.466584	-0.335753	-0.0659033	-0.150733	0.00899759	-0.237608	-0.6285	NA
200102	-0.179363	-0.207769	-0.314743	-0.126901	0.0366866	0.0914576	0.00904553	0.199163	-0.130482	0.180302	0.138201	NA
200103	0.187247	0.122633	0.290681	-0.000525634	0.303645	0.569084	0.75887	0.400646	0.14677	0.284746	NA	NA
200104	-0.885123	-0.546222	-0.276494	-0.438163	-0.327457	-0.135277	-0.354802	-0.813232	-0.378962	-0.143067	-0.274444	NA
200105	0.306536	-0.178044	-0.239379	NA	NA	NA	NA	NA	NA	NA	NA	NA
200106	0.121302	0.357343	0.105876	0.0634868	0.102201	0.224869	0.589583	NA	NA	NA	NA	NA
200107	-0.0182605	-0.177311	0.129404	-0.00684759	-0.482962	-0.302033	0.00260845	-0.328852	-0.0971068	0.0463287	NA	NA
200109	0.539297	0.4071	0.500786	0.290081	0.248162	0.405547	0.247392	0.366494	0.319295	0.552022	0.533477	NA
200110	0.289141	0.0239244	0.163085	-0.397254	-0.437512	-0.0090358	NA	NA	NA	NA	NA	NA
200111	0.0182276	-0.116955	-0.183148	0.322707	NA	NA	NA	NA	NA	NA	NA	NA
200113	-1.01216	-1.24979	-0.661652	-0.971368	-0.65273	-0.860032	-0.689092	-1.00018	-0.930114	-1.03868	-0.860995	-0.903606
200114	-0.548398	-0.657589	-0.84357	-0.793157	-0.716947	-0.909564	-0.67396	-0.249405	-0.539282	-0.537653	-0.756816	-0.684793
200115	-0.338733	-0.0967263	-0.361354	-0.25858	-0.0228112	-0.183138	-0.177864	-0.108343	0.0524588	-0.246609	-0.0508036	-0.350561
200116	-0.0835029	-0.276646	-0.206223	-0.257929	-0.502153	-0.313431	-0.228382	-0.435728	-0.112897	-0.168561	-0.0684316	-0.150109
200117	-0.717937	-0.648128	-0.451572	-0.752912	-0.744973	-0.936397	-0.614469	-0.914649	-0.822476	-0.666946	-0.518451	-0.618121
200118	-0.78368	-0.749203	-0.626393	-0.510608	-0.774519	-0.686655	-0.456399	-0.519062	-0.170149	-0.31693	-0.296915	-0.436331
200119	0.083315	0	-0.00402058	-0.0726856	0.326155	0.132787	0.515808	0.512038	0.501329	0.444771	0.433809	0.50046
200121	0.101108	0.371217	NA	NA	NA	NA	NA	NA	NA	NA	NA	NA
200122	-0.0454813	-0.243662	-0.141779	-0.127498	-0.783245	0.346619	-0.0985245	NA	NA	NA	NA	NA
200124	0.255375	-0.0665369	0.243573	0.0535966	1.38863	0.374029	0.30577	0.425284	NA	NA	NA	NA
200125	-0.573822	-0.0710928	-0.259057	-0.14899	0.184606	NA	NA	NA	NA	NA	NA	NA
200126	0.151698	-0.733385	0.18619	0.34762	0.332483	0.28238	0.619976	-0.0560845	0.156505	NA	NA	NA
200127	-0.269144	0.0150431	-0.0983602	0.00851187	-0.311054	0.0346453	-0.199347	-0.298197	0.0549083	0.00412957	0.224526	NA
200128	-0.467293	-0.569563	0.0996463	-0.0862172	0.100976	0.28736	0.461693	0.420212	0.213333	0.496496	0.36353	0.430045
200129	0.157185	-0.130668	0.091774	0.0234874	0.0603212	0.293061	0.0050511	0.199704	0.227795	0.514712	NA	NA
200130	0.213463	0.465635	0.516178	0.119876	-0.0721072	1.22038	0.509508	0.264248	NA	NA	NA	NA
200131	-0.532253	-0.462512	-0.417084	-0.416771	-0.68033	-0.587162	-0.506932	-0.44838	-0.512384	-0.226635	-0.465211	NA
200132	0.0476067	0.069268	0.0222877	-0.00144179	0.256264	0.212273	0.0407273	0.201601	0.187393	0.0465875	0.105966	NA
200133	-0.271728	-0.124153	0.220101	0.280242	0.0628931	0.28979	0.178259	0.0454389	0.125368	0.411865	0.14424	NA
200134	-0.440759	-0.0444944	-0.0322092	-0.337289	-0.309216	-0.664771	-0.083761	-0.435024	NA	NA	NA	NA
200135	0.171504	-0.0274558	0.02638	-0.0177966	0.065794	0.17002	-0.166944	-0.243724	-0.264021	0.126325	-0.234032	0.0294516
200136	-0.222199	-0.217863	-0.362044	-0.719074	NA	NA	NA	NA	NA	NA	NA	NA
200137	-0.870946	-0.406608	-0.828587	-0.357722	-0.86737	-0.595023	-0.197138	-0.670687	-0.886749	-0.465083	-0.470548	NA
200138	-0.733544	-0.578743	-0.586725	-1.10789	-1.49118	-0.990753	-0.973277	NA	NA	NA	NA	NA
200139	-0.61738	-0.427649	-0.025347	-1.63323	NA	NA	NA	NA	NA	NA	NA	NA
200140	0.185857	0.273758	0.652719	0.332445	-0.0342871	-0.00930632	0.440753	0.654172	0.794817	0.572209	0.284233	0.65761
200142	2.00598	2.11347	1.95404	1.69095	1.93753	1.80714	1.66679	1.75667	1.99747	1.96786	1.24199	1.37467
200143	0.211305	0.256375	0.209396	0.288957	0.156399	0.0510256	0.262395	0.0429407	0.0646493	0.0307257	NA	NA
200144	0.15735	0.216457	-0.0229821	-0.0116836	0.126492	0.0048903	0.0506901	-0.254544	-0.124747	0.0517817	-0.149065	0.138311
200145	-0.162764	NA	NA	NA	NA	NA	NA	NA	NA	NA	NA	NA
200146	-0.274516	-0.690295	-0.511726	-1.2526	-0.596882	NA	NA	NA	NA	NA	NA	NA
200151	-0.634181	-0.642364	-0.639402	-0.485606	-0.709252	-0.643261	-0.117317	-0.526365	-0.550993	-0.286053	-0.394412	-0.534716
200152	-1.50157	-1.49676	-1.26151	-1.25529	-1.48426	-1.28469	-0.752251	-1.00981	-0.931861	-0.850446	-1.3126	NA
200154	0.25674	0.220664	1.17779	NA	NA	NA	NA	NA	NA	NA	NA	NA
200155	0.391273	0.820673	0.670605	0.318791	0.829642	0.995024	0.511951	0.992673	NA	NA	NA	NA
200156	-0.0586294	-0.0335872	-0.0778022	-0.0481737	-0.0702341	NA	NA	NA	NA	NA	NA	NA
200157	0.269212	0.428018	0.825762	0.336747	0.242906	0.501993	0.822983	0.621275	NA	NA	NA	NA
200158	-0.349748	-0.21724	-0.504696	-0.402414	-0.254924	-0.241032	-0.753029	-0.377549	-0.920346	NA	NA	NA
200159	-0.558151	-0.661737	-0.0780471	0.0374832	0.152424	0.199965	0.621211	0.913654	NA	NA	NA	NA
200160	0.236329	-0.0278685	-0.159282	-0.0358443	0.511229	0.23585	0.520236	0.525338	0.52499	0.108369	0.596116	0.495867
200161	0.0741188	0.173603	0.0166446	0.174455	-0.114837	0.256494	-0.370397	-0.494688	-0.286601	NA	NA	NA
200162	0.582593	0.685091	0.781351	0.478072	0.639241	0.621329	1.04156	0.997461	1.03395	0.988532	0.960334	1.00557
200164	0.0156542	-0.179453	-0.109847	NA	NA	NA	NA	NA	NA	NA	NA	NA
200165	0.289284	0.0492246	-0.0829685	0.180693	NA	NA	NA	NA	NA	NA	NA	NA
200168	0.215442	0.0692685	0.274002	0.151952	-0.000991572	0.0586348	0.112355	0.147722	-0.126318	0.431916	NA	NA
200170	0.102168	0.102409	0.157433	0.02172	0.209246	0.049859	-0.179356	-0.0179473	-0.0525031	-0.141007	NA	NA
200171	0.575663	0.320407	0.545668	0.526396	0.476866	0.565123	0.243021	0.241979	0.545237	0.381181	0.320901	0.58807
200172	0.371735	0.330239	-0.262675	-0.119753	NA	NA	NA	NA	NA	NA	NA	NA
200173	0.357001	0.443728	0.35828	0.222578	0.415429	0.248512	0.0470508	0.310234	0.291589	0.222758	0.556735	NA
200174	0.329169	0.761581	0.0572368	0.114454	0.280648	0.220775	0.447531	-0.0566103	NA	NA	NA	NA
200175	-0.677048	-0.363384	-0.743536	-0.587098	-0.438472	-0.559947	-0.332051	-1.40738	-0.167375	-0.145992	NA	NA
200177	-0.408074	-1.00696	-1.28973	-0.826897	-1.54349	-1.25911	NA	NA	NA	NA	NA	NA
200179	0.474355	0.311229	0.568065	0.766759	0.632691	0.696197	0.60916	0.553596	0.456022	0.570048	NA	NA
200180	-0.141192	0.673619	0.389655	0.303523	0.755785	0.494332	0.4242	NA	NA	NA	NA	NA
200182	-0.214717	0.0888084	-0.130437	0.0979687	-0.0122618	-0.170093	-0.0340147	-0.0411797	NA	NA	NA	NA
200183	-0.395223	-0.113063	-0.0602045	-0.580353	0.0646647	-0.00728726	-0.324144	NA	NA	NA	NA	NA
200184	-0.783761	-0.887073	-0.669902	-0.540003	-1.04118	-0.385919	-0.340992	-0.265705	-0.468816	NA	NA	NA
200185	-1.7504	-0.809467	NA	NA	NA	NA	NA	NA	NA	NA	NA	NA
200186	-0.543732	-0.279622	-0.212196	-0.243583	-0.522154	-0.97155	-0.517575	-0.26083	-0.394671	-0.132389	NA	NA
200187	-0.753372	-1.23748	-1.77641	-0.631184	NA	NA	NA	NA	NA	NA	NA	NA
200189	-0.102362	-0.441297	-0.0867935	-0.357524	0.0790698	-0.197701	-0.0365916	0.202583	NA	NA	NA	NA
200190	-1.13747	-1.12823	-0.970532	-0.72103	-1.37807	-1.20777	-1.30619	NA	NA	NA	NA	NA
200191	0.687247	NA	NA	NA	NA	NA	NA	NA	NA	NA	NA	NA
200192	0.145353	0.152156	0.004168	-0.206197	0.0767812	0.0376024	0.450185	0.396803	0.529823	0.0964049	0.472842	0.554806
200193	-0.307717	-0.228749	-0.144857	-0.249468	-0.266574	-0.134077	0.287786	0.355441	0.287218	0.593599	0.447979	0.557599
200194	-0.247347	-0.297434	-0.334937	-0.384092	-0.278602	0.0532418	0.230073	0.0217656	0.220403	0.239794	0.0970825	NA
200195	-0.674157	-0.302901	-0.519867	-0.181788	NA	NA	NA	NA	NA	NA	NA	NA
200196	-0.404475	-0.27979	-0.407326	-0.470493	-0.502773	-0.274081	-0.00597363	0.0519186	-0.152348	-0.0965838	-0.346577	-0.0679933
200197	0.0160428	-0.394132	-0.458447	-0.57555	-0.303642	0.018616	0.542101	-0.0451791	-0.149601	NA	NA	NA
200198	-0.546669	-0.594859	-0.555418	-0.469856	-0.570937	-0.615433	-0.16832	-0.286741	-0.313508	-0.289899	-0.212136	-0.31233
200199	-0.334495	-0.379315	-0.136728	-0.120244	-0.624093	-0.475156	0.165582	0.113778	0.0375538	0.308168	NA	NA
200200	-0.0979034	-0.0524053	-0.11143	0.00849115	-0.0185529	0.420867	0.0689096	0.194219	0.368532	0.229755	0.269545	NA
200201	-0.54551	-0.206365	-0.418673	-0.489197	-0.357309	-0.25242	-0.0670154	0.046096	-0.144662	-0.0433345	NA	NA
200202	0.439784	0.157474	0.36474	0.31063	0.343909	0.363527	0.620908	0.770491	0.57258	0.766329	0.748837	0.73295
200203	0.194115	0.198297	-0.0213209	0.11125	0.100296	0.248569	0.613519	0.611564	0.347914	0.435351	0.464887	NA
200204	-0.342216	0.18209	0.232148	-0.0080037	-0.00205343	NA	NA	NA	NA	NA	NA	NA
200210	0.362244	0.53636	0.667086	0.680142	0.207786	NA	NA	NA	NA	NA	NA	NA
200212	-0.42863	-0.332839	-0.929109	-0.48171	-0.599499	NA	NA	NA	NA	NA	NA	NA
200213	0.368016	-0.711338	-0.405161	NA	NA	NA	NA	NA	NA	NA	NA	NA
200214	0.13039	-0.12415	-0.109335	0.0875659	-0.119336	-0.191642	-0.0122445	0.21121	-0.0294597	0.108734	0.0919897	0.384704
200216	0.0105551	0.134394	-0.229328	-0.0736725	0.0385236	-0.203877	-0.161962	-0.16824	-0.319612	0.0570239	NA	NA
200217	-0.00455284	-0.438203	-0.0334045	-0.0957353	-0.365032	-0.1322	NA	NA	NA	NA	NA	NA
200218	-0.629002	-0.699138	-0.451048	-0.318903	-0.162933	-0.518125	-0.322206	-0.252415	-0.308615	-0.232019	NA	NA
200219	-0.290698	-0.301169	-0.401103	-0.179381	-0.37519	0.0904606	-0.179225	-0.314674	0.0781324	-0.0581947	-0.130844	NA
200220	-0.172172	-0.0586477	-0.124619	0.0255351	-0.269248	-0.125527	-0.286972	-0.677732	NA	NA	NA	NA
200221	0.23101	0.4268	0.16016	-0.0215722	0.152933	0.199377	0.294359	0.688991	-0.0589908	NA	NA	NA
200222	-0.0757596	0.121523	0.24899	0.259177	0.236248	0.079499	-0.0584222	0.00903727	-0.383861	0.175944	NA	NA
200225	-0.0654798	0.506475	0.279448	0.0550252	-0.0351732	0.227626	0.420605	NA	NA	NA	NA	NA
200226	-0.464404	-0.362781	-0.319679	-0.189081	-0.307546	0.0983465	NA	NA	NA	NA	NA	NA
200227	-0.0485917	-0.00816217	0.237324	0.0103945	-0.146736	-0.0356992	-0.05964	0.0585029	0.371784	NA	NA	NA
200228	-0.268602	-0.421729	-0.253255	0.0983652	-0.19259	-0.113613	0.269862	0.19646	0.205913	0.292447	-0.0305769	-0.0332711
200229	0.546186	0.706872	0.759115	0.602371	0.688132	1.07331	0.821594	0.819064	0.963564	0.833375	1.1798	NA
200230	0.15667	0.214754	0.135552	0.488411	0.447764	0.790301	0.181062	NA	NA	NA	NA	NA
200231	0.32167	0.0718825	-0.335592	-0.279327	-0.786222	0.309105	NA	NA	NA	NA	NA	NA
200234	-0.522984	-0.529565	-0.486779	-0.897059	-0.777107	-0.486072	-0.517478	-0.351154	-0.196031	0.13405	-0.235765	NA
200235	-0.949658	-0.276439	-0.976853	NA	NA	NA	NA	NA	NA	NA	NA	NA
200236	-0.419331	-0.333048	-0.418198	-0.288122	-0.164615	-0.808532	-0.329448	-0.0417909	-0.256755	0.0169839	NA	NA
200237	0.405615	0.648546	NA	NA	NA	NA	NA	NA	NA	NA	NA	NA
200238	-1.58098	-1.22818	-1.32109	-1.2836	-1.49294	-1.51353	-1.0302	-1.13342	-1.00978	-1.00645	-0.182525	-1.14357
200241	0.0428447	0.347891	0.0826504	0.188087	0.00983328	0.0549146	-0.237998	-0.316012	-0.26084	-0.335361	-0.440153	-0.457126
200242	-0.189289	-0.137927	0.195503	0.0199716	-0.468675	-0.0335436	0.0328977	0.329373	0.431896	0.321555	0.500575	0.465118
200243	-0.850991	-0.626576	-0.554714	-0.491758	-0.416554	-0.783156	-0.293628	-0.0618232	0.189487	-0.0372826	-0.0838728	-0.327683
200244	0.175417	0.00592718	0.0405915	-0.30033	0.121874	-0.0372189	-0.192131	NA	NA	NA	NA	NA
200245	-0.0940592	-0.343492	-0.627706	NA	NA	NA	NA	NA	NA	NA	NA	NA
200246	-0.263034	-0.0901892	-0.360807	-0.09059	-0.259811	-0.178158	0.0519543	NA	NA	NA	NA	NA
200247	-0.101809	0.13643	0.486419	0.230708	0.242061	-0.212744	-0.170892	-0.0323204	-0.192523	0.25967	NA	NA
200248	0.387114	0.507023	0.115071	NA	NA	NA	NA	NA	NA	NA	NA	NA
200249	-0.574583	-0.273304	-0.545202	-0.337518	-0.42868	-0.573723	-0.212866	NA	NA	NA	NA	NA
200250	-0.75687	-0.487504	0.0636199	-0.178038	-0.473269	-0.336361	0.599864	0.0799133	0.279048	0.130762	0.499443	0.513795
200253	0.623663	0.199195	0.740567	0.198209	0.712959	0.525781	0.758382	0.451729	0.124302	1.20504	0.830288	NA
200254	0.125747	0.804241	0.0110224	0.127129	0.145427	0.147721	0.0281709	NA	NA	NA	NA	NA
200256	-1.17736	-0.977081	-0.755077	-0.94083	-1.71023	-1.02869	-1.92321	-0.861304	-1.5721	-1.00438	NA	NA
200257	-1.09455	-2.01118	-2.40209	NA	NA	NA	NA	NA	NA	NA	NA	NA
200259	2.83404	1.32195	1.33517	1.56497	1.47631	1.49683	1.55593	NA	NA	NA	NA	NA
200267	0.3934	0.358738	0.448461	0.560964	0.590033	NA	NA	NA	NA	NA	NA	NA
200268	-0.56841	-1.25849	-0.711558	-0.782923	-1.42312	-0.713477	-1.91809	-1.0048	-0.922	-1.10394	NA	NA
200271	0.141605	0.126563	-0.150615	-0.242689	-0.044916	0.00436526	NA	NA	NA	NA	NA	NA
200272	0.0977379	0.03235	0.156686	0.370998	0.210029	NA	NA	NA	NA	NA	NA	NA
200273	0.249918	0.295536	0.0708933	0.0123201	0.343871	-0.443894	NA	NA	NA	NA	NA	NA
200275	2.72234	3.05174	2.60417	3.03952	2.85712	2.77243	3.92498	4.05158	3.29888	NA	NA	NA
200276	-0.0231236	-0.0801749	-0.267822	-0.151427	-0.0109365	-0.294944	0.100799	0.262819	0.222153	NA	NA	NA
200277	0.353658	0.423207	0.353703	0.726368	0.537158	0.594703	0.183162	0.469018	NA	NA	NA	NA
200278	1.04337	0.962084	0.872718	0.998705	0.998976	1.2194	1.12267	1.61595	1.43986	0.855381	NA	NA
200279	0.418251	0.54811	0.230676	-0.144798	0.376506	0.812453	0.445762	0.32513	NA	NA	NA	NA
200280	0.740133	0.300987	0.592199	-0.407739	-0.74162	NA	NA	NA	NA	NA	NA	NA
200281	0.0254301	-0.684333	-0.113735	0.027043	-0.63434	NA	NA	NA	NA	NA	NA	NA
200283	1.1611	0.628771	0.155948	0.240594	0.744249	0.501012	NA	NA	NA	NA	NA	NA
200284	-0.662	-0.597763	-0.586911	-0.751355	-0.969438	-0.829986	-0.57925	-0.769619	-0.75895	-0.90229	NA	NA
200285	-0.732222	-0.77561	-0.996086	-0.949666	-1.06453	-1.26899	-1.09908	-0.776007	-1.01758	-0.735377	NA	NA
200286	-0.835523	-0.620082	-0.75062	-1.12171	-0.836335	-0.867945	-0.704667	-0.798975	-0.625964	-0.516235	-0.508075	NA
200287	-1.03173	-1.23922	-0.735723	-0.986074	-1.53017	-0.86277	-1.14701	-0.678456	-0.95153	-1.15101	-0.677476	NA
200288	-1.04905	-1.22679	-1.04885	-0.777418	-2.02754	-1.22437	-1.25127	-0.928842	-1.29645	-1.11218	-0.973885	NA
200289	-0.876031	-1.22279	-0.679834	-1.17457	-1.31831	-1.08818	-1.03985	-1.14954	-1.22638	-1.25433	NA	NA
200290	-0.181731	0.226889	-0.117069	-0.210805	-0.287005	-0.323335	-0.250636	-0.382622	-0.0105577	-0.0505074	NA	NA
200292	1.91787	2.43457	1.59682	1.6223	1.56877	2.07932	1.72319	1.75382	1.53966	1.89099	NA	NA
200293	1.88148	1.79184	1.52308	1.00861	1.29185	1.56534	1.19489	1.82365	1.34657	1.63728	NA	NA
200294	-0.0533142	0.0186068	-0.0892581	0.411502	0.127439	0.166742	NA	NA	NA	NA	NA	NA
200295	-0.997641	-0.835887	-0.704974	-1.18498	-1.17206	-0.961589	-1.23697	-0.735039	-0.86103	-0.971884	-0.953844	NA
200296	-1.06296	-1.50178	-1.20682	-1.18344	-1.22593	-0.386769	-0.864765	-0.927826	NA	NA	NA	NA
200297	-0.465298	-0.501236	-0.493047	-0.50287	-0.548549	-0.500536	NA	NA	NA	NA	NA	NA
200300	-0.309571	-0.157245	-0.19392	-0.157691	-0.14501	-0.00379107	-0.243963	NA	NA	NA	NA	NA
200301	-0.329772	-0.0788626	-0.0104022	-0.307533	-0.226863	-0.00117525	NA	NA	NA	NA	NA	NA
200302	0.309965	0.148472	0.382144	0.0334213	0.419765	0.655588	0.0368876	0.222385	0	0.095963	NA	NA
200303	0.391846	0.356055	0.12401	0.0842187	NA	NA	NA	NA	NA	NA	NA	NA
200304	-0.488604	-0.517408	0.00230423	-0.0598717	-0.296548	0.671096	0.264184	0.522622	0.316249	0.664299	0.0166336	NA
200305	1.20169	1.20301	0.982012	0.889419	1.07848	1.31459	1.32933	0.909692	1.1147	1.0602	NA	NA
200306	1.99784	2.37394	2.17032	3.34777	3.30038	1.99242	2.86081	2.08389	1.54492	2.27851	NA	NA
200307	1.88528	1.87462	1.84346	1.90276	1.66945	1.87394	2.23865	1.74296	2.00487	2.06102	2.23853	2.14858
200315	0.848216	0.766462	0.907162	2.38871	0.643775	NA	NA	NA	NA	NA	NA	NA
200316	0.040179	0.160652	-0.0306139	0.383903	0.149613	0.275214	0.0816318	0.289087	0.288308	NA	NA	NA
200317	-0.149689	0.138084	0.0390383	-0.034036	-0.107864	0.0419229	0.204704	0.180255	0.0651027	0.136049	0.289655	-0.0539967
200319	-1.11265	-0.534255	-0.314397	-0.697513	-0.950092	-0.433424	-1.01386	-0.97881	-0.504021	NA	NA	NA
200320	-0.329851	-0.217628	-0.579978	-0.231312	-0.595227	-0.358275	-0.636913	-0.496265	-0.374081	NA	NA	NA
200321	-0.818738	-0.793164	-0.649419	-0.693745	-1.28193	-1.18031	-1.08868	-1.0179	-0.657375	-1.05233	-0.777617	NA
200322	-0.53125	-2.07187	-0.905235	-0.987357	-1.06786	-0.820157	-0.749054	-0.898966	-0.913885	NA	NA	NA
200323	0.0655148	0.162362	-0.387371	0.327718	-0.135374	NA	NA	NA	NA	NA	NA	NA
200324	0.790705	0.18158	0.464523	0.274736	0.539569	0.342912	0.613046	0.529591	0.586874	0.293432	0.573667	NA
200325	0.484558	0.528213	0.442714	0.538226	0.261069	0.110138	-0.119047	0.462157	0.566617	NA	NA	NA
200328	0.12621	0.284661	-0.105774	-0.00496399	0.287818	NA	NA	NA	NA	NA	NA	NA
200329	0.226341	-0.123392	-0.291069	0.0154188	-0.231026	-0.35732	-0.217999	-0.299478	-0.0751848	-0.317975	-0.0310033	NA
200330	-1.17871	-0.811318	-0.498405	-0.676468	-0.964486	-1.08503	-0.819206	-0.719578	-0.704646	-1.08615	-1.20589	-0.990135
200331	-0.219256	-0.137263	-0.0558087	-0.0601787	-0.480035	-0.00757408	-0.0167692	-0.0414447	0	NA	NA	NA
200333	0.579836	0.273319	0.225249	0.130577	0.0591394	0.120145	0.208919	NA	NA	NA	NA	NA
200334	0.956413	0.513273	0.489223	0.781848	0.791492	0.722887	1.17124	0.551139	0.501316	0.581803	NA	NA
200335	0.368164	0.390457	0.255635	0.339105	0.122355	0.161709	0.144019	-0.0303558	-0.0159237	0.0237996	NA	NA
200336	0.839818	0.471055	0.593111	0.385787	0.850196	1.10138	0.793012	0.797325	1.12216	0.845584	0.696494	NA
200337	-0.173139	-0.366931	0.588682	-0.489262	NA	NA	NA	NA	NA	NA	NA	NA
200338	3.51496	3.8518	3.48673	3.32379	3.81592	3.74283	3.35864	3.78975	3.15019	3.38193	3.46961	3.63575
200339	-0.0933791	-0.210769	-0.0014222	-0.078838	-0.300294	-0.19969	-0.518878	-0.480954	NA	NA	NA	NA
200340	-0.132577	-0.761984	-0.475679	-0.350848	0.0853404	-0.187352	0.0093494	-0.0868753	NA	NA	NA	NA
200341	1.19858	1.29147	1.48276	1.29759	1.03321	1.33042	1.63523	1.63775	1.48396	1.67744	1.19066	1.45884
200342	0.145735	0.689754	0.509793	0.482219	0.0213701	-0.00974275	0.475134	0.599317	0.650402	0.93414	0.642612	NA
200343	2.03821	1.84194	1.91227	1.49488	2.36675	2.25869	2.02144	1.69199	1.61891	1.79534	1.97762	NA
200344	0.549445	0.317078	0.275612	0.168411	0.241196	0.00638895	-0.125809	0	-0.0890591	0.174049	-0.185568	-0.204074
200345	-1.14518	-1.00256	-1.02502	-1.23998	-1.27667	-1.26133	-1.40731	-1.03839	-1.44334	-1.50932	-1.49183	NA
200346	-1.08	-1.67286	-1.12208	-1.04748	-1.50583	-1.47518	-1.41229	-1.23506	-1.15408	-1.3084	NA	NA
200347	-0.96308	-1.101	-1.14632	-1.05329	-1.54748	-1.15784	-0.924394	-1.21519	-0.955195	-0.885548	-0.836437	-0.967177
200348	-0.127348	-0.0511322	-0.0323935	-0.0374597	-0.164609	0.271856	-0.00582385	-0.318863	0.149318	-0.0789949	NA	NA
200349	-1.10488	-1.08888	-1.01182	-0.960756	-0.821345	-0.536293	-1.0009	-0.610849	-0.31593	NA	NA	NA
200350	-0.879688	-0.378888	-0.751684	-0.935958	-0.454486	-0.0422245	-0.526638	-0.296112	0.298392	NA	NA	NA
200351	0.105657	-0.152625	-0.239619	0.186716	0.229787	0.12251	0.141605	NA	NA	NA	NA	NA
200352	-0.548682	-0.647177	-0.337105	-0.355185	-0.404754	-0.309129	-0.349548	-0.54018	-0.38542	-0.415955	-0.43817	NA
200353	0.0819933	-0.169661	0.176607	-0.154359	NA	NA	NA	NA	NA	NA	NA	NA
200354	-0.313241	0.140576	-0.0471953	-0.0107258	0.129942	-0.00575436	-0.240285	-0.336449	-0.269533	-0.334516	-0.251589	-0.260421
200355	0.15161	0.00926529	0.389158	0.155713	-0.536069	0.112438	0.112995	-0.115671	-0.0584712	-0.268774	NA	NA
200356	0.618652	0.390139	1.5223	1.03658	0.101908	0.771542	0.377053	0.681246	NA	NA	NA	NA
200357	1.08676	1.30944	1.31432	1.3093	1.35162	1.17234	1.61827	1.24263	1.13601	1.35487	1.18651	0.878129
200358	0.619282	0.864417	0.734198	0.567068	0.625809	0.186742	0.877155	0.821815	0.770215	0.712466	0.240893	0.908702
200359	1.39725	1.18683	1.51812	1.33212	1.41036	1.72856	1.75849	1.97513	1.81331	NA	NA	NA
200360	3.02042	2.70952	3.0497	3.03626	3.1249	2.99563	3.35373	2.93133	2.97393	2.93916	2.92342	2.76362
200361	-0.269545	-0.289388	-0.285087	-0.440907	-0.492967	-0.612824	-0.450071	-0.463555	-0.592445	-0.541629	-0.749211	-0.69407
200362	0.595308	0.588096	0.344293	0.474207	0.227694	0.043053	0.216849	NA	NA	NA	NA	NA
200363	-0.630605	-0.0308072	-0.418834	-0.246905	-0.368441	-0.113846	-0.170969	0.0158787	-0.32368	-0.347759	NA	NA
200364	0.0750263	0.110458	-0.131846	0.084602	0.0166171	-0.282907	-0.0368235	-0.155484	-0.284441	0.136777	-0.000430476	NA
200365	-0.47216	-0.719674	-0.824443	-0.887358	-0.821306	-0.848425	-0.421327	-0.624039	-0.589978	NA	NA	NA
200367	-0.0367847	0.230967	0.114181	-0.152199	-0.416994	-0.160026	0.716783	-0.80523	NA	NA	NA	NA
200368	-2.86107	-3.10084	-2.4716	-3.07564	-2.52108	-2.62768	-2.55989	-2.56681	NA	NA	NA	NA
200369	-1.81781	-1.89294	-1.35927	-2.17835	-1.71317	NA	NA	NA	NA	NA	NA	NA
200370	-2.13631	-1.85876	-1.6524	-1.54381	-1.70392	-1.85137	-1.42781	-1.74834	-1.43061	-1.74775	NA	NA
200371	0.190025	0.34604	0.269979	0.0411516	0.201575	0.659996	0.466757	0.32241	0.551664	0.178035	0.647791	NA
200372	0.664928	1.01146	0.785966	0.913277	0.968394	0.906068	1.04995	1.01951	1.2833	1.21835	1.42898	1.27054
200373	0.29994	0.0148885	-0.0282196	-0.104959	-0.172974	0.100768	-0.315814	-0.0222252	NA	NA	NA	NA
200374	0.451093	0.559132	NA	NA	NA	NA	NA	NA	NA	NA	NA	NA
200375	-0.672779	-0.508883	-0.359792	-0.452817	-1.77568	-0.592149	-0.563745	NA	NA	NA	NA	NA
200376	2.26225	2.2035	2.38795	2.20379	2.73601	2.90358	2.1666	2.56239	2.6521	2.70194	2.67093	2.59975
200377	1.71612	1.80103	1.91693	1.9337	2.01633	1.85786	2.07731	1.93651	1.53552	2.02592	2.05959	2.05668
200378	0.535764	0.643435	0.862399	0.940535	0.915038	0.964597	1.06124	0.973366	1.06746	0.879081	NA	NA
200379	0.481103	0.763976	0.651981	0.379054	0.679475	0.992642	0.819391	0.555471	0.533843	0.782727	0.816283	0.745063
200380	-0.0978623	0.0708183	-0.0642712	-0.108732	-0.242941	-0.280964	0.169682	-0.0657471	-0.0258884	0.17426	0.0532283	0.320503
200381	0.0929184	0.127032	0.139663	0.0766503	0.160364	-0.00591589	0.282052	0.213265	0.412369	0.160043	NA	NA
200382	0.801382	0.294461	0.344462	0.240033	0.0383384	0.107942	0.13804	0.14802	0.551024	0.206216	0.372028	0.0695062
200383	0.088688	0.310863	0.292398	0.128239	0.227036	-0.260277	-0.223882	0.129337	0.147473	-0.225111	-0.339406	NA
200384	-0.312498	-0.146191	-0.366527	-0.207332	-0.021265	0.0322699	-0.227124	-0.352432	-0.178698	-0.300587	-0.397105	-0.258493
200385	-0.962318	-0.77452	-0.84506	-0.227372	-1.05541	-0.393127	-0.817164	-0.592019	-0.949822	NA	NA	NA
200386	0.404226	0.317593	-0.00358395	0.0659889	-0.10164	-0.320237	-0.103053	0.0563425	0.276554	0.317303	0.424663	NA
200387	-0.477885	-0.534673	-0.0232875	-0.0520451	-0.369534	-0.264694	-0.0408186	-0.00490839	0.0509152	-0.0173917	-0.0797546	0.11098
200388	-0.548738	-0.591902	-0.677666	-0.757743	-0.671794	-0.803289	-0.542335	-0.534387	-0.568627	-0.590603	NA	NA
200389	-0.403707	-0.217158	-0.243935	-0.362532	-0.315503	-0.241436	-0.515663	-0.571598	-0.435293	-0.180806	-0.318406	-0.594239
200391	0.371277	-0.128117	0.155635	0.0142809	0.0746712	0.499676	NA	NA	NA	NA	NA	NA
200392	-0.820408	-0.603756	-0.851343	-1.01404	-0.85445	-1.13686	-0.696676	-1.00873	-1.0034	-0.849587	-0.592918	-0.677406
200393	-0.524777	-0.603885	-0.731142	-0.517321	-0.933872	-0.782568	-0.430026	-0.680079	-0.765962	-0.734338	-0.501921	-0.684119
200395	0.664606	0.78024	0.457585	0.95492	0.523202	0.71093	0.704472	0.626301	0.753665	NA	NA	NA
200396	1.092	0.853368	1.01401	1.11775	1.52596	1.76534	1.58309	1.74198	1.78519	1.38294	1.54822	1.47957
200397	0.954605	1.07006	1.07767	0.918288	1.17054	1.14526	1.03499	1.06888	1.19856	0.908848	1.1379	1.2528
200399	0.699421	0.532675	0.942305	1.02452	0.855727	0.832179	0.94529	0.669908	0.953024	1.06374	1.03398	1.24411
200400	-0.290344	-0.0779846	0.0404622	0.133008	-0.0817527	-0.236151	-0.407709	-0.685728	-0.409761	-0.460978	NA	NA
200401	-0.119392	-0.32405	-0.0704933	0.0223688	0.344502	-0.0950916	-0.13905	-0.252027	-0.141392	-0.418275	-0.267651	-0.203918
200402	-0.2807	0.236514	0.016933	-0.0599229	0.0227601	0.147284	0.376967	0.199514	NA	NA	NA	NA
200403	0.271407	0.358195	0.504805	0.566959	0.232712	0.148995	0.0947049	-0.0672479	0.0122401	0.111208	0.096669	-0.064662
200404	0.254903	-0.0466359	0.079759	0.123327	-0.0276642	0.291514	-0.00829122	0.165909	-0.0562097	0.162357	-0.0828831	NA
200405	0.495066	0.249605	0.449168	-0.0842912	0.275294	0.371016	0.0800795	-0.0922897	NA	NA	NA	NA
200406	0.00741969	-0.0693692	0.117706	0.0158574	-0.113489	-0.0815292	-0.0545297	-0.0468128	-0.197525	-0.0694573	-0.17142	0.0897609
200407	-0.48473	-0.612894	-0.21121	-0.425833	-0.297794	-0.475687	-0.100906	-0.119737	-0.555687	-0.3202	NA	NA
200408	0.678283	0.864721	0.77842	0.986717	1.07624	1.08528	0.98399	0.795254	0.840647	1.1089	1.07074	0.74351
200409	0.966504	0.834913	0.644584	0.615395	1.01339	1.14734	1.30456	0.995942	1.67498	NA	NA	NA
200410	0.900025	0.911361	0.859299	0.674551	0.931098	1.13962	0.777239	0.848237	0.703886	0.730401	0.761595	NA
200411	0.729833	0.203767	-0.0591383	0.428992	NA	NA	NA	NA	NA	NA	NA	NA
200412	-0.0647569	NA	NA	NA	NA	NA	NA	NA	NA	NA	NA	NA
200414	-0.222188	-0.336746	-0.288839	-0.112788	-0.078479	-0.00830753	-0.0685665	-0.163523	-0.168127	NA	NA	NA
200415	-0.0260372	0.0384538	-0.130859	0.037656	0.365423	0.183232	0.265082	NA	NA	NA	NA	NA
200416	0.249982	0.414065	0.608645	0.340085	0.643058	0.614074	0.775909	0.705741	0.415105	0.605934	0.545237	0.34908
200417	0.25149	0.323515	0.123482	0.390316	0.205772	0.113013	0.358667	0.0791515	0.00925477	NA	NA	NA
200419	0.835165	-0.462079	-0.407866	0.0474738	0.0318006	NA	NA	NA	NA	NA	NA	NA
200420	0.924055	0.911928	1.05085	0.936106	0.648525	0.876934	0.692391	0.585922	0.737701	0.802628	NA	NA
200423	0.696512	0.801822	0.671846	0.766183	0.655019	0.580562	0.864281	0.763352	0.884522	0.530933	0.408396	NA
200425	0.191769	0.348646	0.565348	0.124501	0.979823	0.474336	0.628937	0.537248	NA	NA	NA	NA
200426	0.789344	0.461582	0.638629	1.21511	0.825816	0.982469	1.12827	0.762577	1.11941	0.919686	0.892959	NA
200427	0.692655	0.548542	0.642889	0.780712	0.748634	1.4537	0.816832	1.27555	0.828915	NA	NA	NA
200428	0.947929	0.932561	1.19054	0.665683	1.11624	2.07448	2.34489	1.40262	1.70855	1.22176	NA	NA
200429	-0.811477	-0.511081	-0.440729	-0.105235	-0.688695	-0.219803	-0.0691787	-0.0182435	-0.0990725	-0.673602	NA	NA
200430	-0.159286	0.0283889	0.0856814	0.106701	0.0886404	-0.03194	-0.0555943	0.0511935	0.109145	0.0235059	0.0569584	-0.185871
200432	-0.0496326	-0.141926	0.123952	0.220174	0.0405269	0.436835	0.239	0.0957602	0.00242754	NA	NA	NA
200433	0.701574	0.369106	0.343706	0.534348	0.557863	0.637837	0.564707	0.427807	0.449162	0.448746	0.656796	0.515169
200434	-0.288798	-0.531747	-0.305124	-0.338741	-0.27251	-0.0912016	NA	NA	NA	NA	NA	NA
200436	-0.924308	-1.24463	-1.31943	-1.08573	-1.34801	-1.2513	-1.29057	-1.55282	-1.12065	-1.36562	-1.32421	-1.19433
200437	0.436654	0.0912233	0.152999	0.393543	0.220987	0.151748	0.335162	0.569457	1.04741	0.600828	0.264111	0.235071
200438	0.91715	1.31454	0.918636	0.538624	NA	NA	NA	NA	NA	NA	NA	NA
200439	0.181359	NA	NA	NA	NA	NA	NA	NA	NA	NA	NA	NA
200440	1.88315	1.27116	1.104	1.25011	1.56238	1.13124	0.967535	NA	NA	NA	NA	NA
200442	1.60338	1.63557	1.60979	1.63856	1.96035	1.92542	2.2561	1.85684	2.32685	1.81685	1.70012	NA
200443	1.04348	1.11603	1.12766	1.08748	1.27628	1.37815	1.45643	1.89923	2.83313	1.67273	1.71619	NA
200445	1.34979	1.29508	1.35155	1.29235	1.35001	1.34479	1.29367	1.04321	1.01108	NA	NA	NA
200446	1.40433	1.42232	1.30992	1.5803	1.78251	1.63612	1.72378	1.58874	1.43781	1.62768	1.65806	1.53553
200448	0.316947	0.234531	0.057075	0.108533	0.532118	0.139354	0.11307	0.131507	0.254729	NA	NA	NA
200449	0.168491	0.120581	0.00496885	0.0486591	0.220323	-0.219616	-0.133816	-0.156184	0	0.0167559	0.053676	-0.136239
200450	0.346221	0.165139	0.424237	0.358435	0.312386	0.294739	0.61301	0.326856	0.583329	0.415566	0.312962	NA
200451	0.552391	0.603037	0.960328	0.944687	0.993374	1.18261	0.483157	0.218364	NA	NA	NA	NA
200452	2.05877	2.37413	1.97432	2.02969	1.856	1.72602	2.17875	2.03773	2.08986	1.98897	2.22117	NA
200454	1.58756	0.917111	1.33683	1.08046	1.527	1.33343	0.906184	1.68039	1.67305	1.33572	1.2842	1.53218
200455	-1.05198	-1.55433	-1.2103	-1.26427	-1.40955	-2.16905	-1.70428	NA	NA	NA	NA	NA
200456	0.667739	0.533287	0.601433	0.671658	1.21282	0.55611	0.605925	0.44022	0.491523	0.585899	NA	NA
200458	0.946446	0.70154	1.04528	1.54974	NA	NA	NA	NA	NA	NA	NA	NA
200461	1.26015	1.28844	1.28627	1.37335	1.61634	1.4947	1.24467	1.15767	1.44733	1.2225	1.29969	0.942711
200463	1.38595	1.2954	1.55026	1.62245	1.49152	1.29149	1.52909	1.65391	1.70743	1.53146	1.47537	1.28637
200464	0.156047	0.129975	0.324708	0.346454	0.194449	0.454709	0.0211475	-0.00985503	0.173713	0.152126	0.386884	0.190508
200465	-0.0476711	-0.037672	-0.339531	0.134055	NA	NA	NA	NA	NA	NA	NA	NA
200466	-0.144438	0.138215	0.0219951	-0.197631	-0.397439	0.0330308	0.121172	-0.270342	-0.211381	-0.135001	-0.0895217	NA
200467	-0.0945537	-0.0715301	-0.117596	-0.214311	-0.267102	-0.152212	-0.11116	-0.823987	NA	NA	NA	NA
200468	-0.982451	-0.59169	-0.941859	-0.616794	-0.810388	-0.728337	NA	NA	NA	NA	NA	NA
200469	-0.271996	-0.42737	-0.246564	-0.181372	-0.36287	-0.70986	-0.30128	-0.685473	0.0879883	-0.142386	-0.158319	-0.166815
200470	-0.279456	-0.599653	-0.406176	0.156674	-0.429604	-0.142184	-0.286754	-0.354211	-0.300832	-0.0759054	NA	NA
200471	0.605003	0.42091	0.44598	0.254321	0.480816	0.619292	0.170673	0.913379	NA	NA	NA	NA
200472	0.31362	0.231374	0.224686	0.150676	0.424101	0.292912	-0.22248	-0.0620233	0.171795	0.287513	0.312949	0.289441
200473	-0.307978	-0.312738	-0.292723	-0.361377	-0.261235	-0.263666	-0.186131	-0.210079	0.0261132	-0.114757	-0.257924	-0.196675
200474	0.250048	0.6387	0.334801	0.295173	0.653045	0.396647	0.08431	0.0977409	0.167569	0.0764625	0.062277	-0.156076
200475	-0.114854	-0.176988	-0.0601602	-0.262228	0.603718	0.092064	0.376784	0.197067	0.220473	0.353736	0.0750285	0.152745
200476	0.10634	-0.150929	0.112321	-0.220812	0.6322	0.712538	0.331703	0.287271	0.544296	0.387745	0.231362	0.237132
200477	-0.246127	-0.0357131	-0.281079	-0.297962	-0.135493	-0.0914958	0.092475	0.16453	0.0629643	0.202492	0.118654	0.0425341
200478	-0.3814	-0.181889	-0.294624	-0.132484	-0.162097	-0.36051	0	-0.373427	0.0330418	-0.258431	NA	NA
200479	0.0337042	0.312292	0.365764	0.0926678	-0.231062	-0.00149702	-0.36918	-0.231407	-0.358378	-0.00700565	0.0945972	NA
200480	0.0962579	0.0558585	-0.122965	-0.0982401	0.0139944	-0.167622	-0.398287	-0.208172	-0.0329631	-0.144727	-0.258095	-0.0515229
200481	0.453034	0.345786	0.111371	0.135051	0.184548	0.501202	-0.476175	-0.384249	-0.0428929	-0.174273	NA	NA
200484	0.679389	0.491139	0.612064	0.343139	0.59423	0.589485	0.874888	0.569964	NA	NA	NA	NA
200485	-0.00625443	0.337611	0.257062	0.236098	0.0141248	0.0315089	0.238759	NA	NA	NA	NA	NA
200487	0.271114	0.676791	0.130592	0.965905	NA	NA	NA	NA	NA	NA	NA	NA
200488	-0.089622	0.00269942	-0.155252	-0.107301	-0.0799425	-0.277288	0.1157	0.0170715	0.141984	0.0813188	0.0569267	NA
200489	0	0.114943	0.139369	0.0138415	0.57196	0.315754	-0.0598058	-0.0858264	0.177479	-0.138562	-0.058968	NA
200490	-0.532155	-0.305241	-0.34174	-0.479798	-0.404891	-0.612282	-0.551496	-0.370565	-0.464417	-0.475962	-0.585262	-0.290703
200492	2.44255	2.21969	2.1597	1.98834	2.26106	2.22775	2.60764	2.20092	2.32464	2.15972	2.35457	2.07185
200493	0.0909908	0.239404	0.415278	0.414703	0.32734	0.516855	0.798897	0.750761	0.70527	0.620888	NA	NA
200494	-0.0583931	0.16827	-0.098364	0.2393	0.262101	0.265119	0.209175	0.122524	0.201827	0.173167	NA	NA
200495	0.183334	0.0791146	0.233172	-0.133265	0.0813367	0.292734	NA	NA	NA	NA	NA	NA
200496	0.0169168	0.000156258	-0.128792	-0.0363636	-0.218071	-0.0311072	-0.313695	-0.0601	-0.296998	0.154951	NA	NA
200497	-1.31542	-1.32285	-1.02461	-1.2094	-1.54164	-0.742978	-1.07889	-0.79615	-1.11722	NA	NA	NA
200498	-1.25287	-1.19175	-0.817756	-1.0081	-1.20182	-1.44046	-0.695219	-0.827451	NA	NA	NA	NA
200499	0.23556	-0.293149	-0.15417	0.121893	0.363336	0.141152	NA	NA	NA	NA	NA	NA
200500	0.747373	0.739322	0.795362	0.578956	0.661962	0.943181	0.899002	0.596845	NA	NA	NA	NA
200501	0.136797	0.0185972	0.062756	0.134208	0.0751356	0.163387	0.13558	0.920334	0.247089	NA	NA	NA
200502	-0.352913	-0.499027	-0.275083	-0.413764	-0.297433	-0.468992	-0.202919	-0.184443	-0.18715	-0.155856	-0.339585	NA
200503	-0.683212	-0.450984	-0.0957435	-0.101982	-0.524022	0.0949117	-0.366722	-0.0142629	-0.0850134	NA	NA	NA
200504	0.0829191	0.0404092	0.283024	0.390832	0.0132404	0.0991127	0.247856	0.135403	-0.0377339	0.17104	0.243614	0.162105
200505	0.105874	0.0818805	0.00746939	-0.0673274	-0.0633852	0.0228365	-0.0317802	0.0502924	0.246742	NA	NA	NA
200506	0.0434831	0.162849	-0.1046	0.00998883	-0.0373697	0.331994	0.323929	-0.150657	-0.101778	-0.0130413	-0.0530852	NA
200507	0.0549932	0.0525043	-0.141047	0.0552472	0.103448	0.236568	0.11023	0.068889	-0.0370644	0.0303151	0	NA
200508	0.23607	0.16013	0.359866	0.347825	0.233871	0.264015	0.790955	0.668308	0.535714	0.556939	0.641696	0.626783
200509	0.848162	0.673506	0.514918	0.62145	0.534092	0.795601	0.85859	1.13649	1.06156	1.07262	1.0164	NA
200510	0.0660217	0.229977	0.23779	0.845212	0.872844	0.573734	0.279381	NA	NA	NA	NA	NA
200511	1.02204	1.06966	1.05233	0.785833	1.07581	1.0365	1.5206	1.0321	1.06366	1.2176	1.21417	1.30751
200512	1.17651	1.02167	0.877094	1.3212	1.77274	0.909546	1.36721	1.32039	NA	NA	NA	NA
200513	0.487006	0.647619	0.318054	0.736023	0.548962	-0.0162667	0.190148	0.285688	NA	NA	NA	NA
200514	0.426188	0.114533	0.419736	0.203381	-0.0615427	-0.0400988	0.275554	0.57098	-0.259489	0.121636	0.339751	NA
200515	0.339304	0.206596	0.0769069	-0.218602	0.00499917	-0.0312233	0.251922	0.109151	0.0646557	0.08928	0.466686	NA
200516	-0.0132754	-0.0774761	0.161195	-0.0818067	-0.312751	-0.0797585	-0.0375461	0.00310727	-0.0316674	-0.11676	0.148717	0.128563
200517	-0.312695	1.01848	0.423163	0.36107	0.227223	0.603661	0.317173	1.08259	NA	NA	NA	NA
200518	1.20745	1.04917	0.957135	1.06922	0.846866	0.742241	1.00309	1.20383	1.43024	1.2851	1.44843	1.50855
200519	0.919816	0.939409	0.834784	0.829031	0.982089	0.744979	0.906021	0.847999	0.708604	0.951439	0.706237	NA
200520	0.874637	1.09398	1.17259	0.961269	1.07041	1.3947	1.18192	1.13123	0.75031	0.883168	1.02437	0.931826
200521	-0.034297	-0.0991642	0.0220008	0.0262834	-0.0120819	-0.0533863	-0.267305	-0.354452	-0.0263984	-0.151753	0.0637672	NA
200522	-0.320366	-0.312891	-0.548449	-0.665604	-0.731823	-0.577411	-0.553378	-0.656701	-0.696048	-0.54877	-0.659742	-0.559215
200523	-0.634719	-0.804679	-0.678397	-0.655186	-1.36056	-1.18529	-0.610056	-0.509645	-0.516571	NA	NA	NA
200524	-0.465222	-0.457505	-0.526515	-0.539241	-0.60297	-0.611752	-0.831169	-0.771798	-0.574777	-0.84761	NA	NA
200525	-0.46773	-0.349341	-0.27928	-0.646149	0.0920036	NA	NA	NA	NA	NA	NA	NA
200526	-0.487735	-0.286225	-0.583874	-0.68653	-0.855901	NA	NA	NA	NA	NA	NA	NA
200527	0.434152	-0.774117	NA	NA	NA	NA	NA	NA	NA	NA	NA	NA
200528	-0.0786257	0.115716	-0.0817157	-0.339958	-1.30244	-0.48118	NA	NA	NA	NA	NA	NA
200529	0.49936	0.0284219	0.19156	0.239618	0.227477	-0.0316354	0.260051	0.339281	0.112286	0.242469	0.295361	NA
200530	-0.920594	-0.88177	-0.601388	-0.444967	-0.643086	-0.0918436	-0.0497423	-0.0161374	-0.20687	-0.249987	NA	NA
200531	0.376158	0.654328	0.493915	0.726224	0.66961	0.70252	0.84672	0.611677	0.793539	0.669286	0.431423	NA
200532	-1.95124	-1.8762	-1.53983	-1.61885	-1.69131	-1.65894	-2.1037	-1.63613	-2.01711	NA	NA	NA
200533	-1.29962	-1.36041	-1.24572	-1.28238	-1.28063	-1.31789	-1.51936	-1.29569	-0.943046	-1.0676	-0.932633	NA
200534	-1.24445	-1.25745	-1.47055	-1.1099	-1.11683	-1.58085	-1.2937	-1.39475	-1.08947	-1.12536	-1.09596	-1.12805
200535	-0.885927	-0.766057	-0.747909	-0.528641	-1.3651	-1.5562	-1.21333	-1.1552	-1.00834	-1.0651	-0.74575	-0.710251
200536	-0.464269	-0.162741	-0.663218	-0.750063	-0.387429	-0.109626	NA	NA	NA	NA	NA	NA
200537	0.420997	0.261244	0.164913	0.202293	0.269645	0.148012	0.519562	0.527401	0.432586	0.246606	0.499554	0.350452
200538	0.108167	0.129175	0.111751	0.0546187	0.102024	-0.114402	0.34873	0.25112	0.629262	0.313616	NA	NA
200539	0.186886	0.327388	0.541203	0.319995	0.473241	0.468717	0.550133	0.552369	0.305663	0.474468	0.535306	0.25771
200540	-0.659582	-0.825203	-0.487068	-1.16421	-0.589082	-0.333481	-0.607952	NA	NA	NA	NA	NA
200541	0.28039	0.237456	0.38298	0.188434	0.0553044	0.532322	0.640535	0.285644	0.598767	NA	NA	NA
200542	-0.144433	0.0716319	-0.109786	-0.0226642	-0.0756772	-0.1504	-0.115954	-0.201745	-0.0850009	-0.216251	-0.243697	-0.498707
200543	-0.131541	0.116389	0.0538253	0.0844114	0.0377015	0.194548	-0.119405	-0.0525675	-0.165218	0.33701	-0.0188908	-0.0842634
200544	-0.274281	-0.433775	-0.0340581	-0.418568	-0.295539	0.00120201	-0.165921	NA	NA	NA	NA	NA
200545	-0.84957	-0.121048	-0.0528134	0.0717009	0.049969	0.0817276	0.178214	NA	NA	NA	NA	NA
200546	-0.33884	-0.112201	-0.0907879	-0.120213	-0.573247	-0.00602873	-0.0491373	-0.187132	0.170672	-0.0888401	NA	NA
200547	-1.09375	-0.639883	-0.418526	-0.681139	-0.808247	-0.641613	-0.634199	-0.78908	-0.501362	-0.727089	-1.34579	NA
200548	-0.370136	-0.443187	-0.560933	-0.345629	-0.712813	-0.599704	-0.367523	-0.0795198	-0.300111	-0.540245	-0.260213	NA
200549	-0.0649036	0.126006	-0.140713	-0.0481539	-0.150098	0.266712	0.135526	0.178735	-0.0894514	-0.334549	0.0665882	NA
200550	0.0290352	0.122281	-0.197579	-1.74867	0.572601	-0.337746	NA	NA	NA	NA	NA	NA
200551	-1.5617	-1.44255	-1.1754	-2.28904	-1.87709	-2.18712	-3.67459	-1.11794	-2.02799	-1.87527	-2.26377	NA
200552	-0.425216	-0.855125	-1.12851	-0.997259	-0.999163	-0.949949	-0.942805	-1.34604	-1.36994	-1.21019	-1.22364	-1.13888
200553	-0.368623	-0.662443	-1.39952	NA	NA	NA	NA	NA	NA	NA	NA	NA
200555	-1.01912	-1.37283	-0.778851	-0.641901	-0.850966	-1.11864	-0.239467	-0.474703	-0.263078	-0.48632	-1.3087	-0.655905
200556	-0.168507	-0.766363	-0.634035	-0.798748	NA	NA	NA	NA	NA	NA	NA	NA
200557	-0.182589	-0.213592	-0.661017	NA	NA	NA	NA	NA	NA	NA	NA	NA
200558	0.0810527	-0.00986756	-0.0428881	0	0.0886762	-0.0102858	0.19523	0.161969	0.123093	0.117996	NA	NA
200560	-0.774687	-0.694466	-0.811441	-0.9187	-0.938624	-1.15444	-1.00699	-1.11433	-1.06246	-0.808989	-0.743289	-1.14988
200563	-1.09688	-0.987703	-0.941897	-0.893727	-1.01934	-1.06547	-0.834527	-0.832017	-0.69544	-0.719076	-0.820418	-0.63498
200564	-0.148136	0	-0.306293	-0.17397	-0.290461	0.274405	0.251533	-0.77546	NA	NA	NA	NA
200565	-1.23769	-0.957747	-0.559571	-0.304575	-1.22373	-0.3626	-0.709807	-0.662333	-0.556394	-0.568152	-0.251979	-0.495204
200566	0.188599	-0.00887839	-0.0443932	0.149313	0.084017	0.42052	0.0645043	-0.0313282	0.12263	0.038993	0.125051	NA
200567	0.0739393	0.0461927	-0.0244956	-0.161573	-0.107983	NA	NA	NA	NA	NA	NA	NA
200568	-0.262507	0.00199925	-0.262281	0.195388	NA	NA	NA	NA	NA	NA	NA	NA
200570	-0.050009	0.203442	0.0560825	0.113117	-0.300384	-0.261499	-0.514189	0.0578765	0.120622	NA	NA	NA
200571	-0.165682	-0.0052018	-0.0947376	0.197128	0.0339525	NA	NA	NA	NA	NA	NA	NA
200572	-0.0173195	-0.276789	-0.327566	-0.192176	NA	NA	NA	NA	NA	NA	NA	NA
200575	-0.0829915	0.184639	-0.166016	-0.00463294	-0.33369	-0.635236	0.0268798	-0.312872	-0.451227	-0.767397	NA	NA
200576	-0.163298	-0.0803932	0.0252566	-0.0430106	-0.163674	0.0147758	-0.36938	-0.204277	-0.354248	-0.200247	-0.395723	-0.199334
200577	0.172573	0.158851	0.0653887	0.00972594	0.0132252	-0.0976418	0.0261524	0.215212	0	0	-0.0449469	0.148356
200578	0.376878	0.168347	0.19835	0.254251	0.141652	0.105489	0.163293	NA	NA	NA	NA	NA
200579	-0.423076	-0.654495	-0.489919	-0.436932	-0.473374	-0.815129	-0.462653	-0.528542	NA	NA	NA	NA
200580	0.0914106	0.316014	-0.0366911	-0.275159	-0.458306	-0.0146279	-0.0828532	-0.298549	-0.348746	0.2464	-0.306161	NA
200581	-0.416189	-0.41613	-0.302181	-0.35687	NA	NA	NA	NA	NA	NA	NA	NA
200583	0.293221	0.164509	0.295549	0.346521	0.34673	0.163591	0.261069	0.439617	0.405279	0.342276	0.0909855	NA
200584	-0.285886	-0.230668	-0.291586	-0.362789	-0.395953	0.119158	0.170737	0.161507	-0.126708	NA	NA	NA
200585	0.640808	0.557363	0.815741	0.819698	0.423173	0.719866	0.729415	0.564488	0.570736	0.439009	0.584404	NA
200588	-0.450866	-0.457385	-0.589945	-0.323266	-0.367576	NA	NA	NA	NA	NA	NA	NA
200589	-0.18414	NA	NA	NA	NA	NA	NA	NA	NA	NA	NA	NA
200590	-0.161259	-0.404901	-0.085892	0.388788	-0.433352	-0.0305213	-0.376947	-0.360531	NA	NA	NA	NA
200591	0.0423337	0.0283585	NA	NA	NA	NA	NA	NA	NA	NA	NA	NA
200592	-1.53879	-0.662412	-1.01294	-0.615159	-1.60651	-1.21993	-1.4221	-0.840252	NA	NA	NA	NA
200593	1.00003	0.800857	NA	NA	NA	NA	NA	NA	NA	NA	NA	NA
200594	1.21542	0.955037	1.62069	1.17823	1.6198	0.924283	2.68039	0.972878	NA	NA	NA	NA
200595	0.876832	0.305886	0.512094	0.709634	1.16772	NA	NA	NA	NA	NA	NA	NA
200596	0.300982	0.643796	0.571235	0.418935	0.22872	0.476975	0.595241	0.528837	0.167071	NA	NA	NA
200599	-0.425062	-0.407908	-0.717665	-0.558031	-0.622662	-0.863028	NA	NA	NA	NA	NA	NA
200600	-0.324867	-0.529091	-0.505286	-0.585085	-1.11505	-1.34001	NA	NA	NA	NA	NA	NA
200602	0.144406	0.270085	0.0129994	0.0142791	NA	NA	NA	NA	NA	NA	NA	NA
200604	0.0700144	0.0931791	-0.00773748	0.0452376	0.271391	0.0540559	0.286162	0.149177	0.0706517	0.146841	0.641719	NA
200605	0.618999	0.320528	0.434702	0.370969	1.05337	1.07412	1.09126	NA	NA	NA	NA	NA
200606	0.522051	0.642749	0.517326	NA	NA	NA	NA	NA	NA	NA	NA	NA
200609	0.80817	0.620287	0.553551	0.799398	0.7159	0.799812	0.300023	NA	NA	NA	NA	NA
200612	1.07046	1.3746	1.26296	1.17162	2.12181	1.93212	1.72145	1.86078	NA	NA	NA	NA
200613	0.744174	0.561656	0.100994	0.937239	0.414477	0.135185	0.0544595	NA	NA	NA	NA	NA
200614	2.76077	2.96222	2.65285	2.62936	2.93394	3.03603	2.21652	2.19909	2.47143	2.60456	NA	NA
200615	1.7735	1.73318	1.78507	1.94542	1.84273	2.35704	2.15558	2.25112	2.02396	1.87964	NA	NA
200616	-0.833653	-0.44445	-0.373989	-0.722929	-0.511355	-0.831206	-0.783308	-1.15898	-1.52623	NA	NA	NA
200617	-0.110278	-0.487152	-0.150277	-0.0675581	-1.00158	-0.406154	-0.561689	-0.334957	-0.44313	-0.457716	-0.229183	NA
200626	0.99669	1.06519	3.03876	0.315551	NA	NA	NA	NA	NA	NA	NA	NA
200629	0.173867	0.526965	0.365379	0.308072	0.40045	0.400966	0.248457	0.125789	0.0864043	0.24267	NA	NA
200630	0.0136583	0.17662	-0.231902	0.0216639	0.166444	0.267239	0.0161539	-0.187998	0.0491958	-0.0174266	-0.00924909	-0.107992
200631	0.469097	0.766457	0.863105	0.819513	0.509552	0.703388	0.651886	0.571081	NA	NA	NA	NA
200632	0.280621	0.33831	0.245579	0.404588	0.167902	0.339	0.0340686	0.151113	0.296411	0.260998	0.275635	0.402357
200633	0.210311	0.349606	0.25538	0.273886	0.512885	0.318516	0.231981	0.229851	0.0888444	0.289814	NA	NA
200634	0.418708	0.536272	0.463739	0.628717	0.439346	0.335651	0.417967	0.565772	0.563383	0.393186	0.665936	NA
200635	0.615838	0.439298	0.635723	0.645888	0.62609	0.535022	0.610817	0.536012	0.328899	0.265771	NA	NA
200638	0.568656	0.780092	0.288615	0.251318	1.0829	1.03931	0.33144	0.414705	0.256576	NA	NA	NA
200639	0.478897	NA	NA	NA	NA	NA	NA	NA	NA	NA	NA	NA
200640	0.548454	0.432175	0.528301	0.557866	0.378927	0.184397	0.255823	0.141858	0.0391582	0.365658	NA	NA
200641	0.462804	0.467745	0.787458	0.481239	NA	NA	NA	NA	NA	NA	NA	NA
200642	1.66334	1.81771	1.81206	1.6671	1.84219	1.78714	1.67272	1.73877	1.72743	1.59418	NA	NA
200644	1.6053	1.32499	1.37187	1.29661	1.48045	1.5404	1.4884	1.63725	1.48742	1.69732	1.38835	NA
200645	0.394716	-0.160531	0.276202	0.728426	0.705813	0.801373	NA	NA	NA	NA	NA	NA
200646	0.439174	0.124476	0.308516	0.392827	-0.22584	-0.102335	0.440897	0.424944	0.0403101	0.155033	0.319563	NA
200647	0.407158	0.222987	0.707677	0.174639	0.13737	0.2004	0.125167	0.101461	0.312485	NA	NA	NA
200649	0.492381	0.692403	0.296515	0.690439	0.413278	NA	NA	NA	NA	NA	NA	NA
200651	1.16071	1.32742	1.51617	1.35571	1.32681	1.24253	1.74209	1.33652	1.56495	1.1745	1.15589	NA
200652	0.553739	0.469064	0.656738	0.572912	0.673051	0.73228	1.07288	0.990576	0.264459	0.902333	NA	NA
200653	-1.24071	-0.994048	-0.666135	-0.66213	-0.20426	-0.144931	-0.180008	-0.409573	-0.1358	0.042907	-0.246967	-0.340753
200654	1.84895	1.60776	1.33768	1.55487	2.08977	1.93881	2.49931	1.89856	2.28053	2.00451	NA	NA
200655	2.37376	2.55829	2.41713	2.85851	2.45133	3.31977	3.13935	3.17389	3.02267	2.62433	NA	NA
200656	0.585709	0.282295	0.17504	0.829605	0.48083	0.266873	0.136448	NA	NA	NA	NA	NA
200657	0.238664	0.538453	0.780142	0.826578	0.641102	1.04118	0.532887	0.658528	NA	NA	NA	NA
200658	-0.0219849	0.003898	0.0461043	0.282643	-0.136507	-0.145686	0.099953	0.00829122	-0.272065	0.00991862	-0.0526297	NA
200660	0.981862	0.927218	1.84235	1.68911	1.81937	2.02544	1.43189	1.36038	1.39372	1.70466	NA	NA
200661	-0.6479	-0.629076	-0.195993	0.151905	0.211811	0.00395015	0.0560349	NA	NA	NA	NA	NA
200663	0.00431651	-0.0174096	0.0698188	NA	NA	NA	NA	NA	NA	NA	NA	NA
200664	0.142963	0.15574	0.135813	0.396596	NA	NA	NA	NA	NA	NA	NA	NA
200667	0.406898	1.24181	0.68169	0.924577	0.0717767	0.845415	1.36921	NA	NA	NA	NA	NA
200669	0.363914	0.431451	0.371304	0.479312	0.544776	0.256257	NA	NA	NA	NA	NA	NA
200670	0.440978	0.494036	0.528419	0.730916	0.338138	1.19772	1.0376	0.808139	NA	NA	NA	NA
200671	0.464516	0.669962	NA	NA	NA	NA	NA	NA	NA	NA	NA	NA
200672	-0.418364	-0.141341	-0.218125	-0.199764	-0.303488	-0.311299	-0.20587	-0.131618	-0.115244	-0.18107	NA	NA
200673	0.362206	0.505545	0.238583	0.479475	0.424939	0.0692967	NA	NA	NA	NA	NA	NA
200674	-0.226383	-0.490087	-0.265325	-0.93112	-0.446146	NA	NA	NA	NA	NA	NA	NA
200675	0.361878	0.408987	0.667255	0.332317	0.169233	0.35856	-0.0379414	0.763748	NA	NA	NA	NA
200676	0.0285331	0.0853946	0.0682246	-0.0572036	-0.355245	-0.156279	-0.33283	-0.107477	-0.232858	NA	NA	NA
200677	-0.292655	-0.182976	-0.170603	-0.353264	-0.285965	-0.205128	0.012469	-0.124721	-0.111	-0.107139	-0.129229	-0.260768
200678	0.063873	-0.0183548	0.0229266	0.00444673	-0.145977	-0.194971	-0.160903	0.162388	0.214846	-0.176467	NA	NA
200679	0.32175	-0.554428	NA	NA	NA	NA	NA	NA	NA	NA	NA	NA
200682	0.566831	-0.487721	0.702425	0.279744	0.202754	-0.152843	NA	NA	NA	NA	NA	NA
200683	-0.111943	0.332201	0.22722	0.0607532	0.535934	0.25186	0.228793	0.69457	0.118394	NA	NA	NA
200684	0.246341	0.446567	0.491133	-0.183549	-0.380417	NA	NA	NA	NA	NA	NA	NA
200689	0.207775	0.215482	0.331163	0.0487119	0.554169	0.456689	-0.0722291	0.574027	0.226114	NA	NA	NA
200690	-0.247339	-0.529411	-0.321649	-0.0547653	0.255741	-0.0958381	0.45812	0.392134	0.2959	0.260195	0.146904	NA
200691	0	-0.219116	0.0684946	-0.103162	-0.26829	-0.262251	0.0675273	0.0848085	NA	NA	NA	NA
200692	0.00455314	0.299335	0.0551673	0.279145	0.361232	0.599753	-0.19233	0.126301	-0.0891309	-0.345317	NA	NA
200693	-0.927168	-1.32958	-0.648417	-0.559204	-0.699374	-0.465484	-0.691215	-0.853366	-0.663922	NA	NA	NA
200695	2.83692	2.78048	2.7408	3.07071	3.02489	2.25443	1.99848	2.31022	2.69079	NA	NA	NA
200696	-0.716543	-0.0924411	-0.235276	0.0685668	-0.242235	-0.181535	-0.105732	NA	NA	NA	NA	NA
200697	-0.581201	-0.669062	-0.259347	-0.321913	-0.177957	-0.126484	-0.168987	-0.397648	-0.342312	-0.459953	-0.0424663	NA
200699	0.448439	0.509617	0.429363	0.281919	0.0605447	0.0854541	0.201152	0.145927	0.340778	0.0858747	NA	NA
200700	0.445168	0.562479	0.402156	0.322808	0.336993	0.0476552	0.0808409	-0.0208168	0.364262	0.594921	NA	NA
200701	0.0897966	0.0390387	-0.0700923	0.206201	0.0791102	0.00230437	0.0170782	0.131253	0.0677099	0.032056	NA	NA
200702	0.813831	0.920132	1.66797	0.764209	1.37472	NA	NA	NA	NA	NA	NA	NA
200703	0.37231	0.601547	0.641814	0.0708633	0.538737	NA	NA	NA	NA	NA	NA	NA
200704	-0.458322	0.156639	-0.305658	0.010954	-0.055186	0.385102	-0.0954045	NA	NA	NA	NA	NA
200705	0.366704	0.153738	-0.401655	NA	NA	NA	NA	NA	NA	NA	NA	NA
200706	0.195172	0.108347	-0.0791246	-0.119257	0.123675	0.349239	0.139845	-0.153505	NA	NA	NA	NA
200707	-0.424179	-1.11101	NA	NA	NA	NA	NA	NA	NA	NA	NA	NA
200708	-1.10022	-1.16507	-1.39818	-1.50136	-1.58513	-1.46996	-1.39637	-1.07301	-1.45749	NA	NA	NA
200709	-0.0996385	-0.181024	-0.152855	-0.000777515	-0.289286	-0.18857	-0.162745	-0.00994574	-0.0423718	-0.440874	-0.268065	NA
200711	0.831856	1.01452	1.30555	1.21419	1.07415	0.590061	0.681393	0.35355	NA	NA	NA	NA
200714	-0.343482	NA	NA	NA	NA	NA	NA	NA	NA	NA	NA	NA
200717	-0.258434	-0.280988	0.0583324	-0.192559	-0.0340969	-0.13193	0.137588	-0.0828861	NA	NA	NA	NA
200718	-0.25866	-0.329908	0.0118467	-0.554476	-0.0252033	-0.181725	NA	NA	NA	NA	NA	NA
200719	-0.182184	-0.34252	-0.0881698	-0.0853636	0.0266787	-0.217552	-0.295076	-0.0447296	-0.157918	-0.350298	NA	NA
200720	0.384911	0.534495	0.430023	0.50561	0.116488	0.922683	0.676883	0.507224	0.612202	0.426249	0.377344	0.536982
200723	-0.193086	-0.0372437	0.217631	0.136388	-0.0814532	0.0539377	-0.772935	-0.678554	-0.455577	-0.46366	-0.23506	-0.486755
200724	0.15108	-0.133531	0.0239299	0.253306	-0.150591	NA	NA	NA	NA	NA	NA	NA
200725	-1.12904	-0.670308	-0.918352	NA	NA	NA	NA	NA	NA	NA	NA	NA
200726	0.615692	0.213332	0.257764	-0.000437162	0.0371754	0.419923	0.353474	0.1492	0.46307	0.594463	NA	NA
200727	0.398119	0.249941	NA	NA	NA	NA	NA	NA	NA	NA	NA	NA
200728	-0.383236	-0.530995	NA	NA	NA	NA	NA	NA	NA	NA	NA	NA
200729	0.920207	0.977244	0.937669	0.943034	1.14525	1.40214	1.59236	1.16263	1.26081	NA	NA	NA
200730	1.03165	0.955574	1.39383	1.05581	0.995462	1.23756	1.50486	1.51183	0.662552	1.5081	NA	NA
200732	1.45426	-0.0666621	0.147348	-0.0602633	0.307753	-0.14903	-0.33555	0.127806	-0.0602898	NA	NA	NA
200733	-0.356485	-0.351099	-0.298815	-0.42012	-0.899699	-0.629808	-1.26012	-0.604838	0.237681	-0.116403	NA	NA
200735	-0.422735	-0.570215	-0.544913	-0.655735	-0.467209	-0.869706	-1.05232	-1.23634	-1.15223	-1.07714	-1.05344	-0.674977
200736	-0.179435	-0.0833153	0.0961348	-0.070647	0.0373212	0.0952936	NA	NA	NA	NA	NA	NA
200737	0.609851	0.675768	1.06471	NA	NA	NA	NA	NA	NA	NA	NA	NA
200738	-1.36043	-0.817679	-0.984409	-0.345913	-0.818967	-0.669474	NA	NA	NA	NA	NA	NA
200739	0.505457	0.482412	0.538996	1.58677	0.883763	NA	NA	NA	NA	NA	NA	NA
200742	-0.519694	-0.694479	-0.622459	-0.879054	-0.905473	-0.711092	-0.667367	-0.618231	-0.671914	-1.06115	-1.02916	-0.663333
200743	0.0910276	-0.12984	-0.344324	-0.272112	0.00178596	0.288478	-0.150182	NA	NA	NA	NA	NA
200744	0.138892	-0.317125	0.0658955	0.0014222	-0.101025	-0.13608	-0.238012	0.190896	-0.0350201	0.569533	NA	NA
200745	1.04094	0.850217	1.03127	0.929586	0.940959	1.16098	1.25256	0.757413	0.500739	0.715319	NA	NA
200746	0.38682	-0.278738	0.392993	-0.0176624	0.582477	0.806218	0.432694	0.487718	0.0889655	0.0457083	NA	NA
200747	0.271822	-0.211977	-0.178993	-0.0943005	0.0562085	NA	NA	NA	NA	NA	NA	NA
200748	-0.812465	-0.236522	-0.258074	-0.315056	-0.690014	-0.607994	-0.547723	-0.555665	-1.03548	NA	NA	NA
200749	0.0937416	-0.304787	-0.284956	NA	NA	NA	NA	NA	NA	NA	NA	NA
200750	-0.250369	-0.16044	0.41944	-0.229761	-0.101233	-0.0971907	0.232251	0.110967	-0.20969	0.50657	0.251347	0.429888
200752	-0.254885	0.48222	0.205321	0.712172	0.658731	0.302638	0.00194533	-0.107318	0.468041	0.757562	0.30131	NA
200753	0.208081	0.128936	0.235403	0.526592	-0.0931297	0.31784	-0.678865	NA	NA	NA	NA	NA
200754	0.436051	NA	NA	NA	NA	NA	NA	NA	NA	NA	NA	NA
200755	-0.566546	-0.206287	-0.329767	-0.363533	-0.624158	-0.793098	NA	NA	NA	NA	NA	NA
200756	-0.144397	-0.252202	-0.458993	-0.0424612	-0.253989	-0.969918	-0.122268	NA	NA	NA	NA	NA
200757	-0.247952	-0.271002	-0.25065	-0.0171785	-0.210646	-0.403236	-0.23431	-0.297996	-0.137448	-0.2444	-0.0945772	NA
200759	0.173792	-0.194866	NA	NA	NA	NA	NA	NA	NA	NA	NA	NA
200764	-0.150249	-0.181574	-0.0698925	-0.036999	0.0121882	0.0822343	0.0350959	-0.052461	-0.0381033	-0.112024	0.046152	-0.097417
200766	-0.741593	-0.838593	-0.493969	-0.502108	-0.70056	-1.08705	-0.862565	-0.866622	-0.850927	-0.882102	-0.738104	NA
200768	-1.00064	-0.94825	-0.779601	-0.787461	-0.871967	-0.649207	-0.429791	-1.21444	-0.821463	NA	NA	NA
200769	-0.586799	-0.322843	-0.383354	-0.29907	-0.672885	-0.54148	-0.701599	-0.575831	-0.437481	-0.737738	NA	NA
200770	-0.150182	-0.125518	-0.237701	-0.530912	-0.0993545	-0.0222427	-0.257052	-0.175329	NA	NA	NA	NA
200771	0.101471	-0.0875993	-0.0285756	0.0335343	-0.0384668	-0.628127	-0.508853	-0.546643	-0.264265	NA	NA	NA
200772	-0.91212	-0.625994	NA	NA	NA	NA	NA	NA	NA	NA	NA	NA
200773	0.112521	0.15208	0.00865073	-0.00981878	0.341456	0.403088	0.0192952	0.00965073	NA	NA	NA	NA
200774	-0.470022	-0.169773	-0.523457	-0.369457	-0.624516	-0.127475	-0.456969	-0.451625	-0.67164	NA	NA	NA
200775	-0.512025	-0.47616	NA	NA	NA	NA	NA	NA	NA	NA	NA	NA
200776	0.0112812	-0.0730931	0.135502	0.415581	-0.328565	-0.142933	0.0816474	0.143429	0.259923	0.132798	-0.168465	-0.374013
200777	-1.12553	0.214627	0.465637	0.512158	0.192324	0.423155	0.286314	0.0559181	0.302855	NA	NA	NA
200778	-0.410491	-0.0314091	0.188385	-0.66077	-0.451407	-0.740886	-0.510259	NA	NA	NA	NA	NA
200779	-0.172211	-0.0396956	-0.7591	-0.0136584	NA	NA	NA	NA	NA	NA	NA	NA
200780	-0.423658	-0.538051	0.0559811	-0.569302	NA	NA	NA	NA	NA	NA	NA	NA
200783	-0.341708	0.62784	-0.0916137	-0.261111	-0.752006	-0.455708	-0.958628	-1.40874	-0.988297	-1.18568	-0.391354	-1.22254
200784	-0.244519	-0.329581	-0.0684248	-0.28482	-0.317936	-0.468158	-0.0999636	-0.100445	-0.00440168	-0.521957	-0.673756	-0.422697
200785	0.136609	-0.0462756	-0.0236121	0.0388954	-0.136371	-0.255586	0.0390801	0.0359001	-0.451404	NA	NA	NA
200787	-0.301696	0.241803	0.170509	-0.015722	-0.257951	NA	NA	NA	NA	NA	NA	NA
200788	0.0253702	-0.529267	-0.0101239	0.239971	-0.0109504	-0.0574147	NA	NA	NA	NA	NA	NA
200789	-0.251638	-0.187629	-0.585999	0.021631	-0.319328	-0.475004	-0.412264	-0.19571	NA	NA	NA	NA
200790	-0.185174	-0.0146234	-0.0225368	-0.122165	-2.72098e-05	-0.0320224	-0.176663	-0.255002	-0.394398	-0.355929	NA	NA
200791	0.0910894	0.0484057	-0.0246117	0.104461	0.00974275	0.855496	0.381467	0.0772781	NA	NA	NA	NA
200792	-0.591618	-0.383909	-0.248605	-0.439777	-0.423396	-0.674716	-0.767497	-0.254383	NA	NA	NA	NA
200794	-0.816919	-0.743156	-0.709035	-0.848114	-0.645166	-0.551699	-0.943698	-0.713389	-0.659571	-0.76775	-0.876093	-0.888567
200795	-0.583478	-0.194687	-0.57304	-1.08549	-0.762473	-0.96849	-0.654102	-0.792102	-0.51716	NA	NA	NA
200796	-0.543338	-0.839425	-0.920362	-0.70016	-0.964734	-0.788912	-0.796335	-0.952445	-0.735185	-0.707907	-0.485722	-0.688288
200797	-0.879535	-0.903611	-0.864984	-0.827748	-0.609018	-0.65994	-0.764123	-1.09219	-0.899542	-0.719356	-0.804852	NA
200798	-0.12488	0.009785	-0.158671	-0.428087	0.0403427	-0.0705589	-0.159495	-0.0658153	-0.132741	-0.171125	0.122989	0.0105959
200799	0.0100229	-0.253862	-0.218705	-0.121608	0.23104	0.0471449	-0.152914	-0.156547	0.26571	NA	NA	NA
200800	0.30005	0.209494	0.324217	0.315456	0.407638	0.442738	0.301608	0.407711	0.282171	0.264018	0.221517	NA
200801	0.450449	0.47578	0.266276	0.255454	0.239093	0.184974	0.537986	0.229513	0.621086	0.204533	0.342387	NA
200802	-0.1571	-0.144633	-0.226677	0.0164016	0.094713	-0.243415	0.368551	0.0220719	0.170599	-0.138322	0.0928056	NA
200803	0.0231659	-0.0539147	0.0608779	0.00753144	-0.0923248	-0.214615	-0.549467	0.0699141	-0.127899	-0.0859054	-0.154969	NA
200804	-0.144684	-0.133745	0.139146	-0.096861	-0.320555	0.167538	-0.0147452	0.0229486	0.19209	0.0925444	0.0810379	NA
200805	-0.411434	-0.397629	0.116855	-0.00769002	-0.0439345	0.58413	0.282818	-0.00625365	0.0498563	-0.171334	0.287029	NA
200806	0.22987	0.151508	0.399432	-0.00959528	0.155761	0.229659	0.366708	0.316674	0.251011	0.0146963	0.313085	-0.0760535
200807	0.402834	0.0627119	0.39715	0.375357	0.599831	0.0948798	0.2075	0.616382	0.426811	0.268439	0.397587	NA
200808	-0.368585	0.0782251	-0.192097	-0.00231911	0.0851578	-0.0755625	-0.207408	-0.565993	-0.30602	-0.489428	-0.026029	0.346072
200809	-0.243471	0.391896	-0.114934	-0.0828612	0.0342311	0.281752	NA	NA	NA	NA	NA	NA
200810	-0.251716	-0.169496	-0.00654378	-0.0782578	0.476358	-0.160506	-0.00112921	NA	NA	NA	NA	NA
200811	-2.28893	-2.77755	-2.07233	-2.23327	-2.7954	-2.65135	-3.74169	-4.02479	-3.99943	-2.32653	-3.14638	NA
200812	0.204417	0.181041	0.241925	0.270612	0.205293	0.249022	0.570087	0.155652	0.461382	0.205655	0.393119	NA
200814	0.456669	0.416442	0.39941	0.312051	1.08146	NA	NA	NA	NA	NA	NA	NA
200815	0.034213	0.0944986	0.160395	0.255952	0.526382	0.873225	0.49181	0.384639	0.580467	NA	NA	NA
200816	-0.475104	0.0203698	0.517764	-0.174055	-0.254002	-0.15008	NA	NA	NA	NA	NA	NA
200817	0.12362	0.32056	0.372753	0.472947	0.204721	0.186656	0.443513	0	0.123277	0.0556322	0.52434	0.0964043
200818	-0.248332	-0.0158897	-0.0600365	-0.114286	-0.0940993	-0.0956761	-0.235806	-0.784155	NA	NA	NA	NA
200819	-0.243861	-0.521873	-0.219532	NA	NA	NA	NA	NA	NA	NA	NA	NA
200820	-0.0628493	0.113162	0.150049	0.146637	0.229246	0.0125152	0.0756908	0.196857	0.284032	0.378157	0.377017	0.323543
200821	0.0405957	0.063186	-0.182545	-0.0982723	-0.230851	0.0758802	-0.101116	NA	NA	NA	NA	NA
200822	-0.272814	-0.178733	-0.321457	-0.397298	-0.64731	-0.819552	NA	NA	NA	NA	NA	NA
200823	0.0311255	0.0253945	-0.0754596	-0.00424767	0.27923	-0.166036	NA	NA	NA	NA	NA	NA
200824	1.12642	0.557092	0.493953	0.76579	0.738155	1.09267	0.882168	1.36111	0.66848	NA	NA	NA
200826	0.421658	0.271639	0.14837	0.445186	0.351403	0.293498	0.299495	-0.353286	0.215207	NA	NA	NA
200827	-0.125794	-0.0957689	-0.338735	-0.63432	-0.717804	0.102643	-0.0367556	0.327726	0.273606	0.0911356	-0.0451135	NA
200829	-0.588768	-0.667049	-0.32258	-0.189621	-0.351182	-0.565072	-0.400098	-0.363589	-0.0959622	-0.568123	-0.414432	-0.516876
200830	-0.148279	-0.189205	0.0328582	-0.167065	0.1598	-0.182747	-0.446709	-0.470592	-0.108215	-0.076092	-0.403916	-0.38388
200831	1.14857	1.01086	0.609256	0.619049	0.789322	1.46018	1.18636	0.803219	1.13734	NA	NA	NA
200832	0.217243	0.334475	-0.0491041	0.232975	-0.119438	0.126111	0.632074	NA	NA	NA	NA	NA
200834	-0.591886	-0.48482	-0.402047	-0.399544	-0.397441	-0.705511	-0.267383	-0.380785	NA	NA	NA	NA
200835	-0.971031	-0.755981	-0.578641	-0.81971	-0.681095	-0.572192	-0.633588	-0.679842	-0.543271	NA	NA	NA
200836	-0.662429	-0.452023	-0.643873	-0.845672	-0.810539	-0.554419	-0.911265	-0.578054	-0.76721	-0.845114	-0.745154	NA
200837	0.0151512	0.416415	-0.131097	-0.353826	-0.277995	0.218575	-0.351095	-0.483976	NA	NA	NA	NA
200838	1.36705	1.41728	1.88471	1.92176	3.11163	3.02091	2.66442	2.64462	2.309	3.09491	NA	NA
200839	0.130044	0.152867	0.271217	0.0523682	0.407988	0.232305	0.527072	0.163695	NA	NA	NA	NA
200840	0.21082	0.158106	0.679811	0.293836	0.505868	0.0975869	0.610159	0.462026	0.440711	0.254473	NA	NA
200841	-0.276914	-0.0612631	0.0584737	-0.515149	0.34705	0.312474	NA	NA	NA	NA	NA	NA
200842	-2.14671	-1.89663	-2.04583	-1.7733	-1.46187	-1.81395	-1.91361	-1.91225	-1.61966	-2.12279	-2.16395	-1.02754
200843	-2.19267	-2.17485	-1.92712	-1.81284	-2.51856	-2.15905	-2.91842	-1.87795	-2.21536	-1.87377	-1.82986	NA
200844	-0.823799	-1.08657	-0.69763	-0.923499	-0.911622	-0.752126	-0.442401	-0.236158	-0.749957	NA	NA	NA
200845	-0.731678	-0.749326	-0.55716	-0.866996	-1.06463	-0.172799	-0.957242	-0.493785	-0.482294	-0.457939	NA	NA
200846	-0.444624	-0.512249	-0.618842	-0.582987	-0.551575	-0.809554	-0.677429	-0.849055	-0.767971	-0.512244	-0.6256	-0.615623
200847	-1.20586	-1.05847	-0.920874	-1.10676	-1.03888	-0.961699	-1.16626	-1.01048	-1.15425	-0.922698	-0.951513	NA
200848	-1.90521	-2.72622	-1.82553	-1.76844	-1.40565	-1.55087	-0.881406	-1.26382	-1.77038	-1.94858	NA	NA
200851	0.687761	0.586721	0.577579	0.470055	0.772559	0.481243	0.37928	0.232038	0.0111402	0.590824	0.0915928	0.115722
200852	0.256459	0.0267107	0.219174	-0.378654	NA	NA	NA	NA	NA	NA	NA	NA
200854	0.225608	0.328151	0.203144	0.115382	0.187424	-0.413009	0.373973	0.0162442	0.212927	-0.186291	NA	NA
200855	-0.721573	-0.731866	-0.703055	-1.20963	-0.971539	-1.14791	-1.0401	-1.19135	-1.01245	NA	NA	NA
200856	-0.35597	0	0.25514	-1.55176	NA	NA	NA	NA	NA	NA	NA	NA
200857	-0.446821	-0.449181	-0.582839	-0.437863	-0.131441	0.0495769	-0.527758	NA	NA	NA	NA	NA
200859	1.20134	NA	NA	NA	NA	NA	NA	NA	NA	NA	NA	NA
200860	1.11317	0.450831	1.30838	0.59782	0.821247	0.474308	NA	NA	NA	NA	NA	NA
200862	0.870647	0.340941	1.09353	0.89647	0.956638	NA	NA	NA	NA	NA	NA	NA
200863	1.32322	1.38351	1.5977	1.62946	1.52465	1.42215	1.2412	1.4326	1.40581	1.91997	1.29091	NA
200864	0.262197	0.438429	NA	NA	NA	NA	NA	NA	NA	NA	NA	NA
200865	0.00629916	0.185297	0.267924	0.095798	0.0852985	0.288262	0.323334	0.450663	0.231219	NA	NA	NA
200866	-0.0462747	0.382521	0.180986	-0.208165	0.0343183	NA	NA	NA	NA	NA	NA	NA
200867	0.349625	0.415306	0.958492	0.58286	0.796006	1.12916	0.945001	0.837966	1.02304	0.755958	0.983209	NA
200868	0.33311	0.412597	0.693007	0.423961	0.524396	0.119674	-1.47763	0.360872	0.204689	0.289017	NA	NA
200870	0.381186	0.707581	0.158664	0.745547	0.453248	0.77113	NA	NA	NA	NA	NA	NA
200871	0.147717	0.238616	0.0786921	-0.0752382	0.548211	0.437384	0.431396	0.203101	0.776453	0.826766	0.524182	NA
200872	-0.0362278	-0.141821	0.0263583	0.0964755	0.395675	0.553113	0.118971	-0.191656	NA	NA	NA	NA
200875	0.485342	0.405796	0.172356	NA	NA	NA	NA	NA	NA	NA	NA	NA
200876	0.323341	0.188233	0.417275	0.242779	0.340855	0.294053	0.0526594	0.0176423	0.08456	-0.214558	-0.137516	NA
200877	-0.516834	-0.0549205	-0.28333	0.0402039	0.0221562	NA	NA	NA	NA	NA	NA	NA
200879	-0.390821	-0.499421	-0.22981	-0.274768	-0.64913	-0.434088	-0.551574	-0.685766	-0.634325	-0.521328	NA	NA
200880	-0.414293	-0.744145	-0.484562	-0.229977	-0.517815	-0.571031	-0.80431	NA	NA	NA	NA	NA
200881	0.0637471	-0.0817648	-0.0415537	0.418269	0.00602217	-0.113846	0.213392	NA	NA	NA	NA	NA
200882	-0.103541	0.0833576	-0.188243	0.0467122	-0.174551	-0.0844091	-0.0562046	0.00351573	-0.131388	-0.19593	-0.247107	NA
200884	0.448245	0.647188	0.558651	0.680173	0.720432	0.833284	0.464223	0.665537	0.196975	0.423388	0.966337	NA
200886	-0.0970148	0.543042	0.341794	0.381864	0.387806	0.777894	0.350041	0.505824	NA	NA	NA	NA
200887	-0.351454	-0.343523	0.0654973	-0.279126	-0.182909	-0.105748	0.0200492	-0.125319	NA	NA	NA	NA
200888	0.107391	-0.235691	-0.15965	0.0201434	-0.0888559	-0.0321245	NA	NA	NA	NA	NA	NA
200889	-0.318205	-0.0666636	-0.33788	-0.108906	-0.501305	-0.160308	-0.710259	0.0425588	-0.584663	NA	NA	NA
200890	-0.684448	-1.09651	-0.106319	-0.373308	NA	NA	NA	NA	NA	NA	NA	NA
200891	0.400598	0.31411	0.47541	0.30051	0.146628	0.179497	0.213605	0.194815	0.191765	-0.0560297	NA	NA
200892	0.69438	0.369515	0.950547	1.18812	0.782901	0.793773	0.863496	1.33921	0.791349	1.02601	1.01482	1.00868
200896	0.141514	-0.0802537	0.565068	-0.118203	0.35499	0.352058	0.141724	-0.0808723	0.106866	NA	NA	NA
200897	0.130821	-0.0188552	-0.10226	0.36207	-0.388743	-0.0818577	NA	NA	NA	NA	NA	NA
200898	-0.418781	-0.778745	-0.929799	-0.698786	NA	NA	NA	NA	NA	NA	NA	NA
200900	-0.299269	-0.358417	0.0374966	-0.131809	-0.100096	-0.0893291	-0.615349	NA	NA	NA	NA	NA
200902	0.0608357	-0.119229	0.225779	-0.478884	NA	NA	NA	NA	NA	NA	NA	NA
200903	0.36998	-0.0865901	0.405059	0.237813	0.0866364	-0.701426	-0.627828	-0.148741	-0.277724	NA	NA	NA
200905	0.0949095	-0.245881	0.0307771	-0.143593	0.175654	0.245044	NA	NA	NA	NA	NA	NA
200906	-0.18741	-0.580763	-0.297886	-0.620045	-0.229907	-0.591096	-0.652648	-0.160526	NA	NA	NA	NA
200907	-0.609078	-0.735353	-0.74849	-1.14817	-0.830235	-1.2447	NA	NA	NA	NA	NA	NA
200908	-0.708981	-0.842923	-0.568403	-0.621557	-0.574415	-0.399891	-0.432833	-0.433946	NA	NA	NA	NA
200909	-0.230677	-0.328896	-0.495099	-0.0559978	-0.589966	-1.08699	-1.32258	-0.695821	NA	NA	NA	NA
200910	-0.495098	-0.202476	-0.343277	-0.0870952	0.149169	0.166452	-0.340252	-0.286638	-0.157552	NA	NA	NA
200912	-0.0491574	-0.150484	-0.114082	-0.331964	-0.0370868	-0.382004	-0.238506	-0.351554	0.0529103	NA	NA	NA
200914	-0.350572	-0.507141	-0.308625	-0.0796927	-0.853886	NA	NA	NA	NA	NA	NA	NA
200915	-0.549151	-0.579334	-0.822169	-0.567712	-0.847073	-0.73416	-1.29614	-0.389141	-0.789648	-0.373415	NA	NA
200917	-0.0343495	0.0834271	-0.144008	0.527604	NA	NA	NA	NA	NA	NA	NA	NA
200919	-0.767043	-0.798482	-0.670185	-0.84991	-0.244224	-0.725618	-0.39304	-0.541304	-0.861456	NA	NA	NA
200920	-0.794617	-0.755488	-0.586209	-1.08595	-1.07463	NA	NA	NA	NA	NA	NA	NA
200921	-1.7103	-1.38693	-1.68723	-1.70798	-1.33952	-1.81708	-3.99926	-2.0342	-1.65759	-1.54207	NA	NA
200922	-0.209524	-0.363146	-0.0441672	-0.061621	-0.189451	-0.268302	-0.463351	-0.555309	NA	NA	NA	NA
200923	-0.333426	-0.3764	NA	NA	NA	NA	NA	NA	NA	NA	NA	NA
200926	0.366618	0.0749939	0.647755	0.557308	0.600073	0.563043	0.906261	0.488888	NA	NA	NA	NA
200927	-0.297033	-0.0470654	0.00174669	-0.38635	-0.190169	-0.434678	-0.158767	-0.492694	NA	NA	NA	NA
200930	1.17283	0.163693	0.292534	0.675582	0.307503	0.316981	NA	NA	NA	NA	NA	NA
200932	2.27636	2.46103	2.35995	2.31519	3.24327	2.55246	2.62873	2.53944	1.83501	2.21008	NA	NA
200933	-0.578382	-0.632022	-0.382711	-0.510521	-0.75712	-0.763209	-0.620127	-0.579806	-0.572363	-0.475662	-0.388827	NA
200934	0.220035	0.272538	-0.0819302	0.219653	0.191593	0.504656	NA	NA	NA	NA	NA	NA
200935	0.0238046	-0.0878513	0.282003	0.00591947	0.23552	0.157991	0.367988	0.253972	-0.117901	NA	NA	NA
200937	-0.430935	1.03309	NA	NA	NA	NA	NA	NA	NA	NA	NA	NA
200938	0.0628573	0.3684	0.0823898	0.128142	0.75741	0.0824179	0.635071	NA	NA	NA	NA	NA
200939	1.06234	1.1499	1.10982	1.23744	1.52928	1.2344	0.93442	1.21074	1.08175	1.00976	0.689192	0.864076
200940	-0.120138	-0.0163159	0.0170185	0.222845	0.649321	0.456574	0.265983	0.258099	0.318589	0.430403	0.225846	0.0712112
200941	-0.434083	-0.516089	-0.136776	0.130748	-0.240243	-0.368705	-0.000410664	-0.148892	-0.0978525	-0.314109	NA	NA
200942	-0.0948225	0.0551541	0.110348	0.356765	0.331846	0.496449	0.364177	0.64257	0.71874	0.16813	NA	NA
200943	1.30655	1.30288	1.17226	1.52622	1.52031	1.65472	1.34952	1.33328	NA	NA	NA	NA
200944	0.161067	-0.0413949	0.137907	0.0264266	-0.178043	0.0345261	0.477278	0.052175	0.269353	0.272456	NA	NA
200945	-0.00149227	0.261924	-0.0165455	0.119708	NA	NA	NA	NA	NA	NA	NA	NA
200946	-1.05075	-1.49485	-0.374537	-0.863246	-0.815335	-0.901595	-0.547723	NA	NA	NA	NA	NA
200947	-0.975062	-1.22679	-0.763694	-0.899419	-0.52497	-0.691303	-0.435357	-0.429946	-0.270673	-0.493536	-0.761262	-0.567843
200949	0.835795	0.748883	1.03978	0.854683	1.21624	1.28154	0.99873	0.616654	1.16329	0.580773	NA	NA
200950	1.6817	1.96776	1.76627	1.42915	2.15522	1.83107	1.78847	2.01394	1.65679	1.71216	2.50024	NA
200951	0.145383	-0.509781	-0.103774	0.0142687	-0.175423	0.544362	0.207795	-0.0386204	0.432014	0.222473	NA	NA
200952	-0.38809	-0.346025	-0.488816	-0.333508	-0.904194	-0.717564	-0.661632	-0.673253	-0.885373	NA	NA	NA
200953	-0.432897	-0.647105	-0.308165	-0.346537	-0.37362	-0.644715	-0.615683	-0.494006	-0.630847	-0.808653	-0.381537	NA
200954	-0.349321	-0.519988	-0.183071	-0.274523	-0.0465976	0.0572827	-0.174036	-0.166547	-0.253027	-0.149973	-0.0676863	0.095244
200955	-0.890221	-0.561855	-0.663184	-0.448215	-0.822255	-0.833078	-0.675025	-0.513664	-0.647303	-0.815416	-0.681787	-0.834114
200956	-0.352579	-0.630422	-0.474111	-0.346424	-0.404862	-0.505859	-0.621547	-0.917312	-0.452788	-0.71	-0.624709	-0.526279
200957	-0.567174	-0.513418	-0.345523	-0.430714	-0.444415	-0.517276	-0.280595	-0.304698	-0.256888	-0.393743	NA	NA
200958	-1.43394	-0.53918	-0.678532	-0.709499	-0.62904	-0.232666	NA	NA	NA	NA	NA	NA
200959	1.94813	1.80049	1.76712	2.58734	2.00933	1.99587	2.37385	2.14035	2.20054	2.25976	NA	NA
200960	-0.329379	-0.362276	-0.367959	-0.485965	-0.587618	-0.449594	-0.703734	-0.43795	-0.505373	-0.219359	-0.187078	-0.369368
200961	-0.102665	-0.188342	0.0247934	-0.122103	-0.382552	-0.0141273	-0.128663	-0.116189	-0.207144	-0.162203	0.246471	-0.189053
200962	-1.2131	-0.181963	-0.33092	-0.354976	-0.605599	-0.669442	-0.43996	-0.453396	-0.709045	NA	NA	NA
200963	-0.788484	-0.859883	-0.761822	-0.644038	-1.02112	-1.01466	-1.01341	-0.868087	-0.893353	-1.01234	-0.66075	-0.886871
200964	-0.231639	-0.0126564	-0.147175	-0.108306	-0.249108	-0.00777942	-0.186026	0.0227235	-0.152462	-0.122099	NA	NA
200965	-0.0749779	-0.750559	-0.863842	-0.597449	-1.23412	-0.766814	-0.735669	NA	NA	NA	NA	NA
200966	-0.432593	-0.444947	-0.318729	-0.320678	-0.330457	-0.635474	-0.26763	-0.464753	-0.748935	-0.460201	-0.338707	NA
200967	-0.0321	0.0687754	-0.0812512	0.0778843	-0.167	-0.236375	0.155326	-0.00802049	0.0250458	0.0141651	-0.0971072	-0.0496686
200968	0.111241	-0.209761	0.090863	0.320386	-0.253513	-0.04019	-0.0197966	0.138259	NA	NA	NA	NA
200969	0.857047	0.820737	0.485252	0.603381	0.73502	0.933012	0.569463	0.469538	0.633705	0.39361	0.324902	0.346237
200970	0.267415	0.327724	0.043187	0.188031	0.0281499	-0.708703	-0.0419879	0.0742968	0.00926979	0.123397	NA	NA
200971	0.564407	0.411393	0.404814	0.31735	0.0497437	0.520622	0.419552	0.62811	0.705344	NA	NA	NA
200972	0.0993819	0.312196	0.594327	0.627328	0.910236	1.62474	0.760903	0.711106	0.898274	0.795826	0.765836	NA
200973	1.56017	0.731854	0.640345	0.479995	1.01851	0.609119	0.575645	NA	NA	NA	NA	NA
200974	-0.23883	-0.0593129	0	0.0711217	-0.00321054	0.143234	NA	NA	NA	NA	NA	NA
200976	0.639012	0.708271	0.755396	0.578122	0.962168	0.950176	1.0461	0.895615	0.929658	0.852405	NA	NA
200977	-0.539427	-0.702002	-0.41856	-0.707959	-0.382412	-0.70413	-0.516453	-0.575395	-0.638545	-0.689236	NA	NA
200978	-1.65075	-1.51019	-0.748922	-0.640835	-1.15795	-1.34476	-1.04993	-1.21106	-0.956501	-1.12367	-0.972062	-1.13413
200979	-0.756825	-0.958844	-0.0111079	-0.165063	-0.619379	-0.536913	-0.549496	-0.737386	-0.504989	-0.540069	-0.508875	-0.660396
200980	0.0453378	-0.239115	-0.143797	-0.0893315	-0.03446	-0.0289821	-0.298495	-0.251631	-0.268108	-0.221093	-0.00690118	0.103428
200981	-0.134096	-0.0864522	0.277416	0.180022	0.222829	-0.0173976	-0.103864	-0.126896	0.0709436	0.178462	0.369591	0.0321206
200982	0.0518327	0.202791	0.234927	0.283733	0.14358	0.259805	0.263409	0.444858	0.209975	0.279843	0.213859	0.587901
200983	-0.441581	-0.518269	-0.235209	-0.335886	-0.100544	-0.175681	-0.489792	-0.13009	-0.153028	-0.206764	-0.0812843	NA
200986	-0.25158	-0.119454	-0.368401	-0.619536	-1.05128	-0.944126	-0.773239	-0.683982	-0.506963	NA	NA	NA
200987	-0.555282	-0.592016	-0.529533	-0.992704	-0.65192	-1.20293	-1.0134	-0.818327	-0.929414	-0.963173	-0.572814	NA
200988	-0.476421	-0.53552	-0.619244	-0.790572	-0.876435	-0.900028	-0.801679	-0.42447	-0.448008	-0.539735	-0.445558	NA
200989	-0.608759	-0.808219	-0.277984	-0.648815	-1.04517	-1.05659	-0.939245	-1.01205	-0.519752	NA	NA	NA
200990	-0.573864	-0.597785	-0.594827	-0.586072	-0.466262	-0.340462	-0.447322	-0.614303	-0.40295	NA	NA	NA
200991	-0.193607	-0.278251	-0.600892	-0.721359	-0.460923	-1.08753	-1.2883	-0.94061	-0.819475	-0.782451	-0.82582	NA
200992	-0.654916	-0.356402	-0.295754	-0.381126	-1.03998	-0.333978	-0.411485	-0.345508	-0.0871294	NA	NA	NA
200993	-1.19785	-0.49513	-0.424982	-0.94571	-0.637333	-0.363621	-0.66591	NA	NA	NA	NA	NA
200994	0.0464641	-0.0423969	-0.343428	-0.245077	-0.218663	-0.114824	0.0483101	-0.111701	0.0325846	0.273251	NA	NA
200995	0.113787	0.261052	0.110963	0.172697	0.102711	0.393064	0	0.0335637	-0.104901	0.0776565	NA	NA
200996	0.53084	NA	NA	NA	NA	NA	NA	NA	NA	NA	NA	NA
200998	-0.344486	0.171643	-0.202132	-0.425312	-0.506662	-0.4309	-0.55953	-0.524066	NA	NA	NA	NA
201001	0.374535	0.362189	-0.2657	0.00255211	0.370673	-0.295099	0.525406	0.169113	0.501517	NA	NA	NA
201002	0.132029	-0.0956772	-0.0705653	-0.595265	NA	NA	NA	NA	NA	NA	NA	NA
201003	-0.0181584	-0.115982	0.523705	0.474887	0.533796	0.311855	0.957221	0.726631	0.818979	0.686226	0.637438	NA
201004	0.146102	0.451708	0.509003	0.233448	0.401973	0.410435	NA	NA	NA	NA	NA	NA
201005	0.659115	0.556257	0.478719	-0.592734	0.587138	NA	NA	NA	NA	NA	NA	NA
201006	0.216451	0.0233996	0.143461	-0.2456	0.359703	NA	NA	NA	NA	NA	NA	NA
201007	-0.134643	-0.289158	-0.110649	-0.0602642	-0.0182337	-0.240102	0.164481	-0.0981622	NA	NA	NA	NA
201008	0.33795	-0.119311	-0.0338249	0.0894468	0.0237269	-0.117437	-0.0923271	-0.218517	-0.312019	-0.312019	NA	NA
201010	-0.316395	-0.31307	-0.248126	-0.368036	-0.231072	-0.916774	-0.593368	-0.835595	-0.41688	-0.537446	-0.585974	NA
201011	-0.125354	0.00400398	-0.0942027	-0.377327	-0.19721	-0.478523	-0.665526	-0.558115	-0.250531	-0.31255	-0.338077	-0.464467
201012	-0.412901	-0.181527	-0.360125	-0.38847	-0.318641	-0.745539	-0.161192	-0.474083	-0.380039	-0.612065	NA	NA
201013	-0.439138	-0.380856	-0.248174	-0.243939	0.0763486	-0.126157	-0.530985	-0.573902	-0.69318	-0.206933	NA	NA
201014	-0.608101	-0.414178	-1.052	NA	NA	NA	NA	NA	NA	NA	NA	NA
201015	0.133976	-0.447523	-0.148965	-0.171052	-0.249509	-0.0811595	-0.308748	0.049453	-0.00731165	0.143917	-0.0157255	-0.0634134
201016	-0.444703	-0.383106	-0.0494944	0.110225	-0.123156	-0.324056	0.0566107	0.25358	0.113907	0.0703461	0.160737	-0.108413
201017	1.62784	1.63667	1.47124	1.63593	2.40071	2.23282	1.56737	1.35535	1.44166	1.62956	1.25108	NA
201018	-2.03436	-1.8983	-1.45259	-1.64579	-2.57083	-2.07665	-2.35976	-1.80501	-1.37346	-1.64278	NA	NA
201019	0.0827574	0.0551238	-0.166484	-0.00597302	0.0985362	-0.210315	-0.28772	-0.260042	-0.0166393	-0.286036	NA	NA
201022	0.326983	0.482953	0.452019	0.813245	0.388801	0.225951	0.205083	0.283036	0.405961	0.143421	NA	NA
201023	0.0237722	-0.0154678	0.0556774	0.111638	0.124911	0.229558	0.405153	0.316784	0.463781	-0.0106889	0.162563	NA
201024	-0.338841	0.37057	-0.101746	-0.587594	-0.280559	-0.259737	-0.557798	-0.354249	NA	NA	NA	NA
201025	-0.0621131	-0.522193	0.543165	-0.324869	0.757293	0.238761	0.598599	0.755624	NA	NA	NA	NA
201026	-0.278862	0.206446	0.579632	0.359488	0.201367	0.270646	-0.0344242	-0.275745	-0.307222	-0.136568	-0.142013	NA
201027	-1.35417	-1.51168	-1.35447	-0.924987	-0.658893	-1.15721	-1.67328	-1.04584	NA	NA	NA	NA
201028	-0.627342	-0.758092	-0.609655	-0.223852	-0.577159	-0.727625	-0.57274	-0.538174	-0.299289	-0.82311	-0.390544	NA
201029	-1.27812	-1.17505	-0.741435	-0.671908	-0.93563	-0.912086	-0.551696	-0.530139	-0.317395	-0.826965	-0.571656	NA
201030	-0.836351	-0.634957	-0.977814	-0.876233	-1.0934	-1.51869	-0.759391	-0.809297	-0.974046	-1.03056	-1.1371	NA
201032	-0.910123	-1.14355	-0.785708	-0.729534	-0.697114	-0.581688	-0.391045	-0.561952	-0.837808	NA	NA	NA
201033	-0.0123197	0.246258	0.0622398	-0.039542	0.030491	NA	NA	NA	NA	NA	NA	NA
201034	1.47315	1.33442	NA	NA	NA	NA	NA	NA	NA	NA	NA	NA
201035	0.979692	0.935952	0.860347	0.915033	1.23639	1.20326	1.20089	1.13877	0.975235	0.785354	NA	NA
201037	0.738495	0.679825	1.23392	0.347893	0.071023	NA	NA	NA	NA	NA	NA	NA
201038	2.20921	2.42406	1.82666	2.40003	2.796	2.08744	2.10524	2.52214	2.95715	NA	NA	NA
201039	-1.34572	-0.961715	-1.04384	-0.948458	-1.19461	-1.37879	-1.14473	-1.45026	-1.00603	-0.996842	-1.716	NA
201040	-1.08663	-0.689996	-0.939564	-1.01705	-1.05018	-0.660965	-0.78964	-0.312331	-0.452825	-0.848672	-0.761658	NA
201041	-0.185279	-0.265866	-0.234805	-0.212271	-0.444134	-0.0747503	-0.350581	-0.325722	-0.570827	-0.459219	-0.139312	-0.111521
201042	0.346409	0.110002	0.29869	0.103948	0.19581	0.387284	0.087624	0.184136	0.392564	0.394927	0.284527	0.305192
201043	0.0945197	0.0421418	0.0913924	-0.680209	0	0.0937297	NA	NA	NA	NA	NA	NA
201044	1.12686	1.3476	1.29363	1.20493	1.38908	1.24358	1.16242	1.23877	1.73238	1.04885	NA	NA
201045	-0.376894	-0.396725	-0.0121916	-0.203708	-0.460908	-0.171358	NA	NA	NA	NA	NA	NA
201046	0.407291	0.410552	-0.126588	0.501567	0.427897	-0.0273431	0.151766	0.582369	NA	NA	NA	NA
201048	-0.195925	0.0667527	-0.0107467	-0.0462944	-0.299893	-1.20098	-0.535875	-0.613355	-0.54849	NA	NA	NA
201049	0.161363	0.186551	0.0600836	0.000785528	-0.192088	0.0920894	0.0587398	0.00835846	0.0160169	0.17276	NA	NA
201050	0.0300261	-0.913668	0.00622678	0.197752	0.0976363	-0.096132	-0.261987	-0.553081	-0.637023	-0.498066	NA	NA
201052	-0.0155576	-0.0721326	0.178734	0.422688	0.964514	NA	NA	NA	NA	NA	NA	NA
201053	-1.7593	-1.99046	-1.56035	-1.68523	-1.72264	-1.52663	-1.75154	-1.74661	-1.83298	NA	NA	NA
201054	-1.39917	-1.49336	-1.56857	-1.80625	-1.96439	-1.6401	-1.43195	-1.58788	NA	NA	NA	NA
201055	-0.614567	-0.456328	-0.598487	-0.279974	-0.710374	-0.566575	-0.861379	-0.476608	-0.697829	-0.624825	NA	NA
201056	-1.75522	-1.61167	-1.27245	-1.25821	-1.32711	-1.55002	-0.99941	-1.39492	NA	NA	NA	NA
201057	-0.356848	-0.479929	-0.294876	-0.293317	0.0278257	-0.735859	-1.31196	-0.398828	-0.601452	-0.810432	NA	NA
201058	-2.77011	-2.7723	-2.40801	-2.53761	-2.17762	-2.45344	-2.3886	-2.44217	-2.21269	-2.32626	-2.35795	-2.25604
201059	-2.62873	-1.94538	-1.65581	-1.8927	-2.59589	-2.1929	-2.43302	-2.41599	-2.70896	-2.27438	-2.27837	NA
201060	-1.6872	-1.71863	-1.61861	-1.86636	-2.19036	-2.205	-2.00291	-2.09357	-1.78606	-2.04339	NA	NA
201061	-0.0746804	-0.673504	0.0502673	0.00616984	0.501762	0.379093	0.333773	NA	NA	NA	NA	NA
201062	0.536039	0.512309	0.810845	0.511974	0.340191	0.536576	0.585557	0.82647	0.618414	0.68724	0.752147	NA
201063	0.020551	0.255752	0.392554	0.373984	0.850589	0.384034	0.564679	0.315703	0.443598	0.652191	NA	NA
201064	0.524634	0.476279	NA	NA	NA	NA	NA	NA	NA	NA	NA	NA
201068	0.630385	0.867492	0.995935	1.18476	0.923568	1.14446	1.11885	0.969037	0.842148	0.885098	0.864253	0.892094
201070	-0.146908	-0.0229998	-0.576279	-0.324187	0.187794	0.200182	NA	NA	NA	NA	NA	NA
201071	-0.655493	-0.625713	-0.287091	-0.29157	-0.316764	-0.383812	0.00157486	0.018415	-0.100229	0.0645195	-0.083196	NA
201072	-0.188115	-0.429557	0.730751	NA	NA	NA	NA	NA	NA	NA	NA	NA
201073	-0.756416	-0.674828	-0.327761	-0.459627	-0.681966	-0.38737	-0.409505	-1.16364	-0.723416	NA	NA	NA
201074	-0.659305	-0.667138	-0.328794	-0.555885	-0.658307	-0.576888	-0.593251	-0.434249	-0.837828	-0.650203	-0.779969	-0.534473
201076	-0.066692	0.418559	0.355091	0.550056	0.377527	0.496877	0.805735	0.358899	0.586117	0.639016	NA	NA
201077	-0.199488	-0.272167	-0.0234326	-0.967502	0.282629	NA	NA	NA	NA	NA	NA	NA
201078	-0.510615	-0.514879	-0.627948	-0.312581	-0.580921	-0.828992	-1.06269	-0.90258	-0.637028	-0.519778	-0.442467	NA
201079	0.127968	-0.0434812	-0.179464	-0.31412	NA	NA	NA	NA	NA	NA	NA	NA
201082	-0.454412	-0.304168	-0.508427	-0.579366	-0.313128	-0.810282	-0.334352	-0.0774932	-0.47069	NA	NA	NA
201084	0.487624	0.224039	-0.106482	-0.0682035	0.744146	0.884318	NA	NA	NA	NA	NA	NA
201085	0.374966	0.664	0.545226	0.489275	0.776416	0.662074	1.03614	0.260613	0.887894	NA	NA	NA
201086	-0.0595763	-0.138295	-0.439799	-0.18773	-0.209348	-0.0361461	0.0927661	0.222558	0.366412	-0.00382304	NA	NA
201087	-1.7852	-2.07968	-1.65669	-2.02315	-1.99638	-2.02813	-1.91111	-1.84075	-0.924204	-1.37026	-1.79157	-1.69573
201088	-0.513627	-0.48996	-0.501709	-0.994331	-0.859582	-1.14911	-0.451462	-1.11238	NA	NA	NA	NA
201089	-0.681066	-0.614053	-0.829179	-0.815538	-0.77507	-0.544486	-0.74023	-0.503049	-0.2962	-0.348251	-0.466598	NA
201090	-0.41635	-0.87474	-0.828356	-0.903707	-1.03835	-1.37266	-1.37773	-1.02433	-0.936944	-0.974069	-1.06564	NA
201091	-1.31132	-1.37097	-1.4261	-1.0618	-1.58652	-2.98215	NA	NA	NA	NA	NA	NA
201092	-1.24623	-1.09007	-1.3695	-1.4925	-1.5665	-1.11617	-1.29796	-1.35885	-1.24088	NA	NA	NA
201093	-1.80512	-2.0658	-1.91317	-1.77567	-1.99838	-2.32377	-2.11644	-1.76724	-1.41339	-1.58133	-1.72008	NA
201094	-2.02695	-1.77033	-1.85262	-1.68461	-1.67075	-1.51879	-1.5915	-1.55917	-1.49185	-1.80868	NA	NA
201096	-0.921335	-1.10009	-0.604316	-0.912342	-0.364425	-0.215434	-0.561495	-0.199585	NA	NA	NA	NA
201097	-0.596341	-0.954064	-0.767288	-0.841273	-1.03692	-1.17904	-0.778474	-0.775505	-0.545663	-0.84842	-0.612363	-0.49292
201098	-0.113619	0.161714	0.0130991	0.151307	-0.280295	0.0135037	-0.20487	-0.433073	-0.196857	0.063094	NA	NA
201099	-0.0349029	-0.348337	-0.108776	0.154931	-0.0702563	-0.398847	-0.409737	-0.0441781	NA	NA	NA	NA
201100	-0.483089	-0.475208	-0.0381507	NA	NA	NA	NA	NA	NA	NA	NA	NA
201101	0.00540296	0.0565504	0.167787	0.201993	0.214496	-0.187555	-0.428738	0.0997418	-0.00546111	0.0242385	NA	NA
201102	0.263953	0.496054	0.691157	0.572408	0.489683	0.400228	0.270215	0.348107	NA	NA	NA	NA
201103	-0.28562	-0.0167665	-0.0737803	0.121668	-0.40492	-0.238755	-0.489094	-0.485697	-0.153884	-0.638163	-0.392936	NA
201105	0.0278516	-0.192515	-0.163353	-0.173872	-0.0296344	0.0690711	-0.70263	NA	NA	NA	NA	NA
201106	-1.10152	-0.804066	-0.511899	-0.467236	-0.914558	-0.77153	-0.724898	-0.940014	-1.06379	-0.627309	-0.867659	NA
201107	-0.180758	-0.249348	-0.605653	-0.291236	-0.62038	-1.17126	-0.281279	-0.315727	NA	NA	NA	NA
201108	-0.305847	-0.431753	-0.208826	-0.532123	-0.162881	-0.211518	-0.794462	-0.556003	NA	NA	NA	NA
201109	-0.156302	-0.359074	-0.0910843	-0.253109	-0.866386	-0.724672	-0.591109	-0.918976	-0.644655	-0.886547	-0.42933	NA
201110	0.384937	0.213608	0.231523	0.0479535	0.238872	-0.0881189	-0.0775085	0.096555	-0.078564	-0.262334	NA	NA
201111	1.24721	1.07548	1.40231	1.41152	1.54211	1.67801	1.97011	1.18043	1.3582	1.46426	NA	NA
201113	-1.27377	-0.908335	-0.83501	-0.718875	-1.21606	-0.39746	-0.90054	-1.05083	-1.03798	-1.03063	NA	NA
201114	-0.0908283	-0.0980882	-0.108734	-0.00540328	-0.0861503	0	0.0797333	-0.199206	-0.202558	-0.123123	NA	NA
201115	-0.353948	-0.850841	-0.0600887	-0.279636	-0.751808	-0.195236	NA	NA	NA	NA	NA	NA
201116	-0.0290536	0.256954	-0.0368034	-0.0404343	-0.60308	-0.127556	-0.479902	-0.168119	-0.18496	-0.322767	NA	NA
201117	-0.0237561	-0.443686	0.0513669	0.523721	0.693503	0.860613	0.465267	NA	NA	NA	NA	NA
201118	0.558633	0.529385	0.636782	0.696714	0.527012	1.19775	NA	NA	NA	NA	NA	NA
201119	-0.269135	-0.0745824	-0.542563	-0.503982	0.0122445	-0.556396	-0.374628	NA	NA	NA	NA	NA
201120	0.785186	0.828602	0.398204	0.733152	0.895092	0.954663	NA	NA	NA	NA	NA	NA
201121	1.15748	0.692818	0.848532	1.3361	0.335954	NA	NA	NA	NA	NA	NA	NA
201122	2.25304	2.26629	1.83923	1.98634	1.81269	1.7593	3.06315	2.2066	2.05878	2.2182	1.85743	NA
201123	-0.266421	-0.20008	-0.295744	-0.638657	-0.267999	NA	NA	NA	NA	NA	NA	NA
201124	-0.612092	-0.439284	-0.675898	-0.442821	-1.03868	-0.833884	NA	NA	NA	NA	NA	NA
201126	0.412516	0.611988	0.775302	0.452047	0.636104	0.479449	0.602911	0.675807	0.231349	NA	NA	NA
201127	0.144387	0.277406	0.210012	0.61168	0.384735	0.525996	0.596081	0.375039	0.501028	NA	NA	NA
201128	-0.428371	0.00600851	0.404109	-0.145505	-0.568216	0.255	-0.136375	-0.655945	NA	NA	NA	NA
201129	0.0899064	0.334045	0.421306	0.303531	0.15076	0.400951	0.270102	0.143284	-0.0957849	NA	NA	NA
201130	-0.376112	-0.667295	-0.207671	-0.316422	-1.00628	NA	NA	NA	NA	NA	NA	NA
201131	-0.0606903	-0.126836	-0.0383717	-0.457255	-1.41121	-1.01317	-1.33287	NA	NA	NA	NA	NA
201132	-0.513043	-0.414213	-0.600852	-0.378912	-0.997191	-1.27227	-0.962957	-1.20291	NA	NA	NA	NA
201134	0.368889	0.113419	0.547224	NA	NA	NA	NA	NA	NA	NA	NA	NA
201135	1.09064	1.24843	0.921237	1.31926	1.07186	NA	NA	NA	NA	NA	NA	NA
201136	-0.651921	-0.0455482	-0.557032	NA	NA	NA	NA	NA	NA	NA	NA	NA
201137	0.205323	NA	NA	NA	NA	NA	NA	NA	NA	NA	NA	NA
201139	-0.264539	-0.357006	-0.350267	-0.681299	-0.15469	NA	NA	NA	NA	NA	NA	NA
201140	1.27504	1.17622	1.36069	1.21386	1.48139	1.63532	1.88928	1.21703	1.87784	1.86551	NA	NA
201141	0.657774	0.618629	0.73771	0.805676	1.07027	0.714247	0.987492	1.08796	1.05916	0.740079	0.850396	NA
201142	0.549911	0.465148	0.656708	0.748142	0.739481	0.807579	1.34067	0.935349	0.679917	NA	NA	NA
201146	1.32609	1.52426	1.47485	1.1715	1.16267	1.55378	1.31052	1.50455	1.45421	1.68936	NA	NA
201147	1.83542	1.68184	1.7652	1.77074	1.68159	1.69152	1.74714	1.8331	1.70443	1.78817	1.61174	1.42855
201148	1.38583	1.8692	1.35644	1.64315	1.72336	2.57913	2.46499	1.76984	2.06697	1.43879	1.87853	NA
201149	1.14437	1.59142	0.875565	0.98332	1.36932	1.41945	1.65374	NA	NA	NA	NA	NA
201150	0.577127	0.480501	0.0947387	0.067383	0.279435	0.108683	0.334269	0.600087	0.496413	0.551143	0.615192	NA
201151	-0.0133442	-0.272353	-0.517055	0.195328	NA	NA	NA	NA	NA	NA	NA	NA
201152	-0.186411	-0.0834019	-0.000828745	-0.140005	-0.662714	-0.322781	-0.175982	-0.516623	-0.448588	-0.451213	-0.118323	-0.298846
201154	-0.983138	-0.640883	-0.792623	-0.516504	-0.582921	-0.756491	-0.40628	-0.583126	-0.503066	NA	NA	NA
201155	-0.383949	-0.0964203	0.196986	0.0416116	0.108052	0.351075	0.236733	-0.589401	0.220306	NA	NA	NA
201156	-0.956582	-1.17516	-0.855636	-0.458054	-0.493307	-0.588867	-0.498296	NA	NA	NA	NA	NA
201158	-0.22868	-0.15873	0.11191	-0.120472	-0.237274	-0.171281	-0.972602	NA	NA	NA	NA	NA
201159	-0.46666	-0.704483	-0.951745	-0.816212	-0.877516	-1.13459	-0.52631	-0.425816	NA	NA	NA	NA
201160	0.182617	0.100982	0.112851	0.158361	0.439191	0.380159	0.242561	0.526134	0.521828	NA	NA	NA
201162	-0.175686	-0.441309	-0.513582	-0.464309	-0.3457	-0.675615	-0.550835	-0.691866	-0.919431	NA	NA	NA
201163	0.460193	0.465487	0.773842	0.46208	0.601174	0.347503	0.173068	0.132091	0.191743	0.157792	0.11764	0.205325
201165	-0.83555	-0.863416	0.0481301	0.128143	0.0184813	0.338811	0.599242	0.359046	0.366496	0.458936	NA	NA
201166	-0.467142	-0.541504	-0.520079	-0.177081	-0.576687	-0.720664	-0.309773	-0.409742	-0.583718	-0.402475	NA	NA
201167	-0.130536	-0.16223	-0.264313	-0.10896	0.0723728	-0.195157	-0.652236	-0.800556	-0.84159	-0.4865	-0.60056	NA
201168	-0.175999	-0.592802	-0.202543	-0.269041	NA	NA	NA	NA	NA	NA	NA	NA
201169	-0.241733	-0.351141	-0.111591	-0.509405	-0.11989	-0.0144893	-0.287087	NA	NA	NA	NA	NA
201171	0.102633	-0.0890775	-0.401474	-0.284759	-0.388613	-0.11453	-0.762554	-0.371855	-0.281075	-0.349255	-0.284726	NA
201172	-0.364186	-0.209446	-0.16181	-0.292978	-0.494182	-0.778407	-0.620647	NA	NA	NA	NA	NA
201173	-0.0640526	0.283916	0.402962	0.186458	-0.52667	-0.0934709	0	NA	NA	NA	NA	NA
201174	-0.372988	-0.182439	-0.113435	-0.0969284	-0.755166	-0.337747	-0.492619	-0.250982	-0.442661	-0.0656993	-0.0190905	NA
201175	-0.0230835	-0.196381	-0.188656	-0.0206484	-0.331901	-0.329888	-0.269216	-1.09061	NA	NA	NA	NA
201176	2.15151	2.39035	2.40763	2.42769	2.7627	2.66566	2.89859	2.78689	2.92931	2.86005	2.73741	NA
201177	1.87254	1.59907	1.90322	1.96624	2.29886	2.20074	2.19962	2.03701	NA	NA	NA	NA
201178	0.128636	0.0910073	-0.0884624	-0.341412	-0.355313	-0.216979	-0.0666049	0.185055	-0.000112471	-0.0449711	NA	NA
201179	-0.749194	-0.766677	-0.366187	-0.211911	-0.333893	-1.09546	0.0624597	-0.510287	NA	NA	NA	NA
201181	0.0343957	0.12064	0.110734	0.149029	0.336848	0.0366695	-0.46744	-0.281939	-0.0488132	-0.00267436	-0.127389	0.0841085
201182	-0.292274	-0.848047	-1.35338	-0.898253	-1.09728	-1.69276	-1.56033	-1.5128	-1.30503	-1.05708	-0.760924	-0.963323
201184	-0.240768	0.254061	0.19503	0.190834	NA	NA	NA	NA	NA	NA	NA	NA
201187	0.940085	0.951643	0.512211	NA	NA	NA	NA	NA	NA	NA	NA	NA
201191	-0.313804	-0.366928	-0.069127	-0.10971	0.212483	-0.14077	-0.137083	-0.0524102	0.0252006	-0.0614528	NA	NA
201194	-0.0591916	NA	NA	NA	NA	NA	NA	NA	NA	NA	NA	NA
201196	-3.06727	-2.82547	-2.44022	-2.43492	-2.94868	-2.80383	-2.46732	-2.44825	-2.45614	-2.25111	-2.22032	NA
201197	-0.772896	-0.754664	-0.435761	-0.587227	-0.667827	-0.274502	-0.636133	-0.944023	NA	NA	NA	NA
201198	0.0323668	0.0424453	0.0678016	0.120138	0.204806	0.097625	0.0885568	-0.00832384	NA	NA	NA	NA
201199	0.628894	0.668438	0.63411	0.622829	0.794049	0.931939	0.206081	0.744673	NA	NA	NA	NA
201200	0.198635	0.516541	0.200617	0.392087	0.560555	0.460156	0.700441	1.01082	0.926386	NA	NA	NA
201201	-0.299306	-0.590006	-0.628776	-0.820245	-1.2244	-1.04342	-0.808235	-0.795268	-0.645637	NA	NA	NA
201202	0.645964	0.881839	0.693994	0.743289	0.771965	0.844035	0.859887	0.673177	0.791007	0.926694	NA	NA
201203	0.603852	0.805291	0.342062	0.402165	0.46147	0.301797	0.386569	0.0491951	0.458635	0.959536	NA	NA
201204	-0.517489	-0.435353	-0.477136	-0.336694	-0.471234	-0.502075	-0.198482	NA	NA	NA	NA	NA
201205	0.543686	0.277294	0.589261	0.222512	0.234664	0.229928	0.198187	0.311911	0.330159	0.252685	0.0966841	NA
201206	0.513941	0.445786	0.585751	0.477917	0.588779	0.607652	0.374914	0.591903	0.161287	0.0608522	0.218752	0.303674
201207	0.409583	0.193086	0.249492	0.603375	0.278227	0.0986111	0.248158	0.286953	-0.0573871	-0.00816927	0.272266	NA
201209	0.163021	0.276753	0.35443	0.235888	0.288419	0.048124	0.315375	0.444925	-0.0334418	0.0464034	-0.0492239	NA
201210	0.587221	0.813213	0.46663	NA	NA	NA	NA	NA	NA	NA	NA	NA
201211	0.453373	0.291333	0.724818	0.545398	0.970832	0.70418	NA	NA	NA	NA	NA	NA
201215	1.30388	NA	NA	NA	NA	NA	NA	NA	NA	NA	NA	NA
201218	0.350152	0.520418	0.570945	0.443508	0.334495	0.501163	0.11247	0.007561	0.128451	0.327846	0.195769	NA
201219	0.362859	0.404552	0.744189	0.502175	0.457224	0.345232	-0.110503	0.047767	0.112704	0.0341154	0.173729	0.0731254
201220	-0.329153	-0.119386	-0.140585	0.266832	0.225693	-0.106555	-0.363513	-0.150181	-0.321138	-0.340387	NA	NA
201221	-0.00823198	0.0294475	0.105488	0.0209486	-0.0914969	0.0542308	0.105847	0.117442	0.0642774	0.104116	0.0736016	0.0210461
201222	-0.0409422	-0.0957777	-0.14156	-0.0989485	-0.340281	-0.255672	-0.23945	-0.197714	-0.174975	-0.270229	-0.347931	-0.172933
201224	0.567404	0.577338	NA	NA	NA	NA	NA	NA	NA	NA	NA	NA
201225	0.414788	0.278221	0.557652	0.577316	0.748364	0.531192	0.942223	0.624987	0.106512	NA	NA	NA
201226	0.360592	0.666523	0.356792	0.528637	1.18026	1.18944	1.39652	1.35824	0.797124	NA	NA	NA
201227	1.39774	1.8587	1.32812	1.41288	1.75613	1.68895	2.03197	2.26672	2.25554	1.76665	1.44397	NA
201228	1.23377	1.17125	1.16513	1.21358	1.7517	1.96675	2.24393	1.56666	1.55063	1.98512	NA	NA
201229	-0.0445537	0.320856	0.0932029	-0.157377	-0.170801	-0.0637427	-0.268084	-0.0392261	-0.0667319	-0.523523	-0.0794927	-0.345045
201230	0.250795	0.164405	0.25508	0.320308	0.269423	0.360047	-0.000186112	0.298007	0.188526	0.50749	NA	NA
201231	0.853176	0.919247	0.780071	1.05205	1.49854	1.17665	1.53842	2.21057	1.55957	NA	NA	NA
201236	1.00282	1.17772	1.1647	1.13977	1.18517	1.22458	1.59687	0.771865	0.88375	0.521305	0.509282	NA
201238	-0.0651885	0.0114447	0.0288466	0.13046	0.190282	-0.114251	0.172325	-0.0629318	NA	NA	NA	NA
201239	-0.0821367	0.355602	0.122467	-0.115153	-0.0870068	-0.030913	-0.356682	-0.0373705	NA	NA	NA	NA
201240	1.18602	1.48651	1.09876	1.06697	1.08127	1.25343	0.87333	0.844696	0.771986	0.978164	0.679692	NA
201242	-0.34455	-0.434464	-0.771597	-0.603457	-0.819682	-0.563832	-0.487442	-0.612626	-0.43169	-0.48029	-0.382412	-0.547481
201243	-0.144471	-0.110593	0.103699	1.24942	-0.43118	NA	NA	NA	NA	NA	NA	NA
201244	0.105772	-0.141975	-0.0735258	-0.015581	-0.133024	-0.297954	0.131871	-0.000180891	-0.00253264	NA	NA	NA
201245	-0.446769	-0.499717	-0.405478	-0.205487	-0.399192	-0.413149	-0.299459	-0.496376	-0.764543	-0.638336	-0.370252	-0.613807
201250	0.460187	0.399895	0.765384	0.745027	1.10689	0.731726	0.920873	0.917179	0.832612	0.597866	0.732432	NA
201251	0.829077	0.547324	0.734731	0.727148	0.757729	0.616512	0.570812	0.483172	0.410738	0.703056	0.383235	0.570282
201252	0.541156	0.529494	0.658491	1.15637	1.16409	0.550692	NA	NA	NA	NA	NA	NA
201254	0.981834	0.998889	1.51005	1.56271	1.9133	1.842	2.91728	2.3901	2.18879	2.29981	2.34371	NA
201255	1.87767	1.43129	1.64353	2.118	2.44362	2.52144	2.00438	2.16368	1.87838	2.03067	1.72478	1.44239
201256	0.246185	0.223589	0.76459	0.34165	0.72146	0.859874	0.266258	1.21823	NA	NA	NA	NA
201257	0.282411	0.16718	0.0658287	0.708995	0.245842	0.169968	NA	NA	NA	NA	NA	NA
201258	-0.41253	-0.416669	0.0367161	-0.15	-0.183742	-0.17187	-0.208795	-0.0411359	0.101353	NA	NA	NA
201260	0.436236	0.744762	0.625506	0.762143	1.17405	1.04294	NA	NA	NA	NA	NA	NA
201262	0.387437	0.413277	0.15234	0.400233	0.499521	0.447447	0.4419	0.373759	0.0984041	0.241564	0.153737	NA
201264	-0.633596	-0.722994	-0.754929	-0.566932	-0.473166	-0.51734	-0.301614	-0.129896	-0.292092	NA	NA	NA
201265	-0.32073	-0.376381	-0.257192	-0.336287	-0.211157	-0.401323	-0.227418	-0.443134	-0.2558	-0.391392	-0.183549	NA
201266	0.190609	-0.106173	0.0902125	0.0058204	0.134658	0.149873	0.0330199	0.265355	0.0898489	-0.101641	0.246699	NA
201268	0.743311	0.8357	0.75928	0.695118	1.24869	0.830266	0.820584	0.929091	0.631406	NA	NA	NA
201269	-0.0100229	0.145033	0.176335	0.00241338	-0.0363033	-0.192767	0.658165	0.297338	0.302416	0.313871	NA	NA
201270	-1.017	-0.692819	-0.667999	-0.326837	-0.335502	-0.36742	-0.565202	NA	NA	NA	NA	NA
201271	-0.59429	-0.671294	-0.324161	-0.56696	-0.65897	-0.428312	-0.467459	-0.452154	-0.687064	NA	NA	NA
201272	-0.500334	-0.17756	-0.461196	-0.324541	-0.432013	-0.367602	-0.176452	-0.326443	-0.620783	-0.30709	-0.427873	-0.560607
201273	0.235226	0.59108	0.465542	0.36214	0.348342	0.667117	0.518893	0.422116	0.426809	0.517861	NA	NA
201275	-0.169704	-1.37869	-1.67542	-0.654654	NA	NA	NA	NA	NA	NA	NA	NA
201276	0.144263	-0.497901	-0.0243613	-0.24226	-0.535712	NA	NA	NA	NA	NA	NA	NA
201278	1.00357	0.624406	0.90853	0.89145	1.43497	1.44893	1.26661	1.37352	1.16243	1.18976	1.11264	0.93593
201280	0.846338	0.878475	0.671193	0.739019	0.926066	1.00164	0.882759	0.714423	0.865116	1.01161	0.555997	0.637415
201281	0.927881	1.34975	1.34074	1.2738	1.3233	1.52586	NA	NA	NA	NA	NA	NA
201282	0.49758	0.323856	0.658908	0.668051	0.625408	0.556553	0.314328	1.17781	NA	NA	NA	NA
201283	1.16178	1.40113	1.20551	0.866853	1.26358	1.29705	1.27556	0.762376	NA	NA	NA	NA
201284	1.35493	1.15405	1.88755	1.09694	1.84989	1.24143	1.90119	1.75947	1.85531	NA	NA	NA
201285	0.422609	NA	NA	NA	NA	NA	NA	NA	NA	NA	NA	NA
201286	0.214881	0.185177	0.33659	0.133052	0.245555	0.417408	-0.0253148	-0.100885	-0.32199	-0.16607	NA	NA
201290	0.439013	NA	NA	NA	NA	NA	NA	NA	NA	NA	NA	NA
201293	1.21465	1.19726	1.36015	1.34298	1.74191	1.64177	1.46277	1.70819	1.17564	1.25607	1.42569	NA
201294	-0.636846	-0.465846	-0.347272	-0.230812	-0.216164	-0.764302	0.00622039	-0.324141	-0.11813	-0.0687874	-0.134505	NA
201298	0.774684	0.967983	0.804331	0.806482	0.86095	0.821298	0.842699	0.713111	0.886972	1.11893	NA	NA
201299	0.0614395	0.452257	0.424271	0.565553	NA	NA	NA	NA	NA	NA	NA	NA
201300	0.447586	-0.533002	NA	NA	NA	NA	NA	NA	NA	NA	NA	NA
201302	0.0275301	-0.138555	0.0408882	0	0.00127381	-0.313773	0.0563073	-0.00701182	-0.102971	-0.0397802	-0.214453	NA
201304	0.312125	0.462853	0.354553	0.550885	0.403008	0.548731	0.649384	0.76359	0.623178	0.840357	0.650423	0.383683
201305	0.0893039	0.259142	0.0397954	0.195986	0.192707	0.0482862	0.327559	0.299178	0.0910072	0.167691	-0.0385643	NA
201306	-0.124474	-0.151015	0.155339	NA	NA	NA	NA	NA	NA	NA	NA	NA
201308	-0.716196	-0.951013	-0.496179	-0.559269	-0.214718	-0.356476	-0.801729	-0.00738599	-0.299054	-0.242292	0.143716	NA
201309	0.680147	0.83048	1.07218	NA	NA	NA	NA	NA	NA	NA	NA	NA
201310	0.289577	-0.168305	-0.599239	NA	NA	NA	NA	NA	NA	NA	NA	NA
201311	-0.0366652	NA	NA	NA	NA	NA	NA	NA	NA	NA	NA	NA
201312	0.0487691	0.471955	NA	NA	NA	NA	NA	NA	NA	NA	NA	NA
201316	0.212543	0.346715	0.245312	0.45494	0.665586	0.062185	0.0667966	0.288036	0.229731	0.0939706	NA	NA
201321	0.697465	0.498612	0.80131	0.926588	1.45629	0.730735	0.453659	0.415604	0.658708	0.279345	NA	NA
201328	0.933471	0.775889	0.787355	0.88034	0.582578	1.03351	0.754676	0.826693	0.767598	0.720907	NA	NA
201329	-0.400473	-0.486246	-0.670643	-0.677855	-0.406792	-0.513722	-0.548448	-0.469088	-0.338318	-0.443282	-0.616641	-0.488463
201330	-0.911592	-1.07295	-0.663209	-0.683673	-0.872829	-1.10969	-1.51253	-1.41351	NA	NA	NA	NA
201331	-0.34365	-0.243274	-0.495639	-0.506589	-0.498111	-0.657704	-0.640668	-0.452056	-0.528835	-0.595836	-0.604174	NA
201332	-0.127781	0.100057	-0.108237	-0.099638	-0.295267	0.464583	0.172217	NA	NA	NA	NA	NA
201333	-0.203719	-0.13488	-0.329045	-0.349821	-0.0367851	0.154499	-0.721152	-0.0384182	NA	NA	NA	NA
201334	-0.662316	-0.761591	-0.194761	-0.628597	-0.624505	-0.473716	-0.591459	-0.525686	NA	NA	NA	NA
201335	-0.592688	-0.693033	-0.395038	-0.769266	-0.703792	NA	NA	NA	NA	NA	NA	NA
201336	-0.466259	-0.491729	-0.923057	-0.438271	-0.404743	-0.848142	-0.225327	NA	NA	NA	NA	NA
201337	-0.0389058	0	0.0468236	0.154226	-0.156104	-0.15164	-0.299135	NA	NA	NA	NA	NA
201339	0.415998	0.494795	0.441181	0.521692	0.791743	0.883387	0.52194	0.533392	0.343591	0.595302	0.574066	0.140638
201341	-0.00105643	-0.0655384	-0.0325656	-0.145885	-0.114931	-0.545309	-0.22429	-0.29851	-0.367353	-0.407272	-0.126215	NA
201342	-0.49299	-0.997651	-0.644477	-0.820824	-1.19987	-0.791393	-0.734108	-0.955347	NA	NA	NA	NA
201343	-1.08329	-1.11062	-0.70437	-0.662438	-0.608209	-0.651424	-0.593665	-0.229719	-0.504188	-0.407209	-0.43937	-0.5527
201344	-0.710186	-0.754327	-0.682277	-0.5075	-0.677682	-0.520646	-0.787491	-0.705033	-0.848063	-0.762487	-0.770812	-0.804527
201345	-0.77716	-0.726243	-0.782497	-0.647102	-0.827137	-0.841544	-0.986356	NA	NA	NA	NA	NA
201346	-0.761959	-0.0438213	-1.32614	NA	NA	NA	NA	NA	NA	NA	NA	NA
201347	0.0284286	0.144209	-0.0142622	0.0879424	0.120729	0.26834	-0.194315	-0.00458303	0.0152808	-0.0404122	0.215621	0.0647837
201348	-0.0616793	0.05406	-0.387189	0.473613	0.12589	0.322414	NA	NA	NA	NA	NA	NA
201349	-0.0214217	-0.0739317	0.0961103	0.0860369	0.458468	0.268547	0.337549	0.432946	NA	NA	NA	NA
201350	-0.550216	-0.836957	-0.425436	-0.825098	-0.56828	-0.863592	-0.974808	-0.837	-0.788492	-0.879262	-0.836351	NA
201351	1.29251	1.4103	0.808291	0.848798	1.27948	1.53939	1.68069	1.35608	1.02466	1.19813	1.21205	1.21334
201352	0.14776	0.57069	0.595168	0.303142	0.404896	0.503093	-0.032558	0.112998	-0.253496	-0.178917	NA	NA
201353	-0.0495483	-0.435906	-0.311892	-0.177425	-0.0237884	NA	NA	NA	NA	NA	NA	NA
201354	-0.608291	-0.428754	-0.0580653	-0.133393	-0.27483	-0.455998	-0.881745	-0.583216	-0.492381	-0.149143	-0.73902	-0.551177
201355	0.126064	-0.00803537	-0.207643	-0.137848	-0.351328	-0.308954	-0.425049	-1.16539	-0.676762	-0.12503	-0.153383	-0.309548
201356	0.209044	-0.278571	0.402547	0.127601	-0.0460313	NA	NA	NA	NA	NA	NA	NA
201359	-0.469987	-0.157365	-0.0234442	-0.970462	NA	NA	NA	NA	NA	NA	NA	NA
201360	-0.265004	-0.324019	0	-0.182451	0.00605349	-0.153443	NA	NA	NA	NA	NA	NA
201361	1.65303	1.59726	1.16535	1.58677	1.88686	2.20992	1.70357	NA	NA	NA	NA	NA
201365	-0.527955	-0.360184	-0.326119	-0.471387	-0.388869	-0.502957	-0.187948	-0.285158	-0.09232	-0.397153	-0.57352	NA
201366	-0.589275	-0.433309	-0.416305	-0.151939	-0.24648	-0.5051	-0.38971	-0.400781	-0.348048	-0.484835	NA	NA
201367	-0.32559	-0.432588	-0.19794	-0.344224	-0.480647	-0.440227	-0.690061	-0.735204	-0.511206	-0.610232	-1.00502	NA
201368	-0.609756	-1.07571	-0.588856	-0.692215	-0.737575	-0.82488	-0.393477	-0.251866	-0.17248	NA	NA	NA
201369	-0.98725	-1.09625	-0.958722	-0.85806	-1.06851	-0.9194	-0.785225	-0.807974	-0.692132	-1.08872	NA	NA
201370	1.51987	1.63962	1.53043	1.55655	1.62339	1.68684	1.54111	1.44707	0.965654	1.2354	1.55525	1.29859
201371	-0.33896	-0.335866	-0.168046	-0.308967	-0.0214965	-0.885994	NA	NA	NA	NA	NA	NA
201372	0.134774	0.226324	0.175869	-0.158913	0.080724	-0.0563455	-0.195244	0.127532	-0.0107418	0.0645109	0.188882	-0.349488
201373	-0.409835	-0.267984	-0.371556	-0.449535	-0.544785	-0.54104	-0.315595	-0.41342	-0.403032	NA	NA	NA
201374	-1.43863	-1.47404	-1.32832	-1.52802	-1.20039	-1.396	-1.57035	-1.64848	-1.42885	-1.44641	-1.68317	-1.56425
201375	-0.492263	-0.26282	-0.630202	-0.66812	-0.263572	0.191271	NA	NA	NA	NA	NA	NA
201376	0.441703	0.268789	0.231115	0.19002	0.307571	0.241268	0.350393	0.340938	0.209097	NA	NA	NA
201379	0.443695	0.139033	0.21798	0.579403	0.190959	-0.117571	NA	NA	NA	NA	NA	NA
201380	0.13488	-0.626352	0.119174	-0.221493	-0.240058	0.284475	0.130941	NA	NA	NA	NA	NA
201384	0.780408	0.95869	1.02666	0.720685	0.621936	1.11262	0.610147	0.57023	0.251624	0.361808	NA	NA
201386	0.51375	0.655051	0.906072	0.77071	0.907831	1.03382	0.9213	0.60995	0.698169	0.570042	NA	NA
201387	-0.272225	0.127684	-0.0727402	-0.324793	-0.282644	-0.248458	NA	NA	NA	NA	NA	NA
201389	0.111369	0.349779	0.407023	0.305583	0.275956	0.311673	0.389523	0.250498	0.366174	0.451499	0.275981	0.166045
201390	-0.220942	-0.158301	-0.32918	-0.180384	-0.291924	-0.170891	0.0389223	-0.142664	0.0130629	-0.182505	NA	NA
201391	0.467676	0.383996	0.185901	0.275013	0.377811	0.130636	0.431269	0.419068	0.413484	NA	NA	NA
201394	0.120793	0.209896	0.158348	0.0137429	0.492197	0.128537	0.191466	0.305099	0.299015	NA	NA	NA
201395	-0.060069	-0.0308104	-0.251218	-0.332833	-0.0453497	-0.130663	-0.633912	NA	NA	NA	NA	NA
201397	0.110309	-0.106538	-0.016768	0.114049	-0.0621747	-0.0284358	0.0371783	0.0602532	-0.0384842	-0.208901	0.0767845	NA
201398	-0.37444	-1.10584	-0.424197	0.104305	-0.145118	NA	NA	NA	NA	NA	NA	NA
201399	-0.355325	-0.277702	-0.241201	-0.211121	-0.0828093	-0.146124	-0.36094	0.136624	-0.251345	-0.307142	NA	NA
201400	-0.136341	-0.225837	-0.0810114	-0.0207744	-0.123787	-0.0816895	-0.2825	-0.342022	-0.404155	-0.39458	NA	NA
201401	-0.664877	-0.833249	0.140339	-0.192244	0.197813	-0.0416544	-0.0103031	0.168545	NA	NA	NA	NA
201403	0.0258912	0.0305246	0.0237634	-0.117199	0.108794	-0.161702	-0.045341	NA	NA	NA	NA	NA
201404	-0.485489	-0.56838	-0.258593	-0.344725	-0.717782	-0.538938	-0.507499	-0.38486	-1.47535	NA	NA	NA
201405	-0.303756	-0.56844	-0.236586	-0.454739	-0.269593	-0.382962	-0.339222	-0.239422	NA	NA	NA	NA
201406	-0.241989	-0.235132	-0.130384	0.075791	-0.0966734	-0.421263	0.104969	-0.742645	NA	NA	NA	NA
201407	-0.118853	-0.147916	-0.211275	-0.110499	0.754769	0.889423	-0.0524372	-0.0944993	0.00694329	0.116606	0.265982	NA
201408	-0.274198	-0.344228	-0.780753	-0.252324	-0.318441	-0.871032	-0.433097	-0.367448	NA	NA	NA	NA
201409	-0.878523	-0.758561	-0.799553	-0.695325	-0.74295	-0.311276	-0.398024	-0.666014	NA	NA	NA	NA
201410	-0.767792	-1.10271	-1.08487	-1.00358	-1.23421	-1.27984	-1.10118	-0.926606	-0.891914	-1.13798	-1.24285	NA
201411	-0.568477	-0.610621	-0.584691	-0.821975	-0.861936	-0.490605	-0.708236	-0.599667	-0.66541	NA	NA	NA
201412	-0.0633281	-0.187733	-0.330167	-0.217523	-0.462814	-0.419276	-0.276837	NA	NA	NA	NA	NA
201413	0.372458	0.505928	0.0103922	0.203463	0.180227	0.0377573	-0.186098	0.0568637	0.209154	-0.00891726	-0.138466	0.189028
201414	-0.302602	-0.0347523	-0.10065	-0.128724	-0.446973	-0.358805	-0.197207	-0.339819	-0.298233	0.00177186	-0.0568515	NA
201415	0.0525616	-0.0831501	-0.146557	-0.180156	-0.342821	-0.442752	-0.384628	-0.309479	-0.262808	-0.379578	NA	NA
201416	-0.00213394	0.154388	-0.270629	0.0320132	-0.412489	-0.416412	-0.291365	-0.182532	-0.0892385	0.0263902	0.0128381	0.0977307
201417	-0.373272	0.17602	0.0946859	0.209178	0.0642937	-0.345988	0.0216936	0.193756	0.0439036	NA	NA	NA
201418	-0.342327	-0.387307	-0.248732	-0.482067	-0.592713	-0.421997	-0.482445	-0.468301	-0.321075	-0.443452	-0.482303	NA
201419	-0.354904	-0.74345	-0.243671	-0.324542	-0.573946	-0.782924	-0.659607	-0.126257	-0.416129	NA	NA	NA
201420	-0.574465	0.571866	0.376029	0.567765	0.658232	0.198595	-0.145273	0.412237	0.131712	0.218382	NA	NA
201424	-0.458842	-1.12752	-0.652014	-0.711335	-0.43101	-1.10304	-1.36494	-0.664146	-0.953154	-1.12919	NA	NA
201427	2.83454	2.69257	2.75132	2.10894	5.55523	5.25984	3.38937	2.55453	2.69524	2.49367	2.17511	NA
201428	0.409958	0.446505	0.431477	0.424739	0.135138	-0.343603	0.675987	0.756676	0.567095	0.322141	0.411769	NA
201429	-0.0950678	0.0718654	0.251516	0.0770263	0.0939481	-0.146996	0.204039	0.18781	0.240392	0.103817	0.114074	0
201430	-0.238911	-0.432831	-0.397421	-0.17912	-0.200917	-0.180631	-0.222039	-0.299183	-0.162596	-0.0294517	-0.183509	-0.113611
201431	0.193251	0.157543	0.239164	0.374486	0.456098	0.265665	0.843348	0.881373	0.65712	0.932424	0.476713	0.508034
201432	0.654075	0.642427	0.745255	0.554222	0.609992	0.443446	0.835408	0.607251	0.884481	0.342741	0.577163	NA
201436	-0.783448	-0.457464	-0.0368753	NA	NA	NA	NA	NA	NA	NA	NA	NA
201438	-0.159603	-0.231427	-0.136674	-0.336032	0.140563	NA	NA	NA	NA	NA	NA	NA
201440	0.417615	0.873857	0.461482	0.0265545	-0.109333	-0.0565081	-0.148363	NA	NA	NA	NA	NA
201441	0.827874	0.367982	0.449641	1.6674	0.912627	-0.15505	NA	NA	NA	NA	NA	NA
201445	-0.493549	-1.0261	-0.659717	-0.726571	-1.14311	-0.313763	-1.17386	-0.690584	-0.155628	-0.736266	NA	NA
201446	-0.0594561	0.0995689	0.087208	-0.0851548	-0.0127383	0.130157	-0.193222	0.037333	-0.0101553	-0.0276611	-0.0564218	NA
201448	-0.0646156	0.453924	-0.522038	NA	NA	NA	NA	NA	NA	NA	NA	NA
201449	-0.852382	-0.658158	-0.51805	-0.410848	-0.952211	-0.552849	-0.553931	-0.504207	-0.61057	-0.747126	-0.532842	NA
201450	-0.746052	-0.839075	-0.708443	-0.567673	-0.687098	-0.496449	-1.02365	-1.08455	-0.995775	-0.98622	-0.853456	-0.900746
201452	-0.480072	-0.685722	-0.672606	-0.795632	-0.68201	-1.13388	-0.679523	-0.929951	-0.577002	NA	NA	NA
201453	-0.149102	-0.184019	-0.103478	-0.192456	-0.365493	-0.436062	-0.231754	-0.37195	-0.210601	NA	NA	NA
201454	0.20542	0.0398068	-0.0133388	0.193923	-0.221048	-0.036793	-0.630707	-0.325346	-0.602187	-0.356262	NA	NA
201455	-1.04145	-0.809457	-1.00658	-0.797522	-0.970739	-0.930171	-0.787507	-0.621274	-0.650475	-0.792297	NA	NA
201457	-0.431528	-0.748228	-0.532043	-0.297563	-0.545989	-0.015861	-0.532515	-0.44153	-0.387387	-0.542409	-0.703393	NA
201458	-0.972105	-0.984069	-0.550561	-0.946312	-0.813193	-1.00459	-0.493648	-0.562041	-0.307061	-0.306031	-0.484005	NA
201459	-0.704636	-0.770401	-0.650972	-0.723905	-0.716888	-0.804223	-0.809211	-0.72338	-0.646041	-0.567988	-0.860836	-0.892039
201460	0.136051	0.877989	0.960753	0.616185	-0.0261696	0.392758	NA	NA	NA	NA	NA	NA
201461	-0.0778739	-0.001711	-0.216944	-0.170397	-0.42294	-0.270262	-0.283131	-0.429405	-0.487947	-0.73843	-0.820932	NA
201464	1.53935	1.25588	1.34048	0.929775	1.49815	1.7913	1.21291	1.13722	NA	NA	NA	NA
201465	0.875339	1.22665	1.31383	0.93946	1.17582	0.675521	NA	NA	NA	NA	NA	NA
201468	0.969475	0.629178	0.7403	0.377592	0.894673	0.633265	0.563417	0.499611	0.862136	0.924388	NA	NA
201469	0.194703	0.121314	0.113227	0.0174697	0.357952	NA	NA	NA	NA	NA	NA	NA
201470	0.422629	NA	NA	NA	NA	NA	NA	NA	NA	NA	NA	NA
201471	0.304442	-0.167582	0.00262727	-0.196234	0.353725	-0.000785528	-0.551743	-0.237833	-0.265026	0.230779	NA	NA
201472	-0.724135	-0.494016	-0.444077	-0.337017	-0.150138	-0.192023	-0.645598	-0.576947	-0.78744	-0.890467	-0.140686	NA
201473	-0.977579	-1.25194	-1.11898	-1.1926	-1.24293	-1.23027	-1.58054	-1.48853	-1.3315	-1.35548	NA	NA
201474	0.129441	0.0589123	-0.0311572	0.0306138	0.151585	-0.286561	-0.377394	-0.567838	-0.334622	-0.241919	-0.390503	NA
201475	-0.832172	-0.339157	-0.47502	-0.567089	-0.822362	-1.10642	-0.498129	-0.505943	NA	NA	NA	NA
201476	-0.580884	-0.920225	-0.326904	-0.697207	NA	NA	NA	NA	NA	NA	NA	NA
201477	-0.31352	-0.490048	-0.26385	-0.473329	-0.385688	-0.140065	-0.270324	-0.334126	-0.0619895	-0.361217	-0.141071	NA
201479	-0.645165	-0.528962	-0.678399	-0.301458	-0.825681	-0.468191	-0.504853	-0.430852	NA	NA	NA	NA
201480	-0.367743	-0.351009	-0.845711	-0.287916	NA	NA	NA	NA	NA	NA	NA	NA
201481	0.0206275	0.341286	0.416005	0.633891	0.555434	0.782492	0.586336	0.637308	0.329693	0.109771	0.694484	NA
201482	-1.09325	-1.31389	-1.07253	-0.900389	-0.91412	-0.965111	-1.08252	-0.993095	-1.29549	-1.2789	NA	NA
201483	-1.68632	-1.90274	-1.75235	-1.82692	-1.62533	-1.59019	-1.85138	-2.22857	-1.75253	-1.8954	-1.77961	-1.92172
201484	-1.0344	-1.01229	-1.07037	-1.10194	-1.0303	-1.08601	-0.836971	-0.977276	-1.02898	-0.967421	NA	NA
201485	-0.947477	-0.74614	-1.09507	-1.09767	-0.953344	-1.13026	-1.54001	-1.33339	-1.38171	-1.47239	-1.14956	NA
201486	0.448572	0.305278	0.479424	0.349257	0.654485	0.312983	0.393312	0.435132	0.409811	0.348765	0.344719	0.311914
201489	2.00212	1.95007	1.93914	2.08248	2.45571	2.4665	1.98363	2.05061	2.23108	2.24216	1.89121	2.14634
201490	0.973083	1.27821	0.674842	0.934526	0.855931	0.930194	0.668432	0.870375	0.787475	0.532216	0.501828	0.622064
201491	-2.35631	-2.43757	-2.51065	-2.51341	-2.64444	-3.02679	-2.71987	-2.71944	-2.71396	-2.65955	-2.71714	NA
201494	-0.33305	-0.460004	-0.357178	-0.485004	-0.530982	-0.519135	-0.23747	-0.175708	-0.75938	-0.384429	NA	NA
201495	0.217552	0.0313329	-0.254123	-0.00156058	0.0743259	0.0952717	0.067699	0.0340025	0.15863	-0.034874	0.128947	NA
201496	0.733159	0.704443	0.783085	0.465635	0.747771	0.736497	0.746408	0.542807	0.798983	0.842846	0.808862	NA
201497	0.587872	0.665578	0.383794	0.328738	0.547476	0.646336	0.322872	0.159247	0.630897	0.351561	0.536921	0.462314
201498	-1.10075	-0.812153	-0.785183	-0.758741	-1.01234	-1.0853	-0.697587	-0.982817	-0.889565	-0.853852	-1.1072	NA
201499	-1.19822	-0.997222	-0.749233	-0.752904	-1.00723	-1.13245	-0.896254	-0.984208	-0.906453	-1.23211	NA	NA
201500	-0.560929	-0.480351	-0.624214	-0.240146	-0.525201	-0.387056	-0.869291	-0.833261	-0.700598	-0.813949	-0.889144	-0.888122
201501	-0.46275	-0.512648	-0.519785	-0.349865	-0.722266	-0.545816	-0.518709	-0.534093	-0.41396	-0.565729	-0.695034	NA
201503	-0.413327	-0.330204	-0.149206	-0.350545	-0.353819	-0.355194	-0.490835	-0.172724	-0.563072	-0.540418	NA	NA
201504	-0.467549	-0.758951	-0.439859	-0.341178	-0.660962	-0.605169	-0.582668	-0.617904	-0.662314	NA	NA	NA
201505	-1.0484	-1.26219	-1.05253	-1.08544	-1.20805	-1.43933	-1.32653	-1.23511	-1.18263	-1.04404	NA	NA
201506	-0.652005	-1.53839	-0.926875	-1.2115	-1.07366	-1.20075	-1.19712	-0.880563	NA	NA	NA	NA
201507	-1.25947	-1.4666	-1.23461	-1.38373	-1.79758	-2.15673	-1.55471	-1.08125	NA	NA	NA	NA
201508	-1.28351	-2.42114	-1.302	-0.915313	-1.80231	-1.98243	NA	NA	NA	NA	NA	NA
201510	0.807167	0.658226	0.741672	1.51958	NA	NA	NA	NA	NA	NA	NA	NA
201511	1.0201	0.791803	0.85909	0.658319	1.0159	1.21368	0.615609	0.295327	0.785348	NA	NA	NA
201514	2.63673	2.63605	2.30389	2.25759	3.06088	3.24302	2.65578	2.42366	2.49297	2.36603	2.28904	NA
201517	-0.36993	-0.831682	-0.281214	NA	NA	NA	NA	NA	NA	NA	NA	NA
201518	0.269002	0.314269	0.313753	0.380311	0.101893	0.0775807	0.339511	-0.0314509	0.262341	-0.0565028	0.204041	NA
201519	1.19611	1.48052	1.64457	1.63258	1.07653	1.30364	1.4233	1.33525	1.39211	1.47736	NA	NA
201520	0.603479	0.447567	0.575649	0.260362	0.859682	1.36518	0.42865	0.468661	0.406572	NA	NA	NA
201521	0.740121	0.706713	0.452802	0.217632	-0.0157584	0.456513	-0.237119	0.0882047	0.555037	NA	NA	NA
201522	0.408304	0.221046	0.263819	0.0650006	0.00524074	-0.302525	-0.129345	-0.00423541	0.000180891	-0.54103	0.152129	NA
201523	-0.463588	-0.437594	-0.295209	-0.280556	-0.796315	-0.825596	-0.340866	-0.247639	-0.715426	-0.505028	NA	NA
201524	1.93021	1.98606	1.90478	1.85459	2.06103	1.82522	2.21232	1.68628	1.88798	NA	NA	NA
201525	1.01487	0.993621	1.21479	0.556711	1.33157	1.28338	1.29473	0.583652	1.04453	NA	NA	NA
201527	1.50127	1.74847	1.23241	0.68978	1.20084	1.47719	0.911697	1.18571	1.26097	NA	NA	NA
201528	0.881018	0.835147	1.18028	1.09209	0.859639	0.97204	0.994604	0.606744	0.762075	1.01888	NA	NA
201529	0.477049	0.0658739	0.0106674	0.0168904	0.588258	0.682419	0.0673029	0.399111	0.184279	NA	NA	NA
201531	-0.251862	0.0659875	-0.0890818	-0.270253	-0.23773	-0.048619	0.182233	0.000643739	-0.0880733	-0.257879	-0.263898	NA
201532	-0.0373341	0.0713354	-0.0572787	0.0332428	-0.0814541	-0.274496	0.217503	0.100847	0.028942	0.0503274	NA	NA
201533	1.14833	0.999569	1.2946	1.69546	1.0546	1.76754	1.64964	1.09347	NA	NA	NA	NA
201534	-0.159889	-0.316357	-0.448231	-0.352019	-0.120651	0.0180729	-0.394996	-0.513808	-0.632682	-0.538832	-0.215565	-0.77811
201535	-1.14811	-1.09686	-1.0685	-1.11727	-1.21958	-1.3876	-1.05377	-1.29149	-0.983424	-1.04952	-1.05348	-1.21368
201538	0.399887	0.352697	0.524209	0.597651	0.559805	0.687818	0.346696	0.633292	0.401493	NA	NA	NA
201539	0.288201	0.400582	0.536384	0.26994	0.386161	0.404541	0.366223	0.485697	0.290164	0.630516	0.544104	NA
201540	-0.594832	-0.395789	-0.403362	-0.0264823	-0.593499	-0.362974	-0.212065	-0.642146	-0.678221	-0.144663	NA	NA
201541	-0.461118	-0.440588	-0.40375	-0.634392	-0.669137	-0.667338	-0.796598	-0.455516	-0.530609	-0.515581	-0.482093	-0.618167
201542	-0.74362	-0.686395	-0.607221	-0.613101	-0.75183	-0.53983	-0.845817	-0.841849	-0.588439	-0.618237	-0.511657	NA
201543	0.0643424	0.217812	0.116168	-0.028332	0.00313097	-0.318955	-0.227191	-0.444109	-0.125839	-0.337858	-0.14302	-0.100048
201544	-0.507294	-0.355866	-0.861513	-0.107883	-0.98227	-0.701981	-0.670914	-0.916578	-0.00253843	NA	NA	NA
201545	-0.930675	-0.857583	-1.0562	-0.651726	-1.13481	-1.00172	-0.885628	-0.860553	-0.87357	-0.786192	-0.612603	-0.682777
201546	-1.67195	-1.45857	-1.82041	-1.69125	-2.10766	-2.03157	-1.51503	-1.40835	-1.27552	-1.44277	-0.980616	NA
201547	-1.08451	-0.934199	-0.0951386	-1.18956	-1.09287	-0.936545	NA	NA	NA	NA	NA	NA
201548	-0.071034	-0.123515	-0.0807267	0.140949	0.143811	-0.21821	0.173948	0.00680596	0.0853936	0.00182585	NA	NA
201550	-1.05091	-1.29894	-1.26252	-1.033	-1.2369	-1.40344	-1.46511	-1.11341	-1.2435	-1.48633	-1.27107	NA
201551	-0.786543	-0.842886	-0.435861	-0.349674	-0.258263	-0.288136	0.152585	0.0890791	-0.0813234	0.198079	-0.165913	0.071601
201552	-0.158522	-0.461767	-0.187284	-0.299394	-0.822594	-0.305249	-0.247703	NA	NA	NA	NA	NA
201553	0.0216644	0.00608786	0.214661	-0.098681	0.11078	-0.0677965	0.202631	0.222327	0.151239	0.259511	NA	NA
201554	-0.405131	-0.186788	-0.266879	-0.236397	-0.436422	-0.188966	-0.278572	-0.284293	NA	NA	NA	NA
201555	-0.820971	-0.793577	-0.752568	-0.804611	-0.696497	-0.664442	-0.217239	-0.215419	-0.160068	-0.0839109	-0.609725	-0.136422
201557	-0.328405	-0.352977	-0.380769	-0.117283	-0.646271	-0.330706	0.0689436	NA	NA	NA	NA	NA
201558	-0.56688	-0.577331	-0.55208	-0.505242	-0.655527	-0.67861	-0.0252728	-0.10152	-0.134632	-0.0348754	NA	NA
201559	-0.0528536	0.141997	0.255125	0.156533	0.146464	0.0422015	0.0039374	-0.107384	-0.050877	0.224542	0.230634	NA
201560	-0.11318	-0.106724	-0.232733	-0.109936	-0.41709	-0.299407	-0.143522	0.0405012	-0.0421931	-0.501006	NA	NA
201561	-1.03308	-0.789982	-0.904737	-0.59704	-0.700002	-1.72294	-1.12446	-0.87568	-0.472753	-1.08388	-1.33483	NA
201563	0.11088	-0.126178	0.239593	0.179802	0.0706098	0.0336558	0.0222881	0.0137841	-0.432687	0.0433645	-0.1428	NA
201564	-1.09936	-0.913422	-0.3371	-0.67797	-0.730785	-0.732542	-1.00081	-0.885246	NA	NA	NA	NA
201565	-1.02096	-0.95961	-0.973685	-0.780929	-0.948662	-1.01956	-1.26139	-0.881898	-1.10268	-1.16246	-1.01839	-1.16061
201566	0.288555	0.157243	0.216912	0.0658158	-0.084103	0.0469535	-0.425853	-0.492075	-0.313104	-0.219808	-0.271715	-0.147616
201567	-0.485926	-0.50136	-0.622993	-0.862867	-0.863962	-0.710382	-0.683194	-0.825463	-0.86049	-0.333411	NA	NA
201568	-0.692837	-0.77114	-0.416468	-0.537431	-0.666597	-0.955704	-0.528209	-0.773798	-0.717455	NA	NA	NA
201570	-2.58217	-2.53043	-1.58549	-1.90706	-1.52577	-2.33089	-2.60658	-1.90072	-2.79317	-1.55756	-2.03541	NA
201571	-0.302731	-0.182177	-0.35867	-0.209057	-0.833001	-0.690797	-0.705599	-0.459696	-0.114915	-0.0309046	-0.588439	-0.00784561
201573	-0.937009	-0.670384	-0.274117	-0.519593	-0.569277	-0.600245	-0.370656	-0.657652	-0.0106412	-0.391806	NA	NA
201574	-0.496996	-0.17696	-0.816604	-0.856931	NA	NA	NA	NA	NA	NA	NA	NA
201575	-0.737234	-0.548794	-0.616989	-0.699669	-0.64563	-0.550486	-0.637711	-0.819094	NA	NA	NA	NA
201576	-1.07544	-0.802956	-0.518348	-0.56635	-0.749495	-1.05535	-0.54663	NA	NA	NA	NA	NA
201577	-0.516267	-0.430906	-0.532133	-0.512657	-0.394012	-0.691622	-0.433156	-0.411239	-0.230106	-0.213534	-0.549414	-0.265732
201578	0.309363	0.246207	-0.0482096	-0.00393041	0.0257175	0.0786202	0.205416	0.161631	0.240613	0.289883	-0.0126145	0.0691881
201579	0.0685934	-0.183728	-0.129974	-0.168426	-0.510541	-0.0738027	-0.176655	-0.0127147	-0.0996088	-0.139572	-0.308825	-0.503425
201580	-0.391244	-0.472051	-0.578565	-0.49864	-0.48624	-0.214993	-0.192205	-0.315626	-0.232118	NA	NA	NA
201581	0.061005	0.151047	-0.0120373	0.0978896	-0.0261041	0.23155	-0.150765	-0.313147	-0.150918	-0.21199	-0.145406	-0.410646
201582	-0.365236	-0.0818856	-0.204558	-0.097139	-0.0371563	0.205433	0.194922	0.129705	-0.0412418	NA	NA	NA
201583	0.423661	0.386336	0.3139	0.319884	0.325663	0.224434	0.247969	0.194241	0.175193	0.296771	0.163102	0.292285
201584	0.841399	0.544428	0.845375	0.621433	0.868807	1.49176	1.93136	2.27775	1.44186	1.61335	NA	NA
201585	1.68518	1.85805	1.4038	1.44878	1.38441	2.38074	1.92338	1.87389	1.40826	NA	NA	NA
201588	0.27493	0.205651	0.224966	0.0562825	NA	NA	NA	NA	NA	NA	NA	NA
201589	0.162307	0.362467	0.594932	-0.0907478	0.727014	0.249631	0.0738641	NA	NA	NA	NA	NA
201590	0.891525	0.575493	1.0117	0.66469	0.815962	0.672924	0.89857	NA	NA	NA	NA	NA
201591	-0.621052	-0.589051	-0.085073	-0.144226	-0.0015545	-1.25019	-0.876946	-0.2095	-0.867202	NA	NA	NA
201592	0.0990964	0.164713	0.286123	0.037881	-0.0163055	0.0900423	0.0430817	0.473432	0.161536	0.0214976	NA	NA
201593	0.0695569	0.226093	0.277606	-0.0367708	-0.258604	-0.422976	-0.137089	0.0670118	0.0099701	NA	NA	NA
201594	-0.355969	-0.619361	-0.745928	-0.400025	-0.961637	-0.590704	-0.904674	-0.967928	NA	NA	NA	NA
201595	-1.19751	-1.07571	-1.23302	-0.901607	-0.790495	-1.13958	-1.17993	NA	NA	NA	NA	NA
201596	0.179896	0.121883	0.508325	-0.0165579	0.803644	0.689319	NA	NA	NA	NA	NA	NA
201597	-0.462633	-0.447521	-0.312164	-0.352629	-1.58637	NA	NA	NA	NA	NA	NA	NA
201598	-0.546347	-0.624649	-0.560187	-0.531903	-0.338225	-0.585454	-1.05162	NA	NA	NA	NA	NA
201599	-0.711737	-0.572301	-0.599739	-0.462148	-0.970543	-0.395148	-0.0402353	-0.430875	-0.679414	NA	NA	NA
201601	0.312908	0.278363	0.012494	-0.16716	0.0762157	0.0146279	-0.0288064	0.0718527	0.1786	NA	NA	NA
201602	0.789176	0.752301	0.658628	0.802803	0.900882	0.625931	0.433709	0.792667	0.947889	0.806414	NA	NA
201603	0.822386	0.675408	0.539852	0.490266	0.641921	0.621317	0.2952	1.08399	0.827381	1.09982	NA	NA
201604	0.934597	1.06429	0.666609	0.745951	0.705115	0.753618	0.809544	0.993139	0.480756	0.702802	NA	NA
201608	0.167005	0.0745142	0.244093	0.336728	0.503559	0.388512	0.682723	0.754918	0.61204	1.00673	0.543191	0.540608
201609	0.550616	0.0177133	0.0260048	0.00250182	-0.310227	0.934381	NA	NA	NA	NA	NA	NA
201610	1.07521	1.11453	1.09078	0.774347	0.569622	NA	NA	NA	NA	NA	NA	NA
201611	-0.902317	-0.733614	-0.398474	-0.485178	-0.554956	-0.393514	-0.418365	-0.772717	-0.297291	-0.496535	NA	NA
201612	-0.557139	-0.57673	-0.164053	-0.350112	-0.208237	-0.302857	-0.144357	-0.320931	-0.171888	-0.374227	-0.346985	-0.210186
201613	-0.5948	-0.497999	-0.45422	-0.351643	-0.652849	-0.70085	-0.853436	-0.744461	-0.433757	-0.778355	-0.462626	NA
201614	-0.446093	-0.614448	-0.474905	-0.664103	-0.620991	-0.667763	-0.66581	-0.532475	-0.626125	-0.602475	-1.06793	-0.598616
201615	-0.843148	-0.822695	-0.899152	-0.835078	-1.11714	-0.819754	-1.24092	-1.2533	-1.14581	-1.13023	NA	NA
201617	-1.62629	-1.77754	-1.55475	-1.06289	-1.45795	NA	NA	NA	NA	NA	NA	NA
201618	-0.773058	-0.754736	-0.747787	-0.613168	-1.01026	-0.781749	-0.637572	-0.514466	-0.571536	NA	NA	NA
201619	-1.30636	-1.5832	-1.2999	-0.859093	-1.4852	-1.23926	-1.25629	-1.06548	-1.02801	-0.953922	-1.6036	-1.57819
201620	-1.1637	-1.39047	-0.676532	-1.02002	-1.0366	-1.01299	-0.881116	-1.00014	-0.932525	-1.15675	NA	NA
201621	-0.200398	-0.377837	-0.13596	-0.338589	-0.505091	-0.34848	-0.319761	-0.00146163	-0.00453625	-0.263935	NA	NA
201622	-0.130523	-0.361707	-0.136348	-0.323221	-0.705779	-0.428712	-0.372038	-0.850601	0.00934662	NA	NA	NA
201624	-1.10655	-0.752761	-0.73037	-0.867691	-0.793035	-0.792668	-0.604077	-0.6471	-0.786848	-0.647519	-0.927786	-0.527354
201625	-0.947031	-0.945156	-0.441615	-0.653741	-0.718383	-0.667285	-0.334434	-0.494998	-0.414241	-0.687002	-0.61	NA
201626	-0.0129663	0.110091	0.216855	0.228822	0.138409	0.303307	0.212877	0.607609	0.136091	0.52104	0	0.608661
201627	1.16507	1.04843	0.838741	0.897154	1.02368	1.31601	1.74568	1.07486	0.918281	1.33208	0.905677	NA
201628	2.13941	2.22268	2.12947	2.04835	2.33038	2.4274	2.60431	2.20994	2.4109	2.47372	2.49691	2.26323
201629	2.22664	2.44329	2.3483	2.38991	2.39079	2.28411	2.20133	1.9926	2.62302	NA	NA	NA
201630	2.28768	2.48279	2.17078	2.27246	2.62701	2.54136	3.09177	2.92498	2.96643	2.71545	2.47102	2.5065
201631	-0.318029	-0.191975	0.0408529	0.117451	0.0760135	0.150507	0.83595	0.679975	0.698904	0.667047	0.195719	0.42139
201632	1.27221	1.41867	1.02948	1.25657	1.35865	1.55148	1.48599	1.41802	1.4809	1.41192	1.40023	1.24264
201633	-0.35717	-0.050604	-0.0498759	-0.0336885	-0.0236571	-0.0527005	0.0558437	0.133796	0.0629617	0.0724475	0.206705	0.0757044
201634	-0.925841	-0.750245	-0.700973	-0.872851	-0.873972	-0.846558	-0.609618	-0.439137	-0.572729	-0.49419	-0.573419	NA
201635	-0.832051	-1.52026	-0.333891	-1.32261	-0.642736	NA	NA	NA	NA	NA	NA	NA
201636	0.487527	0.457704	0.562838	0.5377	0.343003	0.405958	0.546233	0.507638	0.331329	0.276606	0.069339	0.00607732
201638	-0.542226	-0.304301	-0.66719	-0.668917	-0.678431	-0.746578	-0.799002	-0.59605	-0.513361	-0.841604	-0.600047	NA
201639	-0.141905	-0.62938	-0.750765	NA	NA	NA	NA	NA	NA	NA	NA	NA
201640	0.330576	0.0398329	0.475059	0.350896	0.750974	0.682941	0.278583	0.0543049	NA	NA	NA	NA
201641	0.465273	0.560293	0.391783	0.457088	0.525986	0.489785	0.254292	0.150635	0.315634	0.312344	0.429733	0.439271
201642	0.255108	0.170937	0.0759149	0.217056	0.154077	0.262981	0.27858	0.391797	0.152792	0.107885	0.249297	NA
201644	-0.323107	-0.246012	-0.215167	-0.355628	-0.401313	-0.242219	-0.00156018	-0.115143	-0.150328	-0.383672	-0.294198	-0.323202
201645	-0.145764	-0.144359	-0.213816	-0.294365	-0.404492	-0.257823	-0.0774627	-0.018503	-0.451321	-0.29601	-0.258736	-0.237143
201647	-0.354457	-0.51322	-0.547694	-0.454288	-0.410884	-0.178026	-0.244771	0.0568249	-0.04968	-0.167381	NA	NA
201648	0.306635	0.292885	0.134336	0.307349	0.253674	0.189586	0.576181	0.378604	0.311398	0.405028	0.342624	NA
201649	-0.179004	-0.153495	-0.322386	-0.198833	-0.319817	-0.185159	0.0465835	0.111966	-0.252642	-0.127358	-0.0119073	NA
201650	-0.545019	-0.641333	-0.529969	-0.527728	-0.317247	-0.541065	0.163563	0.335774	0.000220891	-0.0107163	-0.0764179	-0.0603847
201651	-0.872947	-0.634418	-0.366826	-0.258689	-0.30401	-0.486712	-0.618585	-1.04341	NA	NA	NA	NA
201652	-0.618143	-0.627106	-0.707398	-0.680757	-0.63313	-0.562065	-0.43563	-0.402806	-0.498942	-0.506035	-0.416157	-0.444668
201653	-1.02713	-1.21938	-1.11835	-0.967858	-1.15123	-1.15909	-0.623572	-0.763475	-0.926929	NA	NA	NA
201654	-0.945849	-0.79533	-0.834123	-0.758554	-0.754022	-0.965379	-0.512434	-0.65715	-0.402782	-0.463649	-0.351822	NA
201655	-0.471627	-0.565177	-0.445917	-0.402535	-0.377758	-0.431512	-0.432976	-0.404482	-0.416617	-0.276073	-0.36953	-0.258009
201656	0.0654169	-0.103757	-0.0221477	-0.024684	0.0859974	0.19198	0.0805158	0.252674	-0.08996	NA	NA	NA
201658	-1.1242	-1.03413	-1.13043	-1.18071	-1.28129	-1.16592	-0.903965	-0.941159	-0.879493	-0.826134	NA	NA
201659	-0.220098	-0.322231	-0.480709	-0.09807	-0.577098	-0.0276409	-0.38792	0.0257452	0.0824172	-0.127206	NA	NA
201660	0.366936	0.361452	0.360345	-0.0883743	0.352534	0.308684	0.850356	0.611941	0.571615	0.178763	0.605302	NA
201661	0.156972	-0.0432073	0.0447741	-0.0636524	-0.334282	-0.0483535	-0.191044	-0.572006	NA	NA	NA	NA
201664	0.509517	1.16317	1.05048	1.23104	1.17394	1.41419	0.967688	1.02109	1.01743	0.746529	0.88097	0.641121
201665	0.576605	0.888771	0.518014	0.703798	0.618556	0.857249	0.809636	0.503331	0.317225	0.57759	0.148806	NA
201666	0.000894959	0.0851392	0.088508	-0.0385132	-0.206605	-0.279552	-0.228344	-0.496149	-0.415061	-0.56859	-0.348347	NA
201668	0.567515	0.456906	0.580857	0.828594	NA	NA	NA	NA	NA	NA	NA	NA
201669	-1.04965	-1.44574	-1.11915	-1.48283	-1.28276	-1.89512	-1.46273	-1.73664	-1.70698	-1.43666	-1.41809	-1.4043
201670	0.100976	0.165429	0.0577797	-0.00233203	0.398971	0.217919	0.250355	0.371902	0.413717	0.581341	0.609411	NA
201672	-0.218789	-0.301116	-0.469329	-0.0714721	-0.753369	-0.409366	-0.356773	NA	NA	NA	NA	NA
201673	-0.262508	-0.240725	-0.037015	0.0197104	-0.382687	-0.189451	-0.0399043	0.149741	-0.105875	-0.141174	-0.27352	NA
201675	-0.981706	-1.04255	-1.04778	-0.887176	-0.719851	-1.17722	-0.615043	-0.633318	-0.924929	-0.86178	-0.58301	NA
201676	1.39217	1.18686	1.04756	0.983881	1.16399	1.47694	1.15916	1.08157	1.20018	0.768581	NA	NA
201677	1.45157	1.24033	1.15182	1.02309	1.29887	1.36331	1.27785	1.37079	1.17751	1.22022	1.16479	1.37948
201678	0.72521	0.950149	1.0555	0.76039	1.11776	1.10794	1.35069	1.15104	1.18024	NA	NA	NA
201679	0.826996	0.838097	0.736253	0.71616	0.791524	0.97745	0.610774	0.786094	0.635884	0.891089	0.947041	NA
201680	0.772726	0.945976	0.922908	1.09542	0.948156	1.13616	0.653747	0.809821	0.6066	0.763678	0.634164	NA
201681	0.25637	0.42231	0.702711	0.348149	0.224974	0.612663	0.368677	0.350088	0.324405	0.422162	0.0894618	0.179125
201682	0.691908	0.666389	0.789034	0.909795	0.867154	0.816099	0.870154	0.74703	0.540879	NA	NA	NA
201683	1.48477	1.57422	1.39802	1.74074	1.25713	1.01029	1.13503	1.10646	1.62849	2.34062	NA	NA
201684	1.82463	1.70714	1.38751	1.79129	1.69776	1.7683	0.810752	0.583266	0.860214	1.06243	NA	NA
201686	0.804275	0.690359	0.247399	0.807678	0.739293	0.779098	0.195694	0.150233	0.873459	-0.0723311	NA	NA
201687	0.671148	0.501058	0.673764	0.369664	0.668593	0.522306	0.235796	0.265122	0.209205	0.381028	NA	NA
201690	0.278448	0.215226	0.19372	0.11744	0.218581	0.19132	0.350785	0.254172	0.158992	-0.0510296	0.300417	NA
201691	0.454833	0.689507	0.379124	1.01589	0.902556	0.48448	0.742791	1.03978	NA	NA	NA	NA
201692	1.35134	NA	NA	NA	NA	NA	NA	NA	NA	NA	NA	NA
201693	0.994737	0.665156	1.163	1.12181	1.48021	2.16657	1.18889	1.568	0.321687	NA	NA	NA
201694	-0.0658906	-1.32817	-0.619181	-0.23684	-0.645936	-0.457245	-0.880567	-0.92492	-0.63162	NA	NA	NA
201695	0.19934	0.880282	0.671017	1.06349	NA	NA	NA	NA	NA	NA	NA	NA
201697	0.0861174	0.151417	0.0287905	-0.00676859	0.154836	0.182736	0.410991	0.450341	NA	NA	NA	NA
201699	-0.229404	-0.0186328	-0.178054	-0.155146	-0.268905	0.310017	0.224568	0.0816807	0.172374	0.182116	0.100559	NA
201700	0.197224	0.161607	0.14947	-0.0431355	-0.0804327	0.0174611	0.0701535	-0.00536313	NA	NA	NA	NA
201701	0.0864296	-0.00828459	-0.00565355	0.00348124	0.0550505	0.136938	-0.161559	-0.0948669	0.15582	0.0639347	-0.12475	NA
201702	-0.0336927	-0.20654	-0.0782165	-0.105789	-0.168744	0.0227261	0.0534414	0	-0.0279279	0.0841242	-0.18495	NA
201703	-0.383315	-0.880955	-0.281569	-0.312202	0.0537341	-0.103362	-0.0141442	0.100311	0.0616372	0.0366817	-0.236701	-0.294174
201704	-1.55487	-1.60109	-1.19651	-1.41669	-1.5308	-1.33513	-1.27679	-1.42585	-1.3936	NA	NA	NA
201705	-1.07338	-0.945965	-1.25759	-1.15905	-1.47798	-1.18492	-1.03113	-0.985332	-1.23406	-1.15268	-1.04179	-1.30037
201706	0.0665723	0.106629	0.318379	0.413232	0.479568	0.489659	0.351717	0.283824	0.38575	0.43222	NA	NA
201707	-0.0739139	-0.461236	-0.112051	-0.0556485	-0.232048	-0.131722	-0.00941317	0.045873	NA	NA	NA	NA
201709	0.146825	0.267396	0.646166	0.194104	0.054923	0.0514388	-0.287694	-0.397806	0.0547066	-0.113165	NA	NA
201710	0.230395	0.166361	0.136897	0.292277	0.265766	0.199391	0.0986101	0.124845	0.293207	NA	NA	NA
201711	-0.198947	-0.414085	-0.543136	-0.580798	-0.453708	-0.536775	-0.558981	-0.429882	-0.541391	-0.461569	-0.598528	-0.480209
201712	-0.5845	-0.507337	-0.558359	-0.632213	-0.646314	-0.949873	-0.964297	-0.439405	-0.763339	-0.752023	-0.46928	NA
201713	-0.200226	-0.148242	-0.230761	-0.122133	-0.0581706	0.0255736	-0.301102	-0.112921	-0.373739	-0.0204041	-0.0438872	NA
201715	-0.238914	-0.308738	-0.262992	-0.0687204	-0.682346	0.0741476	-0.18114	-0.276335	-0.181322	-0.200898	NA	NA
201716	-0.451766	-0.374493	-0.492139	-0.286122	-0.358064	-0.55584	-0.438553	-0.461689	-0.335797	-0.380378	-0.248397	-0.26628
201717	-0.696003	-0.607613	-0.462995	-0.407107	-0.964015	-0.792413	-0.530853	-0.352225	NA	NA	NA	NA
201718	-0.233783	-0.550118	-0.604413	-0.660912	-1.0558	-0.314843	-0.579279	NA	NA	NA	NA	NA
201720	-0.799627	-0.870096	-1.01687	-1.00031	-1.02381	-0.966539	-0.82304	-0.931881	-0.864827	-0.984127	-0.834436	NA
201721	-0.223492	-0.451982	-0.377248	-0.257823	-0.457643	-0.257534	-0.231376	-0.61369	-0.243786	-0.512519	-0.285819	NA
201722	-0.186103	-0.341803	-0.311382	-0.400312	-0.218507	-0.341827	-0.0708534	-0.176557	-0.51218	-0.388881	-0.694381	-0.463788
201723	-0.827691	-1.09459	-0.90698	-0.680015	-1.1297	-1.03078	-0.658513	-0.8558	-0.607104	-0.866328	-0.955273	-0.998831
201724	0.127442	0.2278	-0.0469425	0.127248	0.237982	0.13809	0.4953	-0.0855573	0.111584	NA	NA	NA
201726	-0.150747	-0.10576	-0.232895	-0.385598	-0.241947	-0.218791	-0.238815	-0.19377	-0.208782	-0.068921	-0.189462	NA
201727	1.03602	1.30113	1.33667	1.49284	1.70619	1.67604	1.36936	1.52513	1.26971	1.60436	1.49907	NA
201728	-0.699727	-0.897881	-0.727655	-0.694755	-0.927193	-0.790383	-0.289419	-0.250867	-0.280055	-0.341047	-0.388773	NA
201729	-0.624272	-0.898085	-0.837261	-0.822394	-1.0178	-0.963676	-0.83027	-0.7439	-0.747203	-0.69803	-0.996709	-1.02784
[truncated: 1,859 more rows]
