# Supplementary material for: OpWise: Operons aid the identification of differentially expressed genes in bacterial microarray experiments
Source: BMC Bioinformatics. 2006 Jan 13;7:19. doi: 10.1186/1471-2105-7-19 (PMC1397872; doi:10.1186/1471-2105-7-19)
Supplement: Additional File 4 — OpWise.zip (includes source code in R, HTML instructions, and the data sets analyzed in this paper) [file 1471-2105-7-19-S4.zip › OpWise/shPred]

Gene1	Gene2	bOp	pOp	Sep	GNMinus
199200	199201	TRUE	0.9750814779	96	56.52295528
199201	199202	TRUE	0.9969889282	4	25.16231449
199202	199203	TRUE	0.9576359076	-33	19.65389358
199203	199204	TRUE	0.9981581456	17	81.91384521
199205	199206	TRUE	0.9976499919	21	210.09429781
199206	199207	TRUE	0.9434695742	163	201.91990366
199207	199208	TRUE	0.9960366708	17	60.40502366
199211	199212	TRUE	0.9997410289	10	179.03961751
199214	199215	FALSE	0.0583781436	240	0.00000000
199215	199216	FALSE	0.4932283818	48	0.00000000
199216	199217	FALSE	0.0192959472	247	-16.18783394
199217	199218	TRUE	0.9655838020	23	18.37278673
199219	199220	TRUE	0.9672966942	16	5.62901874
199220	199221	TRUE	0.8347835567	78	13.55572730
199221	199222	TRUE	0.9825670775	2	6.20151546
199225	199226	TRUE	0.9929003338	12	2.11452493
199226	199227	TRUE	0.9885158120	16	16.86383801
199227	199228	TRUE	0.9989790932	3	178.24183394
199228	199229	TRUE	0.9994796784	16	163.81109619
199230	199231	TRUE	0.9362685930	84	28.29077096
199231	199232	TRUE	0.9963732587	3	26.31351993
199232	199233	TRUE	0.6547407258	113	11.70973385
199233	199234	TRUE	0.6489702777	139	11.64826963
199234	199235	FALSE	0.4193704489	29	-11.35448696
199237	199238	TRUE	0.9322160113	26	11.54690673
199240	408091	FALSE	0.1548193282	163	0.00000000
408091	407354	FALSE	0.2085131934	313	0.00000000
407354	406546	TRUE	0.5377022268	208	0.00000000
401094	199241	FALSE	0.0153531005	441	0.00000000
199241	199242	TRUE	0.9264656791	25	-7.17596116
199243	199244	TRUE	0.9849128039	10	3.65910730
199244	199245	TRUE	0.9756957917	49	21.78974757
199245	199246	TRUE	0.7851874805	110	14.81300979
199249	199250	TRUE	0.9965313940	5	33.80024191
199250	199251	FALSE	0.0217088033	350	-24.41042091
199254	199255	TRUE	0.9885523979	2	10.59982962
199255	199256	TRUE	0.5695147247	46	0.00000000
199256	199257	TRUE	0.9729567499	1	1.44016347
199258	199259	FALSE	0.0223818178	334	0.00000000
199259	199260	TRUE	0.8298758359	-3	0.00000000
199260	199262	FALSE	0.0562719953	239	-0.12260232
199262	199263	FALSE	0.0040391242	697	-12.62713700
199263	199264	TRUE	0.9932637910	-3	31.79680060
199265	199266	FALSE	0.4215915822	58	0.00000000
199266	199267	TRUE	0.8900261937	98	26.01622424
199267	199268	TRUE	0.9849931867	3	7.37272628
199269	199270	TRUE	0.9384005972	41	25.63184568
199270	199271	TRUE	0.8298758359	-3	0.00000000
199271	199272	FALSE	0.0803577121	216	0.00000000
199272	199273	FALSE	0.1910586820	141	0.00000000
199273	199274	FALSE	0.2610438780	120	0.00000000
199275	199276	TRUE	0.5151168054	45	0.00000000
199276	199277	FALSE	0.3826516029	62	-1.87313477
199278	199279	TRUE	0.9234187658	4	0.00000000
199279	199280	TRUE	0.6120156544	188	7.59686187
199282	199283	FALSE	0.0177635206	368	0.00000000
199283	199284	FALSE	0.3815595189	66	0.00000000
199286	199287	FALSE	0.0537676684	247	0.00000000
199288	199289	FALSE	0.0521940711	159	0.00000000
199289	199290	TRUE	0.7717241683	15	0.00000000
199293	199294	TRUE	0.6057421187	127	-3.39696221
199294	199295	TRUE	0.9916731185	65	67.39497649
199295	199298	FALSE	0.0397881982	626	-3.41217512
199298	370322	TRUE	0.8485822667	-581	6.82708738
370322	199299	FALSE	0.0132184963	2436	-1.42272436
199299	199300	TRUE	0.9980645119	-3	29.09444015
199300	199301	TRUE	0.9848812093	0	11.69307545
199301	199302	TRUE	0.7599481395	58	5.10615391
199302	199303	TRUE	0.9983889798	-3	31.69626687
199304	199305	FALSE	0.1984752625	126	-9.85553831
199305	199306	TRUE	0.9952436803	0	21.06567300
199307	199308	FALSE	0.2751441825	116	0.00000000
199310	199311	FALSE	0.1391723534	172	0.00000000
199312	199313	FALSE	0.1275806873	179	0.00000000
199313	199315	FALSE	0.0058298943	649	0.00000000
199315	199316	FALSE	0.0458785246	261	0.00000000
199319	199320	FALSE	0.4172320787	27	-1.18265322
199323	199324	FALSE	0.3917239826	63	0.00000000
199324	199325	FALSE	0.2929763710	107	0.00000000
199326	199327	FALSE	0.0297451270	304	0.00000000
199329	199331	FALSE	0.0334276699	264	-3.35229352
199332	199333	TRUE	0.7247852146	27	0.00000000
199333	199334	FALSE	0.4790335942	50	0.00000000
199334	199335	TRUE	0.9878521948	12	12.17880927
199336	199337	FALSE	0.1157956011	186	0.00000000
199338	199339	FALSE	0.0094684271	364	0.00000000
199341	199342	FALSE	0.4854491681	23	-0.41215410
199344	199345	FALSE	0.2610438780	120	0.00000000
199349	199351	FALSE	0.0573443534	242	0.00000000
199351	199354	FALSE	0.0084398517	532	0.00000000
199357	199359	FALSE	0.0167856808	254	-9.21414054
199359	199360	FALSE	0.1192160751	202	1.07531063
199360	199361	TRUE	0.9495118920	26	15.00811413
199362	199363	TRUE	0.9103785631	25	3.02509874
199363	199364	TRUE	0.9942961805	-3	33.58634149
199364	199365	TRUE	0.9981822046	4	49.27345127
199365	199366	TRUE	0.9908109576	75	33.65249646
199366	199367	TRUE	0.9974555146	2	9.25157625
199367	199368	TRUE	0.9811246981	-13	8.48637575
199368	199369	TRUE	0.9375531322	-19	16.67326299
199369	199370	TRUE	0.9783559447	-3	17.44288632
199370	199371	TRUE	0.8916334449	49	12.11715704
199371	199372	TRUE	0.9812157719	2	5.72819732
199372	199373	TRUE	0.9658143090	15	4.39509261
199376	199377	TRUE	0.5150784867	-22	0.00000000
199377	199378	FALSE	0.3416734921	81	0.00000000
199378	199379	FALSE	0.2837346350	112	0.00000000
199381	199382	TRUE	0.8771660527	40	5.20842739
199382	199383	TRUE	0.8207739786	29	1.20660093
199383	199384	FALSE	0.4369244473	56	0.00000000
199384	199385	TRUE	0.9215720906	3	0.00000000
199385	199386	TRUE	0.8701804914	15	0.00000000
199386	199387	FALSE	0.0595412829	238	0.00000000
199387	199388	TRUE	0.7888154849	70	3.86346112
199388	199389	TRUE	0.9340323583	8	-0.21791250
199389	199390	FALSE	0.0747870444	236	-0.09531018
199390	199391	TRUE	0.8081861261	-9	1.41475480
199392	199393	TRUE	0.9766469746	0	2.61638994
199393	199394	FALSE	0.1139126965	97	-1.64151710
199395	370236	FALSE	0.0365756828	283	0.00000000
370236	199398	FALSE	0.0033793491	1289	0.00000000
199398	199399	FALSE	0.4997584634	47	0.00000000
199399	199400	FALSE	0.2043586251	136	0.00000000
199400	199401	FALSE	0.0362397860	284	0.00000000
408092	401095	FALSE	0.4228096201	72	0.00000000
401095	401096	TRUE	0.6552866116	139	0.00000000
401096	407355	FALSE	0.0509066673	275	0.00000000
407355	406547	TRUE	0.5377022268	208	0.00000000
370258	199406	TRUE	0.7764047336	23	0.00000000
199408	199409	TRUE	0.8953997401	-7	2.21695279
199411	401097	TRUE	0.6732550541	-9	0.00000000
401097	401098	TRUE	0.9889310327	8	0.00000000
401098	401099	TRUE	0.9241306601	35	0.00000000
401099	401100	TRUE	0.9879972265	10	0.00000000
401100	199412	FALSE	0.3279393649	116	0.00000000
199412	199413	FALSE	0.0495481023	277	0.93415952
199413	199414	TRUE	0.9973665935	10	44.53069695
199414	199415	TRUE	0.9745415243	128	318.39070136
199415	199416	TRUE	0.9998572762	5	447.75757436
199416	199417	TRUE	0.9266228183	266	280.99782091
199417	199418	TRUE	0.9978542495	55	377.16367173
199418	199419	TRUE	0.8118025786	243	179.91792568
199419	199420	TRUE	0.9960678260	84	180.88836561
199420	199421	TRUE	0.7636084229	180	60.15022275
199421	199422	TRUE	0.9968345737	81	416.20830569
199422	199423	TRUE	0.9862298448	79	406.39301564
199423	199424	TRUE	0.9937474951	72	180.18685245
199424	199425	FALSE	0.4372649028	332	117.04254004
199425	199426	TRUE	0.9992378447	28	353.16559020
199426	199427	TRUE	0.9996604366	18	401.81518104
199427	199428	TRUE	0.9996488805	-3	345.36900511
199428	199429	TRUE	0.9996916044	17	358.58104450
199429	199430	TRUE	0.9997205434	15	407.29345374
199430	199431	TRUE	0.9996691428	16	364.43774771
199431	199432	TRUE	0.9998285622	10	384.35856610
199432	199433	TRUE	0.9998093118	12	416.36838818
199433	199434	TRUE	0.9997765624	0	268.57663175
199434	199435	TRUE	0.9997721820	0	262.53996898
199435	199436	TRUE	0.9878214990	178	366.37925328
199436	199437	TRUE	0.9997968404	12	367.94249109
199437	199438	TRUE	0.9997771358	13	376.26729680
199438	199439	TRUE	0.9997089140	11	121.32609940
199439	199440	TRUE	0.9991445110	25	125.21396746
199440	199441	TRUE	0.9998339405	11	449.69109357
199441	199442	TRUE	0.9998320585	11	424.83383030
199442	199443	TRUE	0.9997790036	13	367.20754145
199443	199444	TRUE	0.9998276140	7	257.33485598
199444	199445	TRUE	0.9998473519	4	278.47618437
199445	199446	TRUE	0.9993639639	8	379.51168940
199446	199447	TRUE	0.9980383727	22	72.32614158
199447	199448	TRUE	0.9958038372	115	286.39290604
199448	199449	TRUE	0.9997582776	15	450.16617674
199449	199450	TRUE	0.9988608469	32	166.06586480
199450	199451	TRUE	0.9972299162	25	168.82392542
199451	199452	TRUE	0.9939134768	41	351.29428375
199452	199453	FALSE	0.0256913565	349	0.00000000
199453	370313	FALSE	0.0496143136	255	0.00000000
199454	199455	TRUE	0.9750400840	-3	16.71419540
199455	199456	TRUE	0.9861392367	0	16.71419540
199456	199457	TRUE	0.9987006335	2	62.59444377
199457	199458	TRUE	0.9983422480	12	68.67271246
199461	199462	TRUE	0.9991026787	12	26.01112764
199462	199463	TRUE	0.9764007327	-3	8.76370165
199463	199464	TRUE	0.8227540241	-3	-0.24758430
199464	408093	FALSE	0.0107217922	539	0.00000000
408093	407356	FALSE	0.2136193598	312	0.00000000
407356	406548	TRUE	0.5377022268	208	0.00000000
406548	199467	FALSE	0.0196395634	392	0.00000000
199468	199469	TRUE	0.9035948389	0	-11.27213809
199470	199471	TRUE	0.9893763142	32	27.95044496
199471	199472	TRUE	0.9887938600	13	-20.30131733
199472	199473	TRUE	0.9259171291	60	32.73842923
199473	199474	TRUE	0.9318654964	92	139.43117951
199476	199477	TRUE	0.9815749912	-12	31.95522753
199477	199478	TRUE	0.9936290972	-3	31.95522753
199478	199479	TRUE	0.9949002130	0	24.36226441
199479	199480	TRUE	0.9867036336	22	21.72380249
199480	199481	TRUE	0.5045731770	220	14.05942987
199481	199482	TRUE	0.9988532736	6	121.35929678
199482	199483	TRUE	0.9194552544	19	3.65892804
199483	199484	TRUE	0.7051234442	49	3.65892804
199485	199486	TRUE	0.8298758359	-3	0.00000000
199487	199488	TRUE	0.9954223554	0	19.00689896
199488	199489	TRUE	0.9323189650	37	9.02185355
199492	199493	TRUE	0.9901597957	-3	27.23318361
199493	199494	TRUE	0.8740787692	107	26.79274123
199494	199495	TRUE	0.9897797395	-3	26.52077785
199496	407560	FALSE	0.4112210734	76	0.00000000
370323	199497	FALSE	0.2751441825	116	0.00000000
199499	199500	FALSE	0.0150881340	394	0.00000000
199501	199503	FALSE	0.0307764402	301	0.00000000
199504	199506	FALSE	0.0653324106	214	-5.30417116
199507	199508	FALSE	0.0899250756	125	-4.93561429
199508	199509	TRUE	0.8070002216	84	5.11022447
199511	199512	TRUE	0.9744466698	18	9.70690748
199512	199513	TRUE	0.5714509229	32	-0.69611107
199513	199514	FALSE	0.0615538606	236	0.00000000
199514	199515	TRUE	0.6501149758	32	0.00000000
199515	199516	FALSE	0.3136624560	97	0.00000000
199517	199518	FALSE	0.1964565458	139	0.00000000
199518	199519	FALSE	0.4437735388	55	0.00000000
199519	199520	FALSE	0.2449611434	105	-5.95430096
199521	199524	FALSE	0.0232062236	330	0.00000000
199524	199525	TRUE	0.7892124478	22	0.00000000
199525	199526	TRUE	0.8649090923	0	-0.72112103
199526	199527	FALSE	0.4739186706	41	-0.72112103
199527	199528	TRUE	0.5889777046	127	10.26730272
199528	199529	FALSE	0.0085266609	449	-3.00221989
199531	199532	FALSE	0.1801758320	57	0.00000000
199533	199534	TRUE	0.8310828048	18	0.00000000
199536	199537	FALSE	0.0481775881	257	0.00000000
199537	199538	TRUE	0.8540106497	87	13.74014183
199538	199539	TRUE	0.9315320802	81	21.45008047
199539	199540	TRUE	0.6598996064	235	38.14932913
199540	199541	TRUE	0.8153148958	64	3.48024124
199541	199542	FALSE	0.0030518360	503	-6.61873377
199542	199543	TRUE	0.9060783936	41	0.00000000
199543	199544	FALSE	0.1076255632	101	-2.07212292
199546	199547	TRUE	0.9943157865	0	68.28912281
199547	199548	FALSE	0.3311887479	88	0.00000000
199548	199549	FALSE	0.1108799705	186	-0.04082199
199549	199550	FALSE	0.0459982951	171	-3.60254763
199551	199552	FALSE	0.1078513422	107	0.00000000
199553	199554	TRUE	0.9754152392	25	10.61156973
199554	199555	TRUE	0.9643171538	44	23.75529546
199555	199556	TRUE	0.8982924918	59	24.23620948
199557	199558	FALSE	0.1587879604	159	0.00000000
199558	199559	TRUE	0.9774877408	8	3.19648450
199559	199560	FALSE	0.2852717398	106	-0.01324523
199562	199563	FALSE	0.0149065265	440	-0.04879016
199565	199566	TRUE	0.9759713740	23	28.54138761
199566	199567	FALSE	0.1201696077	180	-0.61831143
199568	199569	FALSE	0.4666673466	60	0.00000000
199570	199571	FALSE	0.2953036359	106	0.00000000
199572	199573	TRUE	0.9973025506	3	33.97015562
199573	199574	FALSE	0.0417814124	270	0.00000000
199574	199575	FALSE	0.3311887479	88	0.00000000
199575	199576	TRUE	0.9897797531	-10	23.59377797
199576	199577	FALSE	0.0096785237	501	0.00000000
199577	199579	FALSE	0.0215807535	340	0.00000000
199579	199580	FALSE	0.2905970389	108	0.00000000
199581	199582	TRUE	0.5722182454	-16	0.00000000
199582	199583	TRUE	0.5722182454	-16	0.00000000
199583	370227	FALSE	0.0056760649	656	0.00000000
370227	199584	TRUE	0.9182457181	9	0.00000000
199584	199585	FALSE	0.2434799414	125	0.00000000
199586	199587	TRUE	0.9818920796	17	15.37113472
199587	199588	FALSE	0.2091962992	176	5.48660319
199589	199590	FALSE	0.4363026542	233	0.00000000
199590	199591	TRUE	0.9109983074	66	15.61951639
199591	199592	TRUE	0.9986054436	0	87.96967676
199593	199594	TRUE	0.9172741469	-3	-0.08446319
199595	199596	FALSE	0.0033046494	786	-0.61814953
199596	199597	TRUE	0.9135057973	23	2.24417324
199598	199599	TRUE	0.5362597500	213	34.74791233
199600	199601	TRUE	0.9104465953	1	-0.09381876
199602	199603	FALSE	0.2391341563	139	0.00000000
199603	199604	FALSE	0.3146494602	88	0.57611692
199604	199605	TRUE	0.8210586544	61	10.27392442
199605	199606	TRUE	0.9829187140	-7	29.63643147
199606	199607	TRUE	0.7915808981	154	18.99636240
199607	199608	TRUE	0.8350984171	166	27.43598560
199608	199609	TRUE	0.7479163976	252	24.48582688
199609	199610	TRUE	0.8449822582	74	7.47264443
199610	199611	FALSE	0.2929763710	107	0.00000000
199611	370246	FALSE	0.0039473336	944	0.00000000
370246	199612	FALSE	0.0496143136	255	0.00000000
199613	199614	FALSE	0.1261045021	270	12.59723904
199614	199615	FALSE	0.0017675988	438	-12.26622961
199615	199616	TRUE	0.6556889684	82	7.97813993
199616	199617	TRUE	0.9963388627	13	40.20010197
199617	199618	TRUE	0.9592151429	150	45.76980615
199618	199619	FALSE	0.1097719089	139	0.00000000
199619	199620	FALSE	0.0819943843	231	0.00000000
199620	199621	FALSE	0.0911947845	222	0.00000000
199622	199623	FALSE	0.4457401189	53	-0.04959694
199629	199630	FALSE	0.4112210734	76	0.00000000
199631	199632	FALSE	0.3107696541	98	0.00000000
199632	199633	FALSE	0.1275909117	179	-2.33672288
199633	199634	TRUE	0.9808967995	63	122.41634806
199635	199636	TRUE	0.8942191714	0	-0.31268337
199639	199640	TRUE	0.9234187658	4	0.00000000
199640	199641	TRUE	0.9716242556	7	2.24805480
199646	199647	TRUE	0.8927582371	43	8.07404581
199647	199648	TRUE	0.9464694764	103	51.74371368
199648	199650	FALSE	0.0089020119	523	0.00000000
199650	199651	FALSE	0.0252446347	318	0.00000000
199653	199654	TRUE	0.8912297774	13	0.00000000
199654	199655	FALSE	0.4932283818	48	0.00000000
199655	199656	TRUE	0.5984499224	35	-0.40632819
199656	199658	FALSE	0.0037054144	1062	0.00000000
199658	370248	FALSE	0.0066104961	597	0.00000000
370248	199659	FALSE	0.4812749864	-34	0.00000000
199659	199660	FALSE	0.0862331854	135	-25.29383552
370299	199662	FALSE	0.0281102714	311	0.00000000
199663	199664	FALSE	0.2393507729	102	-4.87531235
370315	199665	FALSE	0.3567510013	74	0.00000000
199665	199667	FALSE	0.0547580871	246	0.00000000
199667	199668	TRUE	0.8440464867	17	0.00000000
199668	199669	FALSE	0.1578581772	-3	0.00000000
199670	199671	FALSE	0.3076868359	99	0.00000000
199671	199672	FALSE	0.1219849821	94	0.00000000
199672	199673	FALSE	0.3225977814	94	0.00000000
199673	199674	FALSE	0.3324834259	87	0.00000000
199674	199675	TRUE	0.9502126671	15	3.73766962
199675	199676	FALSE	0.0934299057	120	0.00000000
199676	199677	TRUE	0.9574477945	11	-1.72104274
199677	199678	TRUE	0.8723286855	45	10.79026032
199678	199679	TRUE	0.8833242265	54	10.79026032
199679	199681	FALSE	0.0837424602	214	0.00000000
199681	199682	FALSE	0.0135505323	472	0.00000000
199682	199683	FALSE	0.1915996003	138	-0.69366364
199684	370316	FALSE	0.0326065239	296	0.00000000
199685	199686	FALSE	0.4666673466	60	0.00000000
199688	199690	FALSE	0.0099797174	486	0.00000000
370221	199695	FALSE	0.0057141899	655	0.00000000
199695	199696	FALSE	0.1469706845	168	0.00000000
199696	199697	TRUE	0.8818100523	14	0.00000000
199699	370254	FALSE	0.0302573118	303	0.00000000
199701	199702	TRUE	0.8168819453	19	-1.33927056
199702	199703	TRUE	0.9816499187	38	51.41639875
199703	199704	FALSE	0.3058748946	102	-9.16606433
199705	199706	TRUE	0.6103756267	35	0.00000000
199706	199707	FALSE	0.2610438780	120	0.00000000
199707	199709	FALSE	0.0803577121	216	0.00000000
199709	199710	TRUE	0.9223691517	6	0.00000000
199710	199711	TRUE	0.6877999231	48	3.00815479
199711	199712	FALSE	0.1098348107	168	-0.44832670
199713	199714	FALSE	0.0278785994	205	-1.66727147
199715	199716	TRUE	0.9979975638	2	42.35124867
199716	199717	FALSE	0.2036423124	139	-14.64284936
199717	199718	TRUE	0.5243961829	44	0.00000000
199718	199719	TRUE	0.7247852146	27	0.00000000
199721	199723	FALSE	0.0099804183	492	-4.36643023
199723	199724	TRUE	0.8251157162	36	-1.50810589
199724	199725	TRUE	0.9956798460	10	21.48557152
199725	199726	TRUE	0.9416225574	42	6.83967629
199726	199727	TRUE	0.9957147171	10	26.52016140
199727	199729	FALSE	0.1034799509	191	-0.07993660
199729	199730	TRUE	0.9879127541	10	20.14486170
199730	199731	FALSE	0.2342559541	107	-1.99747387
199731	199732	FALSE	0.1942015007	124	-2.05903177
199733	199734	FALSE	0.0090700100	517	0.00000000
199735	370253	TRUE	0.9701680067	-3	-0.01626052
370253	199736	TRUE	0.9884570447	4	0.00000000
199736	199737	FALSE	0.2066945595	152	0.00000000
199738	199739	FALSE	0.0334701734	294	0.00000000
199739	199740	FALSE	0.3277738880	147	0.00000000
199740	199741	FALSE	0.3739344092	68	0.00000000
199743	199744	FALSE	0.1685240596	152	0.00000000
199746	199747	FALSE	0.1933078217	140	0.00000000
199750	199751	FALSE	0.0125597816	436	0.00000000
199754	199755	TRUE	0.9885934688	11	6.39222198
199755	199756	TRUE	0.9967583409	5	25.55222733
199756	199757	FALSE	0.0448636670	183	-15.32017361
199757	199758	FALSE	0.4719080499	44	-15.79661302
199759	199760	TRUE	0.8930422390	19	0.66593462
199763	199765	FALSE	0.0452911913	262	0.00000000
199766	199767	FALSE	0.0070167767	412	0.00000000
199767	199768	FALSE	0.2716373976	130	0.00000000
199771	199772	FALSE	0.2905970389	108	0.00000000
199777	199778	FALSE	0.4536430177	16	-12.46925529
199778	370286	FALSE	0.0090700100	517	0.00000000
370286	370306	FALSE	0.0047920061	763	0.00000000
370306	199779	FALSE	0.3600941385	73	0.00000000
199780	401101	FALSE	0.1232587363	201	0.00000000
401101	401102	TRUE	0.7144824457	125	0.00000000
401102	401103	TRUE	0.7211219951	123	0.00000000
401103	401104	TRUE	0.7038439146	127	0.00000000
401104	199783	FALSE	0.0124501759	437	0.00000000
199784	199785	FALSE	0.2275437996	129	0.00000000
199786	199787	TRUE	0.9356849013	81	24.72531173
199787	199788	TRUE	0.9966695447	9	27.95337188
199788	199789	TRUE	0.9814245401	14	18.68549461
199789	199790	TRUE	0.9893175003	-7	44.82245580
199790	199791	TRUE	0.9576003978	92	60.29550617
199791	199792	TRUE	0.9910345947	24	45.21238127
199792	199793	TRUE	0.9701481306	37	25.10258259
199793	199794	TRUE	0.9973715321	4	122.30850105
199794	199796	FALSE	0.0021738969	361	-11.02910871
199796	199797	TRUE	0.9982714256	0	80.69612684
199797	199798	TRUE	0.9976751058	0	61.54366112
199798	199799	TRUE	0.8667002520	97	25.42085082
199799	199800	TRUE	0.9971188054	0	43.73874220
199800	199801	FALSE	0.1389798214	155	-21.19784470
199801	199802	FALSE	0.1638101850	173	-1.47539626
199802	199803	FALSE	0.1129985074	188	0.00000000
199803	199804	FALSE	0.4369244473	56	0.00000000
199804	199805	FALSE	0.0024892317	309	-1.89661365
199805	199806	TRUE	0.5443239685	127	-6.28121041
199806	199807	TRUE	0.9958235380	10	29.89596421
199807	199808	FALSE	0.3735241352	168	3.59830342
199809	199810	TRUE	0.8624637037	-3	0.00000000
199810	199811	TRUE	0.5392572968	-19	0.00000000
199811	199812	FALSE	0.3381882195	83	0.00000000
199816	199818	FALSE	0.0496927714	207	0.00000000
199818	199820	FALSE	0.0297106721	209	-5.65084274
199820	199821	TRUE	0.6582612164	78	9.76505834
199821	199823	FALSE	0.2937867607	78	-10.27759093
199824	199825	TRUE	0.9818366574	-3	10.49757875
199825	199826	TRUE	0.7068918338	28	0.00000000
199826	199827	FALSE	0.1108346268	189	0.00000000
199831	199832	TRUE	0.6454292538	69	2.33193731
199832	199833	FALSE	0.4215915822	58	0.00000000
199833	199834	TRUE	0.6036578574	-13	0.00000000
199834	199835	TRUE	0.8988285441	0	0.00000000
199835	199836	TRUE	0.9232398350	5	0.00000000
199836	199837	TRUE	0.8184496877	19	0.00000000
199837	199838	FALSE	0.2989415047	103	0.00000000
199838	199839	TRUE	0.8988285441	0	0.00000000
199839	199840	TRUE	0.7098331687	-7	0.00000000
199840	199841	FALSE	0.3815595189	66	0.00000000
199841	199842	TRUE	0.5976991644	36	0.00000000
199842	199843	TRUE	0.5747431442	39	0.00000000
199843	199844	FALSE	0.1734032844	149	0.00000000
199844	199845	FALSE	0.4666673466	60	0.00000000
199845	199846	TRUE	0.8298758359	-3	0.00000000
199846	199847	TRUE	0.6498128992	-10	0.00000000
199847	199848	FALSE	0.4744232788	-39	0.00000000
199848	199849	FALSE	0.3136624560	97	0.00000000
199849	199850	TRUE	0.8298758359	-3	0.00000000
199850	199851	TRUE	0.8988285441	0	0.00000000
199851	199852	TRUE	0.9215720906	3	0.00000000
199852	199853	TRUE	0.6498128992	-10	0.00000000
199853	199854	TRUE	0.8988285441	0	0.00000000
199854	199855	TRUE	0.9609952291	0	2.07249844
199855	199856	TRUE	0.9622634777	-7	6.86795846
199856	199857	TRUE	0.6019419144	148	7.41031191
199859	199860	TRUE	0.5071779706	46	0.00000000
199860	199861	FALSE	0.1829849271	144	0.00000000
199861	199862	FALSE	0.3485838253	77	0.00000000
199862	199863	TRUE	0.9879135881	0	5.63321400
199863	199864	FALSE	0.3661212738	71	0.00000000
199864	199865	TRUE	0.9215720906	3	0.00000000
199865	199866	TRUE	0.8942134848	0	-0.32208350
199866	199867	TRUE	0.6900459084	29	0.00000000
199867	199868	FALSE	0.2610438780	120	0.00000000
199868	199869	TRUE	0.8298758359	-3	0.00000000
199869	199870	TRUE	0.8912297774	13	0.00000000
199870	199871	TRUE	0.9010445890	12	0.00000000
199872	199873	FALSE	0.4666673466	60	0.00000000
199874	199875	TRUE	0.7098331687	-7	0.00000000
199875	199876	TRUE	0.8298758359	-3	0.00000000
199876	199877	TRUE	0.8298758359	-3	0.00000000
199877	199878	FALSE	0.1852042285	143	0.00000000
199878	199879	FALSE	0.0145031134	401	0.00000000
199881	199882	TRUE	0.8787058447	141	24.84545453
199882	199883	FALSE	0.0079717054	315	-3.33489087
199883	199884	FALSE	0.1677418023	153	-2.56497967
199884	199885	TRUE	0.9878908137	-3	24.53602661
199886	199887	FALSE	0.1490722861	167	0.00000000
199887	199888	TRUE	0.5243961829	44	0.00000000
199888	199889	FALSE	0.0615538606	236	0.00000000
199891	199892	TRUE	0.9728129092	59	329.85186854
199892	199893	FALSE	0.0237437499	355	-0.67545330
199893	199894	TRUE	0.9648414140	4	2.49962001
199895	199896	TRUE	0.8298758359	-3	0.00000000
199896	199897	FALSE	0.4671967028	52	0.00000000
199897	199898	TRUE	0.5553816758	-18	0.00000000
199898	199900	FALSE	0.0043215566	857	0.00000000
199902	199903	TRUE	0.9662943324	2	0.00000000
199903	199904	TRUE	0.9864453742	0	3.91202301
199904	199905	TRUE	0.9633687746	-3	0.00000000
199905	199906	FALSE	0.3194845412	95	0.00000000
199907	199908	FALSE	0.0668454085	228	0.00000000
199908	199909	FALSE	0.1056366977	193	0.00000000
199913	199914	FALSE	0.0091641072	304	-3.36352003
199914	199915	FALSE	0.1648645351	133	-0.66260129
199915	199916	TRUE	0.9304137151	-3	0.77422885
199916	199917	FALSE	0.0917059572	208	0.00000000
199918	199919	FALSE	0.1157956011	186	0.00000000
199919	199920	FALSE	0.0595412829	238	0.00000000
199920	199921	FALSE	0.0344629233	313	0.00000000
199922	199923	TRUE	0.9780030203	2	13.60453229
199925	370290	FALSE	0.0843213338	228	0.00000000
199926	199927	FALSE	0.0067471665	218	-1.76540507
199927	199928	FALSE	0.0221472521	218	-0.63707005
199928	199929	TRUE	0.9965105157	-3	35.98487492
199929	199930	TRUE	0.9658983178	134	60.35827018
199932	199933	FALSE	0.0716527675	66	-10.53618920
199933	199934	FALSE	0.2403724217	123	-0.31299988
199935	199936	TRUE	0.9212927848	12	0.00000000
199936	199938	FALSE	0.0135035287	416	0.00000000
199939	199940	FALSE	0.2856697611	111	0.00000000
199942	199943	FALSE	0.0604828304	237	0.00000000
199943	199944	FALSE	0.2248734358	130	0.00000000
199944	199946	FALSE	0.2874052933	110	0.00000000
199946	199947	TRUE	0.9693204569	35	34.28849990
199948	199949	FALSE	0.0163597795	377	0.00000000
199950	199951	FALSE	0.2275437996	129	0.00000000
199951	199952	FALSE	0.4919536433	103	2.80977661
199952	370238	FALSE	0.1506116979	166	0.00000000
370238	199953	FALSE	0.4155343156	59	0.00000000
199958	199959	FALSE	0.0853052700	213	0.00000000
199960	199961	FALSE	0.2471548167	303	24.18375293
199962	199963	FALSE	0.4852688784	108	-4.08575098
199963	199964	TRUE	0.9914793870	37	25.14227268
199964	199965	FALSE	0.0195216659	399	2.97462316
199965	199966	TRUE	0.9986310665	26	138.37562797
199966	199967	TRUE	0.9388592815	123	80.15211363
199968	199969	TRUE	0.9287079382	-3	0.71334989
199969	199970	FALSE	0.1596472149	158	0.00000000
199970	370226	TRUE	0.5722182454	-16	0.00000000
199972	199973	FALSE	0.0150881340	394	0.00000000
199973	199974	FALSE	0.0044428501	821	0.00000000
199974	199975	FALSE	0.3239430767	85	-0.33811293
199977	199978	FALSE	0.0610925563	257	0.00000000
199978	199979	FALSE	0.0242393704	324	0.00000000
199979	419801	FALSE	0.0819198718	215	0.00000000
419801	199981	FALSE	0.1626883522	156	0.00000000
199982	199983	FALSE	0.0628889775	255	0.00000000
199983	199984	TRUE	0.9194896693	0	0.00000000
199990	199991	FALSE	0.3431507708	80	0.00000000
199992	199993	FALSE	0.0240531656	318	-0.23115773
199993	199994	FALSE	0.0181044235	367	0.00000000
199995	199996	FALSE	0.0457287069	170	-3.96826513
199996	199997	TRUE	0.9594191991	21	-0.62017414
199998	199999	TRUE	0.9234187658	4	0.00000000
199999	200001	FALSE	0.0104140373	474	0.00000000
200001	200002	FALSE	0.0458785246	261	0.00000000
200004	200005	FALSE	0.2043586251	136	0.00000000
200005	200006	FALSE	0.0230275759	331	0.00000000
200006	200007	TRUE	0.9978326492	3	54.99498696
200007	200008	TRUE	0.9955992702	5	-0.27901901
200009	200010	FALSE	0.0703285930	205	-0.64041088
200010	200012	FALSE	0.0095815969	423	-1.25856041
200012	200013	FALSE	0.0012995381	701	-0.10536052
200013	200014	FALSE	0.0011972058	1017	-7.64076014
200014	200016	FALSE	0.0264443871	215	-4.01542425
200016	200017	FALSE	0.3642450872	73	-5.59815604
200017	200018	TRUE	0.7131639196	94	3.11972373
200018	200019	TRUE	0.9831255451	9	9.74680909
200019	200020	TRUE	0.5298252071	139	6.07256939
200020	200021	FALSE	0.1878835545	142	0.00000000
200026	200027	FALSE	0.0811831640	167	0.00000000
200027	200028	FALSE	0.0062258443	439	0.00000000
200031	200032	TRUE	0.9807642653	-3	3.90795213
200032	200033	TRUE	0.9822283755	42	16.77607636
200033	200034	TRUE	0.9210050893	52	12.28623482
200034	200035	TRUE	0.9842247550	-3	24.01905170
200035	200036	FALSE	0.0093268636	510	0.00000000
200036	200037	TRUE	0.8556050230	16	0.00000000
200037	200038	TRUE	0.6249410794	-12	0.00000000
200038	200039	TRUE	0.6732550541	-9	0.00000000
200039	200040	TRUE	0.9922099039	2	0.00000000
200040	200041	FALSE	0.0505542118	227	-1.49396376
200041	200042	TRUE	0.9896496039	-3	20.34015150
200042	200043	TRUE	0.9857649032	2	14.31401338
200044	200045	FALSE	0.1335692094	127	0.00000000
200045	200046	TRUE	0.8782366910	59	0.00000000
200047	200048	FALSE	0.3269688890	135	-17.70869611
200049	200050	FALSE	0.0400531382	275	0.00000000
200051	200052	TRUE	0.8701804914	15	0.00000000
200054	200055	FALSE	0.0319115380	297	0.00000000
200055	200056	TRUE	0.9927901233	77	160.37931488
200056	200057	TRUE	0.9264791759	57	18.44346935
200057	200058	TRUE	0.9963314852	0	41.98371870
200058	200059	FALSE	0.1791118998	275	5.96807883
200059	200060	TRUE	0.7251205089	134	12.19160487
200060	200061	FALSE	0.4718341434	164	10.29627147
200062	200063	FALSE	0.1381089106	189	0.00000000
200064	200065	FALSE	0.3349376438	85	0.00000000
200065	200066	TRUE	0.9136936954	10	0.00000000
200067	200068	TRUE	0.8402930127	47	2.39934076
200068	200069	TRUE	0.8556255753	13	-1.23385324
200070	200071	TRUE	0.5952959218	84	1.46994439
200072	200073	FALSE	0.0496840819	232	-4.63357378
200073	200074	TRUE	0.5117145071	74	0.04992626
200074	200075	FALSE	0.3025644113	101	0.00000000
200075	200076	FALSE	0.2536648173	122	0.00000000
200076	200077	FALSE	0.1650485298	155	0.00000000
200077	200078	FALSE	0.4666673466	60	0.00000000
200079	200080	FALSE	0.0071480444	577	0.00000000
200083	200084	FALSE	0.4155343156	59	0.00000000
200084	200085	FALSE	0.0199840810	148	-3.42246029
200087	200088	TRUE	0.6946072768	0	-0.07410797
200088	200089	FALSE	0.3512179323	-10	0.00000000
200089	200090	TRUE	0.5873062750	-3	0.00000000
200090	200091	TRUE	0.9388003417	10	0.00000000
200091	200092	TRUE	0.5497269703	52	-0.56965801
200093	200094	TRUE	0.5358856065	43	0.00000000
200094	200095	FALSE	0.0196770788	353	0.00000000
200096	200097	FALSE	0.0050953443	698	0.00000000
200097	200098	FALSE	0.1801758320	57	0.00000000
200099	200100	FALSE	0.0400531382	275	0.00000000
200100	200101	FALSE	0.1246915527	155	-0.72112103
200102	200103	FALSE	0.0126781905	431	-1.57135042
200105	200106	FALSE	0.0876518125	211	0.00000000
200110	200111	FALSE	0.1129985074	188	0.00000000
200111	200112	FALSE	0.0165873932	375	0.00000000
200114	200115	FALSE	0.2592135574	129	-7.70501418
200115	200116	TRUE	0.9112329384	134	18.41206979
200116	200117	TRUE	0.8477330316	188	-1.50521468
200117	200118	FALSE	0.0262027795	138	-3.36352003
200118	200119	FALSE	0.0111891096	280	0.00000000
200119	200120	FALSE	0.1506116979	166	0.00000000
200120	200121	TRUE	0.9181992235	2	0.00000000
200122	200123	TRUE	0.9199398264	8	0.00000000
200124	200125	TRUE	0.7098331687	-7	0.00000000
200125	200126	FALSE	0.3349376438	85	0.00000000
200127	200128	FALSE	0.1520116828	165	0.00000000
200128	200129	FALSE	0.3336764280	86	0.00000000
200129	200130	TRUE	0.9890469584	0	13.28891060
200130	200131	FALSE	0.0044090804	634	-0.72112103
200131	200132	FALSE	0.2783104749	279	15.31614840
200133	200134	FALSE	0.1555485521	81	-14.02153535
200134	200135	TRUE	0.5942042739	151	16.04288980
200135	200136	TRUE	0.8105981530	93	11.01375637
200136	200137	TRUE	0.5243961829	44	0.00000000
200137	200138	TRUE	0.5976991644	36	0.00000000
200138	200139	FALSE	0.4049971117	60	0.00000000
200140	200142	TRUE	0.5427591212	235	123.68601575
200142	200143	FALSE	0.0054968695	342	-2.21038250
200143	200144	FALSE	0.1982750632	90	0.00000000
200145	200146	FALSE	0.0547580871	246	0.00000000
200147	200148	FALSE	0.1829849271	144	0.00000000
200148	200149	FALSE	0.3961657388	61	0.00000000
200149	200150	TRUE	0.7448388772	-6	0.00000000
200150	200151	FALSE	0.3778846533	67	0.00000000
200151	200152	FALSE	0.3739344092	68	0.00000000
200152	200154	FALSE	0.0687754273	244	-0.23111172
200155	200156	TRUE	0.8227966731	-3	-0.09381876
200156	200157	FALSE	0.4369244473	56	0.00000000
200158	200159	FALSE	0.4049971117	60	0.00000000
200159	200160	FALSE	0.0990366698	215	-1.03756796
200161	200162	FALSE	0.1463206288	65	-1.81588289
200162	200164	FALSE	0.0369177710	192	-7.65333145
200166	200167	FALSE	0.4666673466	60	0.00000000
200167	200168	TRUE	0.5666143348	40	0.00000000
200168	200170	FALSE	0.1606547080	157	0.00000000
200170	200171	FALSE	0.2271190663	130	-3.71562063
419803	200175	TRUE	0.5803249091	38	0.00000000
200177	200178	FALSE	0.0997867717	200	0.00000000
200178	200179	FALSE	0.4296572157	57	0.00000000
200180	200181	TRUE	0.6498128992	-10	0.00000000
200181	200182	FALSE	0.2434799414	125	0.00000000
200182	200183	FALSE	0.1239917034	181	0.00000000
200184	200185	FALSE	0.1037129957	196	0.00000000
200185	200186	FALSE	0.1531330676	164	0.00000000
200186	200187	TRUE	0.9136936954	10	0.00000000
200189	200190	FALSE	0.0068784332	399	-0.01626052
200190	200191	FALSE	0.0481775881	257	0.00000000
200192	200193	TRUE	0.9994706456	-3	171.47297031
200194	200195	TRUE	0.9995962124	-3	169.65541489
200195	200196	TRUE	0.9994736567	-3	183.70059227
200196	200197	TRUE	0.9974526651	11	48.02281466
200197	200198	TRUE	0.9988035637	9	61.81871058
200198	200199	TRUE	0.9955809395	-3	66.08932628
200199	200200	TRUE	0.9960943216	42	68.95152716
200201	200202	TRUE	0.9807566422	82	26.01442841
200202	200203	TRUE	0.9989194819	4	22.88179658
200203	200204	TRUE	0.9952851171	30	32.88165341
200204	200207	FALSE	0.0015666485	1759	0.00000000
200207	200208	FALSE	0.4666673466	60	0.00000000
200209	200210	FALSE	0.2077760468	135	0.00000000
200210	200211	FALSE	0.1423163517	170	0.00000000
200211	200212	TRUE	0.5976991644	36	0.00000000
200214	200216	FALSE	0.0068719588	604	-11.00226987
200216	200217	TRUE	0.9925046950	-3	27.82070346
200217	200218	FALSE	0.0024379606	313	-2.60992696
200218	200219	TRUE	0.9512065458	107	92.96772521
200219	200220	TRUE	0.9958776902	-3	37.82495228
200220	200221	TRUE	0.7470538803	212	19.33598502
200221	200222	TRUE	0.9961569825	16	7.67705839
200223	200225	FALSE	0.0033315381	1312	0.00000000
200225	200226	TRUE	0.9910026474	-7	117.35423484
200226	200227	TRUE	0.9988481072	6	78.38872207
200230	200231	TRUE	0.9967061771	0	62.33576352
200231	200232	FALSE	0.0038325512	398	-0.02531781
200234	200235	FALSE	0.0888181416	189	-8.64035343
200235	200236	FALSE	0.2054610964	135	-1.62660198
200238	200241	FALSE	0.0124838272	493	0.00000000
200241	200242	FALSE	0.0583781436	240	0.00000000
200242	200243	TRUE	0.8961600568	68	24.69935726
200243	200244	TRUE	0.7785348255	-3	-0.72112103
200244	200245	FALSE	0.3443784843	58	-0.72112103
200245	200246	TRUE	0.9734924430	10	3.65892804
200247	200248	FALSE	0.0059050074	564	-3.28610070
200248	200249	FALSE	0.2124266732	134	0.00000000
200249	200250	FALSE	0.2889646186	109	0.00000000
200250	200251	FALSE	0.3815595189	66	0.00000000
200251	200252	FALSE	0.0135814103	415	0.00000000
200254	200256	FALSE	0.0098733501	567	0.00000000
200256	200257	FALSE	0.0756681526	219	0.00000000
200258	200259	FALSE	0.0115319978	446	0.00000000
200259	200260	TRUE	0.8298758359	-3	0.00000000
200260	200261	FALSE	0.3194845412	95	0.00000000
200261	200262	FALSE	0.4666673466	60	0.00000000
200262	200263	FALSE	0.0173801792	370	0.00000000
200264	200265	FALSE	0.4666673466	60	0.00000000
200267	200268	FALSE	0.0386361491	277	0.00000000
200274	200275	FALSE	0.0075507519	569	0.00000000
200277	200278	FALSE	0.0866084520	212	0.00000000
200279	200280	FALSE	0.0128476288	173	-2.13479146
200280	200281	FALSE	0.0251438603	215	-3.26989887
200281	200282	FALSE	0.0510328221	165	-3.31019825
200282	200283	FALSE	0.1218341969	133	0.00000000
200283	200284	FALSE	0.0042262176	402	0.00000000
200284	200285	TRUE	0.9957890437	0	32.72106930
200285	200286	TRUE	0.9873256173	-7	43.19157376
200286	200287	TRUE	0.9965918847	0	58.66042241
200287	200288	TRUE	0.9983294552	6	41.95243704
200288	200289	TRUE	0.9742162660	47	29.42843444
200289	200290	TRUE	0.8262064296	100	15.47080230
200290	200291	TRUE	0.9909520150	12	13.90751973
200291	200292	FALSE	0.0451396747	241	-6.97212603
200292	200293	TRUE	0.9927252574	10	0.98148996
200293	370305	FALSE	0.0279323383	337	0.00000000
370305	200294	FALSE	0.0074322489	650	0.00000000
200295	200296	FALSE	0.4743137368	51	0.00000000
200297	200300	FALSE	0.0048598271	994	0.00000000
200300	200301	FALSE	0.1381119425	177	-20.63105035
200301	200302	TRUE	0.9995160104	13	141.86563295
200303	200304	FALSE	0.2856697611	111	0.00000000
200304	200305	FALSE	0.1470210319	143	-5.50003238
200306	200307	TRUE	0.9447889360	111	276.41841507
200308	200309	FALSE	0.0049248149	720	0.00000000
200309	200310	FALSE	0.4666673466	60	0.00000000
200312	200313	TRUE	0.8701804914	15	0.00000000
200313	200314	FALSE	0.4666673466	60	0.00000000
200314	200315	FALSE	0.4215915822	58	0.00000000
200315	200316	FALSE	0.0064391268	609	0.00000000
200316	200317	FALSE	0.0839004727	214	-2.56497967
200317	200319	FALSE	0.0165154445	374	-2.59286711
200319	200320	FALSE	0.3151831621	40	-16.44297519
200320	200321	FALSE	0.4410801938	168	11.62391722
200321	200322	TRUE	0.9992382186	28	266.78597038
200323	200324	FALSE	0.0406522997	297	0.00000000
200324	200325	FALSE	0.0316576515	321	0.00000000
200325	200326	TRUE	0.7764047336	23	0.00000000
200328	200329	FALSE	0.0242393704	324	0.00000000
200331	200332	TRUE	0.8184496877	19	0.00000000
200332	200333	FALSE	0.3567510013	74	0.00000000
200333	200334	TRUE	0.5462988710	42	0.00000000
200334	401105	FALSE	0.0070559673	578	0.00000000
401105	200335	FALSE	0.2989415047	103	0.00000000
200335	200336	FALSE	0.3336764280	86	0.00000000
200336	200337	TRUE	0.8231088533	29	0.70408538
200339	200340	FALSE	0.3844273048	65	0.00000000
200341	200342	TRUE	0.9987183635	-3	67.06459367
200342	200343	TRUE	0.9386067463	87	28.04689525
200343	200344	TRUE	0.9225102013	122	28.15260766
200344	200345	FALSE	0.4576803512	145	7.30257948
200345	200346	TRUE	0.6453182824	-16	-1.08493055
200346	200347	TRUE	0.9225161626	17	-8.12695499
200347	200348	TRUE	0.9873829800	-18	83.45931655
200348	200349	TRUE	0.9063433184	64	15.84129914
200349	200350	TRUE	0.9973581075	0	40.87920229
200350	200351	TRUE	0.9617221722	108	103.41329794
200351	200352	TRUE	0.9844245033	13	12.66455668
200352	200353	TRUE	0.9234133917	53	24.89182084
200353	200354	TRUE	0.9070219951	60	26.32248805
200356	200357	TRUE	0.9010445890	12	0.00000000
200357	200358	TRUE	0.9822176571	43	68.50449084
200358	200359	TRUE	0.9839409045	40	52.40963254
200359	200360	TRUE	0.9943490984	-10	100.72211105
200360	200361	TRUE	0.5705830718	267	60.61812089
200361	200362	FALSE	0.1933078217	140	0.00000000
200363	200364	FALSE	0.1552141805	169	-19.42976144
200364	200365	TRUE	0.9329559559	155	96.74255478
200365	401106	FALSE	0.1148812168	208	0.00000000
401106	401107	TRUE	0.8611755595	55	0.00000000
401107	401108	TRUE	0.8859459266	47	0.00000000
401108	401109	TRUE	0.9667901256	22	0.00000000
401109	401110	TRUE	0.9886719099	2	0.00000000
401110	401111	TRUE	0.8000890140	82	0.00000000
401111	401112	TRUE	0.9172211385	37	0.00000000
200368	200369	TRUE	0.9556574642	14	1.44016347
200369	200370	TRUE	0.9695336361	30	16.49991440
200370	200371	FALSE	0.0115727912	265	-2.62906769
200371	200372	FALSE	0.0382873429	278	0.00000000
200372	200373	FALSE	0.0817386838	296	0.66593462
200373	200374	TRUE	0.9943722966	3	2.15980226
200376	200377	TRUE	0.9669554367	54	47.63588035
200377	200378	TRUE	0.9241911263	160	72.78603254
200378	200379	TRUE	0.9573490250	74	32.46357433
200379	200380	FALSE	0.1757362487	194	-28.63020408
200380	200381	TRUE	0.9943612142	2	25.31966153
200381	401113	TRUE	0.9315502608	10	0.00000000
401113	401114	TRUE	0.7977351281	84	0.00000000
401114	200382	FALSE	0.1442980397	169	0.00000000
200382	200383	TRUE	0.9948689229	30	125.64331444
200383	200384	TRUE	0.9965370521	26	171.46557310
200384	200385	TRUE	0.9814666392	64	125.42325032
200385	200386	FALSE	0.0571993264	1081	-23.49557104
200388	200389	FALSE	0.4059774205	247	18.03648314
200389	370320	FALSE	0.2400064453	100	-0.72112103
370320	419804	FALSE	0.1407494980	171	0.00000000
419804	200391	FALSE	0.0093847404	509	0.00000000
200391	200392	FALSE	0.0377635960	177	2.75945191
200392	200393	FALSE	0.0066987761	334	-2.87882677
200393	200395	FALSE	0.0045187080	414	-9.68327418
200395	200396	TRUE	0.8553388341	185	60.82523367
200396	200397	TRUE	0.9959785312	10	42.68467035
200397	200399	TRUE	0.9547591574	92	28.35750564
200401	200402	FALSE	0.1665564248	102	-0.19375025
200408	419805	FALSE	0.2778020319	115	0.00000000
200409	200410	TRUE	0.6579620842	94	2.69640920
200410	200411	TRUE	0.9844107760	16	8.70624665
200411	200412	TRUE	0.7247852146	27	0.00000000
200415	200416	FALSE	0.1897986134	124	-0.73606584
200416	200417	TRUE	0.9392526409	5	0.00000000
200419	200420	FALSE	0.0803577121	216	0.00000000
200422	200423	FALSE	0.0153445429	392	0.00000000
200423	200424	TRUE	0.9010445890	12	0.00000000
200426	200427	TRUE	0.9834223078	34	41.14882223
200429	200430	TRUE	0.9263473602	4	-11.95556643
200432	200433	FALSE	0.1315009664	81	0.00000000
200434	200436	FALSE	0.1642223316	176	0.00000000
200439	200440	FALSE	0.2558803305	94	-0.77284273
200441	200442	FALSE	0.1325843641	176	0.00000000
200443	200445	FALSE	0.0969067368	386	2.87141201
200445	200446	TRUE	0.9961043423	2	24.33625838
200446	200447	FALSE	0.1028580084	113	0.00000000
200447	200448	FALSE	0.0018996380	608	0.00000000
200448	200449	TRUE	0.9052710134	160	38.35064908
200449	200450	TRUE	0.9974559199	-3	126.16761324
200450	200451	TRUE	0.9989285925	-3	225.45810167
200451	200452	FALSE	0.0542992574	237	-7.91904685
200452	200453	TRUE	0.8222366336	57	-7.88915884
200453	200454	TRUE	0.9184698524	64	14.24709454
200456	200457	FALSE	0.3844273048	65	0.00000000
419806	370275	TRUE	0.9181992235	2	0.00000000
370275	200458	FALSE	0.1490722861	167	0.00000000
200458	200459	TRUE	0.5358856065	43	0.00000000
200459	401193	FALSE	0.0408655910	274	0.00000000
401193	200461	FALSE	0.0589567963	260	0.00000000
200461	200463	TRUE	0.9249138407	136	51.04373141
200463	200464	TRUE	0.9431840193	84	21.64846116
200464	200465	TRUE	0.9980876185	7	48.92622508
200468	200469	TRUE	0.8220585034	43	6.09114326
200469	200470	TRUE	0.8973896528	19	2.91010786
200470	200471	FALSE	0.3349376438	85	0.00000000
200472	370288	FALSE	0.0037580009	1007	0.00000000
200473	200474	TRUE	0.8988285441	0	0.00000000
370216	370232	TRUE	0.9215720906	3	0.00000000
370232	370267	TRUE	0.9136936954	10	0.00000000
370267	200475	FALSE	0.0040734837	923	0.00000000
200475	200476	TRUE	0.8087610875	27	-28.51024548
200476	200477	FALSE	0.0366577516	219	-0.08853113
200478	200479	TRUE	0.8440464867	17	0.00000000
200480	200481	TRUE	0.8184496877	19	0.00000000
200481	200482	FALSE	0.0738943225	201	-1.25722949
419807	200485	FALSE	0.0173801792	370	0.00000000
200486	200487	FALSE	0.0983510452	117	0.00000000
200488	200489	TRUE	0.9583133041	21	5.79494060
200492	200493	FALSE	0.2460769316	124	0.00000000
200493	200494	TRUE	0.9181992235	2	0.00000000
200494	200495	TRUE	0.8227966731	-3	-0.09381876
200495	200496	TRUE	0.5119275144	44	-0.41851468
200496	200497	TRUE	0.7479200418	32	-0.93804419
200499	200500	TRUE	0.9997985204	7	158.65697257
200501	200502	FALSE	0.1175982993	185	0.00000000
200502	200503	FALSE	0.0769714951	218	0.00000000
200504	200505	FALSE	0.0640256302	184	0.00000000
200506	200507	TRUE	0.9761970694	24	21.94465748
200507	200508	TRUE	0.6841038133	93	3.57897267
200508	200509	TRUE	0.9133897320	46	4.05533752
200509	200510	TRUE	0.9947565297	0	24.18427897
200510	200511	FALSE	0.1145057345	119	-19.45017925
200511	200512	TRUE	0.9215720906	3	0.00000000
200512	200513	FALSE	0.3194845412	95	0.00000000
200513	200514	FALSE	0.2892352127	84	-13.52829080
200514	200515	TRUE	0.5392572968	-19	0.00000000
200517	200518	TRUE	0.9342916541	43	21.80531115
200518	200519	TRUE	0.9887760576	13	20.51564362
200519	200520	TRUE	0.9826645441	12	16.63398023
200520	200521	FALSE	0.3629157856	168	3.84720501
200521	200522	TRUE	0.8933811085	179	62.40954764
200522	200523	TRUE	0.9978473235	2	81.34017983
200523	200524	TRUE	0.9976159940	-3	80.73337885
200524	200525	TRUE	0.9659711179	55	35.16708344
200525	200526	TRUE	0.8993397589	85	21.57751636
200526	200527	TRUE	0.9971680765	0	45.78637589
200527	200528	FALSE	0.1053750627	171	-2.00385997
200529	200530	TRUE	0.8149419823	102	17.63514585
200531	200532	TRUE	0.8611295268	219	145.85567987
200532	200533	TRUE	0.9977245829	18	144.93632125
200533	200534	TRUE	0.9984936479	16	250.65037403
200534	200535	TRUE	0.9947507489	35	245.15768423
200535	200536	FALSE	0.0117181352	297	-17.61842665
200536	200537	TRUE	0.7853478455	63	16.19474703
200537	200538	FALSE	0.0279973928	217	-12.39819917
200538	200539	FALSE	0.4004977951	217	12.71932079
200539	200540	FALSE	0.2403087051	123	-0.68972252
200540	200541	TRUE	0.5071779706	46	0.00000000
200542	200543	FALSE	0.0086965876	371	0.00000000
200544	200545	TRUE	0.9992833583	-3	67.57301587
200546	200547	FALSE	0.4927479610	40	-2.56497967
200547	200548	TRUE	0.6603217087	27	-1.94683014
200548	200549	TRUE	0.8942391809	0	-0.14806752
200549	200550	FALSE	0.2820892499	127	0.00000000
200551	200552	TRUE	0.9359460718	33	8.07437396
200552	200553	FALSE	0.1293059286	156	-5.95907960
200553	200554	TRUE	0.6718313954	101	2.34955873
200555	200556	TRUE	0.9182457181	9	0.00000000
200558	200560	FALSE	0.0261913520	315	-2.64568982
200569	200570	TRUE	0.5462988710	42	0.00000000
200570	200571	FALSE	0.1067456734	192	0.00000000
200571	200572	TRUE	0.5267950055	-19	-0.69366364
200572	200573	FALSE	0.2124266732	134	0.00000000
200573	200574	FALSE	0.3694524778	70	0.00000000
200575	200576	FALSE	0.0985816885	201	0.00000000
200577	200578	TRUE	0.7307806642	43	-5.08936815
200578	200579	TRUE	0.8908609488	23	-4.93319642
200580	200581	TRUE	0.7247441758	-28	2.50634698
200581	200582	TRUE	0.9029407367	-3	0.92676203
200583	200584	TRUE	0.9769895867	4	2.21876457
200584	200585	FALSE	0.1146097314	187	0.00000000
200585	200586	FALSE	0.1175982993	185	0.00000000
200586	200587	FALSE	0.2889646186	109	0.00000000
200587	200588	TRUE	0.5666143348	40	0.00000000
200588	200589	TRUE	0.9685501363	4	0.00000000
200591	200592	FALSE	0.3387518876	-25	0.00000000
200592	200593	FALSE	0.0742156655	173	0.00000000
200594	200595	TRUE	0.8310828048	18	0.00000000
200597	200599	FALSE	0.0446124199	263	0.00000000
200599	200600	TRUE	0.9073669539	11	0.00000000
200600	200602	FALSE	0.0031463209	1514	0.00000000
200602	200603	TRUE	0.8701804914	15	0.00000000
200603	200604	TRUE	0.8097854357	20	0.00000000
200604	200605	TRUE	0.9805993922	14	4.59102446
200605	200606	FALSE	0.3544345561	58	-3.36352003
200606	200607	TRUE	0.9073669539	11	0.00000000
200609	370278	FALSE	0.0032146611	1393	0.00000000
200612	200613	FALSE	0.0524658468	250	0.00000000
200613	200614	FALSE	0.0173801792	370	0.00000000
200614	200615	FALSE	0.0149369514	346	-1.24711211
200616	200617	TRUE	0.8032427518	-37	3.46048305
200617	200619	FALSE	0.0344303124	287	0.00000000
200619	200620	FALSE	0.3431507708	80	0.00000000
200622	200623	FALSE	0.1146097314	187	0.00000000
200625	200626	FALSE	0.1852042285	143	0.00000000
200626	200627	TRUE	0.5555643280	41	0.00000000
200627	200628	FALSE	0.3520415242	76	0.00000000
200629	200630	TRUE	0.8298758359	-3	0.00000000
200630	200631	TRUE	0.9215720906	3	0.00000000
200631	200632	FALSE	0.3815595189	66	0.00000000
200632	200633	TRUE	0.9136936954	10	0.00000000
200633	200634	TRUE	0.8298758359	-3	0.00000000
200634	200635	TRUE	0.8298758359	-3	0.00000000
200635	200636	FALSE	0.4437735388	55	0.00000000
200636	200637	FALSE	0.4666673466	60	0.00000000
200637	200638	FALSE	0.3279924852	91	0.00000000
200638	200639	FALSE	0.0040734837	923	0.00000000
200642	408280	FALSE	0.0536586705	269	0.00000000
408280	200644	TRUE	0.8422534877	73	0.00000000
200645	200646	TRUE	0.9834035698	-10	37.02906312
200649	200650	TRUE	0.5151168054	45	0.00000000
200650	200651	TRUE	0.9143885332	1	0.00000000
200651	200652	FALSE	0.0257903259	210	-0.63907996
200654	200655	TRUE	0.9593651715	135	46.30382221
200655	200656	FALSE	0.0270154808	313	0.00000000
200656	200657	FALSE	0.3194845412	95	0.00000000
200658	200660	FALSE	0.0098583439	490	0.00000000
200660	200661	FALSE	0.0052888533	683	0.00000000
200661	200663	FALSE	0.0037695753	413	-0.54033168
200664	200665	TRUE	0.9199533586	14	-7.36073275
200665	200666	TRUE	0.9953592873	-3	8.99825976
200666	200667	TRUE	0.9930159483	3	-17.43444109
200667	200669	TRUE	0.8479062083	120	-15.60772870
200669	200670	TRUE	0.9708933549	53	17.68979932
200670	200671	FALSE	0.1052125829	137	-0.09381876
200671	200672	FALSE	0.1216373292	203	0.00000000
200672	200673	FALSE	0.1391723534	172	0.00000000
200677	200678	FALSE	0.0744945949	220	0.00000000
200678	200679	FALSE	0.0893494025	209	0.00000000
200679	370292	FALSE	0.3311887479	88	0.00000000
370292	200681	FALSE	0.0310762293	299	0.00000000
200681	200682	FALSE	0.0344303124	287	0.00000000
200682	200683	FALSE	0.0207478271	343	0.00000000
200683	200684	FALSE	0.3459151738	78	0.00000000
200684	200685	FALSE	0.0184504986	365	0.00000000
200685	200686	FALSE	0.4666673466	60	0.00000000
200688	200689	FALSE	0.0085199390	531	0.00000000
200689	200690	TRUE	0.9921338773	2	16.03096891
200690	200691	TRUE	0.9978668562	11	103.37516724
200691	200692	FALSE	0.0251926880	302	-3.07201275
200692	200693	FALSE	0.4794960886	127	4.80608457
200693	370304	FALSE	0.0004202985	734	-2.96948526
200696	200697	TRUE	0.9971105361	22	91.29453517
200699	200700	TRUE	0.9946261299	4	29.22750196
200700	200701	FALSE	0.1789626876	200	2.45478044
200703	200704	TRUE	0.9766115991	5	1.99418873
200704	200705	TRUE	0.5800625306	96	2.04483246
200705	200706	FALSE	0.4864045799	152	8.47297325
200706	200707	FALSE	0.2460769316	124	0.00000000
419808	200710	TRUE	0.8701804914	15	0.00000000
200710	200711	FALSE	0.0252446347	318	0.00000000
200711	200714	FALSE	0.0060072340	638	0.00000000
200714	200715	FALSE	0.0129682977	429	0.00000000
200715	200716	FALSE	0.0074543223	570	0.00000000
200716	200717	FALSE	0.2905970389	108	0.00000000
200717	200718	FALSE	0.3228707676	90	-0.10904381
200718	200719	TRUE	0.7512334341	57	3.65892804
200719	200720	FALSE	0.3854588259	150	2.21876457
370281	370308	FALSE	0.2751441825	116	0.00000000
200724	200725	FALSE	0.1932318989	156	-1.61887102
200725	200726	TRUE	0.9676285097	81	41.87175154
200726	200727	FALSE	0.2871568117	226	10.07001736
200727	200728	FALSE	0.0087639717	527	0.00000000
200732	200733	TRUE	0.7991105368	21	-1.30641926
200733	200735	FALSE	0.1548193282	163	0.00000000
200738	200739	FALSE	0.0122692034	439	0.00000000
200739	200742	FALSE	0.0079217195	563	0.00000000
200742	200743	FALSE	0.0978775232	104	-0.29334781
200743	200744	FALSE	0.0241489219	63	-3.32982018
200747	200748	FALSE	0.0710751449	135	0.00000000
200748	200749	FALSE	0.0148877027	174	-1.94683014
200749	200750	FALSE	0.2963335564	70	-1.82364536
200750	200752	FALSE	0.0163777034	333	-2.54063177
200752	200753	TRUE	0.5076360815	21	-0.02239133
200753	200754	FALSE	0.2341042722	127	0.00000000
200756	200757	FALSE	0.2396590006	126	0.00000000
200757	200758	FALSE	0.3567510013	74	0.00000000
200758	200759	FALSE	0.1194318337	184	0.00000000
200759	419809	FALSE	0.3844273048	65	0.00000000
200764	200766	FALSE	0.2956613216	173	0.66593462
200766	200768	FALSE	0.0302342360	2360	-0.72112103
200768	200769	TRUE	0.9898451572	0	0.00000000
200770	200771	FALSE	0.2536648173	122	0.00000000
200776	200777	TRUE	0.8988285441	0	0.00000000
200780	200781	TRUE	0.6403639741	-7	-1.18499682
200781	200782	FALSE	0.0045514343	789	0.00000000
200783	200784	TRUE	0.9304137151	-3	0.77422885
200785	200787	FALSE	0.0038406892	1210	8.82381388
200787	200788	FALSE	0.2245644497	-48	-11.90150803
200788	200789	FALSE	0.1395795657	155	-15.51604536
200790	200791	TRUE	0.9577832896	19	4.21459581
200791	200792	TRUE	0.9199124637	83	31.42384765
200794	200795	TRUE	0.9787228236	120	355.23997358
200795	200796	TRUE	0.9840732364	71	217.76839024
200796	200797	TRUE	0.9957850443	31	357.83007441
200797	200798	TRUE	0.9422001099	83	166.82323876
200798	200799	TRUE	0.9608440754	114	69.43352891
200799	200800	TRUE	0.9932487774	5	30.09702498
200800	200801	TRUE	0.9473495479	52	62.50953784
200801	200802	TRUE	0.9839974902	32	54.02852880
200802	200803	TRUE	0.9738590690	57	76.42588398
200803	200804	TRUE	0.9984762635	4	60.34618757
200804	200805	TRUE	0.9939337216	32	105.24543116
200805	200806	TRUE	0.9982570185	-3	177.01805242
200806	200807	TRUE	0.9578830939	132	89.33983185
200807	200808	TRUE	0.9947816548	0	30.08129605
200808	200809	TRUE	0.7516452728	117	6.01740320
200809	200810	FALSE	0.2341823913	53	-26.30049051
200814	200815	FALSE	0.3398195179	82	0.00000000
200815	200816	FALSE	0.0257594677	317	0.00000000
200816	200817	TRUE	0.5576553553	121	0.00000000
200817	200818	TRUE	0.8470933433	17	-4.89176887
200820	200821	FALSE	0.3363658191	63	-11.10241848
200821	200822	FALSE	0.2629697074	97	-9.18920443
200822	200823	TRUE	0.8979586490	5	-1.33927056
200824	200826	FALSE	0.0170458912	418	0.00000000
200826	200827	FALSE	0.0065477963	336	0.00000000
200827	200828	FALSE	0.1928598086	123	-0.64041088
200828	200829	FALSE	0.3631089863	77	-14.06065537
200829	200830	TRUE	0.9816451059	0	-22.53248721
200831	200832	TRUE	0.5689993501	85	5.21158829
200832	200834	FALSE	0.0338158915	261	-1.18499682
200834	200835	FALSE	0.0212251619	342	-2.94013943
200835	200836	TRUE	0.9524592616	85	13.51230458
200836	200837	FALSE	0.2414037999	102	-2.41932105
200837	200838	FALSE	0.0080939925	471	-4.64295277
200840	200841	FALSE	0.3036256147	70	-2.61876141
200841	200842	FALSE	0.0015481852	431	-7.00145159
200842	200843	TRUE	0.5515218469	137	-5.92608700
200843	200844	TRUE	0.7023554506	163	20.34907470
200844	200845	TRUE	0.8482715703	53	2.84060621
200845	200846	TRUE	0.9967273933	0	27.29036669
200846	200847	TRUE	0.9187565398	84	24.28713455
200847	200848	TRUE	0.7510629429	25	-2.21347687
200848	200850	FALSE	0.0917059572	208	0.00000000
200850	200851	FALSE	0.3661212738	71	0.00000000
200854	200855	FALSE	0.0190074600	369	-21.78130173
200856	200857	TRUE	0.5488508995	35	-9.64856193
200857	200859	FALSE	0.1325843641	176	0.00000000
200859	200860	FALSE	0.4837343590	58	0.00000000
200860	200862	FALSE	0.0235064036	328	0.00000000
200862	200863	FALSE	0.0059476121	643	0.00000000
200863	200864	TRUE	0.7892124478	22	0.00000000
200864	200865	FALSE	0.0177635206	368	0.00000000
200865	200866	TRUE	0.9073669539	11	0.00000000
200867	200868	FALSE	0.1506116979	166	0.00000000
200868	200870	FALSE	0.2188147559	146	0.00000000
200870	200871	FALSE	0.0309326677	961	2.28893645
200871	200872	FALSE	0.0028905409	311	-3.54989935
200872	200874	FALSE	0.0283893683	310	0.00000000
200874	200875	FALSE	0.2569846055	121	0.00000000
200875	200876	FALSE	0.0102572144	477	0.00000000
200877	200879	FALSE	0.0133103856	418	0.00000000
200879	200880	TRUE	0.6156161314	29	-1.64313328
200882	200884	FALSE	0.0142818739	356	-2.76050845
200884	200886	FALSE	0.0162138606	376	-1.18499682
200887	200888	TRUE	0.9422188909	60	15.22540432
200888	200889	TRUE	0.9058222508	58	15.22540432
200889	200890	TRUE	0.9471791106	132	190.65897854
200891	200892	FALSE	0.0615538606	236	0.00000000
200892	200896	FALSE	0.0092692780	511	0.00000000
200896	200897	FALSE	0.3336764280	86	0.00000000
200897	200898	FALSE	0.3778846533	67	0.00000000
200900	200901	TRUE	0.6642092443	31	0.00000000
200901	200902	FALSE	0.3299850720	89	0.00000000
200905	200906	FALSE	0.0427677647	240	-0.72112103
200906	200907	TRUE	0.5979284042	157	1.86826691
200907	200908	TRUE	0.9920225572	0	12.69696011
200908	200909	TRUE	0.8079212819	141	15.61800149
200909	200910	FALSE	0.2555061521	94	-0.72112103
200910	200911	FALSE	0.0131133055	367	-0.72112103
200911	200912	FALSE	0.1905972694	163	0.00000000
200912	200914	FALSE	0.0110984454	528	0.00000000
200914	200915	TRUE	0.9769969015	13	3.82888981
200915	200917	FALSE	0.2018964227	137	0.00000000
200917	200919	FALSE	0.0524658468	250	0.00000000
200919	200920	FALSE	0.1663504659	149	-0.58586069
200920	200921	FALSE	0.2943939309	100	-0.06062462
200921	200922	FALSE	0.4384580829	117	1.23395364
200923	200924	TRUE	0.9894559911	-3	15.31813753
200924	200926	TRUE	0.5403387173	217	18.40643447
200926	200927	FALSE	0.1081614690	169	-0.97276081
200927	200928	TRUE	0.6545093421	27	-1.18378325
200928	200929	FALSE	0.4997584634	47	0.00000000
200933	200934	FALSE	0.0116558402	285	-7.62213807
200934	200935	TRUE	0.9294351802	59	11.05670432
200935	370272	FALSE	0.0087631585	591	0.00000000
370272	200937	FALSE	0.0481775881	257	0.00000000
200937	200938	TRUE	0.7487147643	21	-2.87294398
200938	200939	FALSE	0.0066090362	516	-0.93083290
200939	200940	TRUE	0.9517124665	13	1.31483540
200940	200941	TRUE	0.7610034816	69	0.00000000
200941	200942	FALSE	0.1135413548	330	0.00000000
200942	200943	FALSE	0.2345081727	247	0.00000000
200943	200944	TRUE	0.5976991644	36	0.00000000
200944	200945	TRUE	0.8818100523	14	0.00000000
200946	200947	TRUE	0.9640155369	-7	14.00728883
200947	200949	FALSE	0.0438688244	185	-18.83520321
200952	200953	TRUE	0.9959157631	10	22.75161456
401115	401116	TRUE	0.7914471425	91	0.00000000
401116	401117	TRUE	0.9879972265	10	0.00000000
401117	200956	FALSE	0.0574791289	262	0.00000000
200956	200957	TRUE	0.9832784351	90	204.12374639
200957	200958	TRUE	0.9861335246	100	215.19381517
200958	200959	TRUE	0.9093741681	133	106.59066699
200959	200960	TRUE	0.5436166874	260	36.67836145
200960	200961	TRUE	0.5465296335	227	21.31508998
200962	200963	FALSE	0.2441022697	106	-6.55554556
200963	200964	TRUE	0.9970288179	-19	123.21632475
200964	200965	TRUE	0.9993674524	4	77.52388636
200965	200966	TRUE	0.9963200979	-13	201.10685634
200966	200967	TRUE	0.9984647929	0	154.36833319
200967	200968	FALSE	0.2755607072	118	-5.86319372
200969	200970	TRUE	0.9630652372	18	13.80515056
200970	200971	TRUE	0.8897683314	-13	13.80515056
200971	200972	FALSE	0.2322513853	115	-0.09615419
200972	200973	TRUE	0.9821540569	-3	22.47184351
200973	200974	FALSE	0.0261360012	285	-1.10566231
200974	200975	FALSE	0.0831457850	214	-1.65486478
200975	407667	FALSE	0.0952153217	219	0.00000000
200976	200977	TRUE	0.7892124478	22	0.00000000
200977	200978	TRUE	0.9223691517	6	0.00000000
200978	200979	TRUE	0.8890880319	10	-4.08464106
200979	200980	TRUE	0.8700975389	-9	2.99299342
200980	200981	TRUE	0.9694762216	10	2.13355942
200982	200983	FALSE	0.1675913343	221	-2.63684775
200983	200984	FALSE	0.1028725720	281	0.00000000
200984	200986	FALSE	0.0062715633	628	0.00000000
200986	200987	TRUE	0.9931009850	0	16.10506035
200987	200988	TRUE	0.9641634544	45	2.31846675
200988	200989	TRUE	0.9842699292	14	2.31846675
200989	200990	TRUE	0.9934554658	2	15.37466684
200990	200991	TRUE	0.9738463820	3	2.52914847
200993	200994	FALSE	0.1650485298	155	0.00000000
200994	200995	FALSE	0.2653083115	119	0.00000000
200995	200996	FALSE	0.1606534740	61	0.00000000
200996	200997	FALSE	0.2123966204	149	0.00000000
200997	200998	TRUE	0.7764047336	23	0.00000000
201002	201003	TRUE	0.8298758359	-3	0.00000000
201003	201004	FALSE	0.2190804849	132	0.00000000
201004	201005	TRUE	0.8988285441	0	0.00000000
201005	201006	FALSE	0.0138965333	411	0.00000000
201006	201007	FALSE	0.1442980397	169	0.00000000
201008	201010	FALSE	0.1789107896	146	0.00000000
201010	201011	TRUE	0.8988285441	0	0.00000000
201011	201012	FALSE	0.2610438780	120	0.00000000
201012	401192	FALSE	0.0042768313	866	0.00000000
401192	401191	TRUE	0.6234031110	148	0.00000000
401191	401190	TRUE	0.6234031110	148	0.00000000
401190	401189	TRUE	0.9149053706	38	0.00000000
201013	201014	TRUE	0.8116141208	-13	0.18870590
201014	201015	TRUE	0.9694667673	2	0.18870590
201015	201016	TRUE	0.6900459084	29	0.00000000
201016	201017	FALSE	0.1129985074	188	0.00000000
201018	201019	TRUE	0.5558705263	74	1.51412773
401118	201020	TRUE	0.7068918338	28	0.00000000
201020	401119	FALSE	0.0190559644	358	0.00000000
401119	419810	TRUE	0.8988285441	0	0.00000000
419810	201022	FALSE	0.0226735437	333	0.00000000
201022	201023	TRUE	0.8099317201	107	11.99855193
201023	201024	TRUE	0.9701256366	48	56.55477991
201024	401120	FALSE	0.2235501822	144	0.00000000
401120	401121	TRUE	0.9667901256	22	0.00000000
401121	401122	TRUE	0.8801315059	49	0.00000000
401122	401123	TRUE	0.6814097711	133	0.00000000
201025	201026	FALSE	0.1081428280	191	0.00000000
201026	201027	TRUE	0.5151168054	45	0.00000000
201027	201028	TRUE	0.8298758359	-3	0.00000000
201028	201029	FALSE	0.3225977814	94	0.00000000
201029	201030	FALSE	0.1131155650	167	-1.29656752
201032	201033	FALSE	0.4914295999	203	0.00000000
201034	201035	FALSE	0.0062302600	629	0.00000000
201035	201037	FALSE	0.0302573118	303	0.00000000
201039	201040	TRUE	0.9878987304	4	18.30281227
201041	201042	TRUE	0.9956392752	4	24.32814885
201042	201043	FALSE	0.0018623259	617	0.00000000
201043	201044	TRUE	0.9817903365	-3	22.00541540
201045	201046	FALSE	0.2903445006	102	-0.91780248
201046	201048	FALSE	0.0701871544	225	0.00000000
201048	201049	TRUE	0.5392572968	-19	0.00000000
201050	201051	FALSE	0.2222110057	131	0.00000000
201051	201052	FALSE	0.3416734921	81	0.00000000
201053	201054	TRUE	0.9865535243	107	111.90118715
201054	201055	FALSE	0.4477287877	82	-5.34586819
201055	201056	TRUE	0.9909997546	2	26.61394709
201056	201057	TRUE	0.9978545020	0	26.38985019
201057	201058	TRUE	0.9613267416	47	20.21150013
201058	201059	TRUE	0.9120590510	117	29.90202515
201059	201060	TRUE	0.6161109802	145	7.71251937
201060	201061	FALSE	0.0437577901	261	-0.22684840
201062	201063	FALSE	0.0194016824	238	-8.34493460
201063	201064	FALSE	0.0270154808	313	0.00000000
201065	201066	FALSE	0.4666673466	60	0.00000000
201066	201068	FALSE	0.0312907735	548	0.00000000
201069	201070	FALSE	0.3844273048	65	0.00000000
201072	201073	FALSE	0.2868216524	124	-0.24227580
201073	201074	TRUE	0.9199398264	8	0.00000000
201074	201076	FALSE	0.0072411334	576	0.00000000
201078	201079	FALSE	0.1073074600	106	-1.98850965
201084	201085	TRUE	0.8523939181	-3	2.45527391
201085	201086	TRUE	0.9895564668	13	21.96144906
201086	201087	FALSE	0.0107984363	285	-5.01736383
201088	370257	TRUE	0.9950047586	-12	43.82367710
370257	201089	TRUE	0.9980738909	1	44.42151410
201089	201090	TRUE	0.9986874983	15	131.58061788
201090	201091	FALSE	0.4753756675	220	16.52877989
201091	201092	TRUE	0.9868567847	49	178.71156815
201092	201093	TRUE	0.8957061376	118	10.69898928
201093	201094	TRUE	0.9996201531	0	270.91718718
201094	201096	FALSE	0.0055596427	378	-14.04842540
201096	201097	FALSE	0.2127736150	49	-2.07243711
201099	201100	TRUE	0.8673720861	12	-0.73439014
201100	201101	FALSE	0.1685240596	152	0.00000000
201101	201102	FALSE	0.2396590006	126	0.00000000
201106	201107	TRUE	0.8758242593	-9	1.75130168
201107	201108	FALSE	0.1227224136	182	0.00000000
201108	201109	FALSE	0.1506116979	166	0.00000000
201110	201111	FALSE	0.0074543223	570	0.00000000
201111	201112	TRUE	0.5243961829	44	0.00000000
201115	201116	FALSE	0.0349991154	286	0.00000000
201117	201118	TRUE	0.9073669539	11	0.00000000
201118	201119	TRUE	0.7560086974	25	0.00000000
201119	201120	FALSE	0.3180618832	90	-0.70889554
201120	201121	TRUE	0.8228177069	-3	-0.07796154
201121	201122	FALSE	0.0104641574	461	-0.47463693
201123	201124	TRUE	0.8519261639	121	25.73882216
201125	201126	FALSE	0.2460769316	124	0.00000000
201126	201127	FALSE	0.2123966204	149	0.00000000
201128	201129	FALSE	0.0117736704	442	0.00000000
201129	201130	FALSE	0.4215915822	58	0.00000000
201131	201132	FALSE	0.2299746285	128	0.00000000
201132	201134	FALSE	0.0070294126	571	-0.09531018
201134	201135	FALSE	0.3600941385	73	0.00000000
201135	201136	FALSE	0.0688890268	226	0.00000000
201136	201137	TRUE	0.9610375192	-3	3.73692529
201139	201140	FALSE	0.0715917901	53	-1.31966448
201140	201141	FALSE	0.0624145774	357	1.06673260
201141	201142	TRUE	0.9713798246	11	2.83243983
201146	201147	TRUE	0.9209559968	-7	8.04607510
201147	201148	FALSE	0.2355008564	123	0.83201825
201149	201150	FALSE	0.0899056327	223	0.00000000
201151	201152	FALSE	0.4856855816	49	0.00000000
201152	201154	FALSE	0.1301786901	177	0.00000000
201155	201156	FALSE	0.0192602185	223	-0.36009183
201159	201160	FALSE	0.2722088318	81	-0.72112103
201160	201162	FALSE	0.0190467186	364	-5.86414601
201162	201163	FALSE	0.0158236339	384	0.00000000
201163	201164	FALSE	0.0049585161	719	0.00000000
201165	201166	FALSE	0.1878835545	142	0.00000000
201167	201168	FALSE	0.4963845239	92	0.90268130
201168	201169	TRUE	0.9873830506	0	5.58559737
201169	201170	FALSE	0.1565130645	162	0.00000000
201170	201171	TRUE	0.5602625717	100	1.52304903
201171	201172	FALSE	0.0470312994	466	7.66389896
201172	201173	FALSE	0.1239531420	132	0.00000000
201173	201174	FALSE	0.0832302380	230	0.00000000
201174	201175	TRUE	0.9989734154	13	220.16429040
201175	201176	FALSE	0.0867818680	274	-6.06238724
201176	201177	FALSE	0.0133928758	120	-17.17056965
201177	201178	FALSE	0.0775531712	141	-17.54909685
201178	201179	TRUE	0.6617679591	80	6.31951042
201179	201180	FALSE	0.0164697988	193	-12.01537374
201180	201181	FALSE	0.0089065996	225	-5.95430096
201184	401124	FALSE	0.1381089106	189	0.00000000
401124	201185	FALSE	0.2329035546	141	0.00000000
201185	201186	FALSE	0.4666673466	60	0.00000000
201187	419811	FALSE	0.0079723120	558	0.00000000
201189	201190	FALSE	0.4666673466	60	0.00000000
201190	201191	FALSE	0.0044736388	803	0.00000000
201191	201192	FALSE	0.0181044235	367	0.00000000
201192	201193	TRUE	0.5228348758	-21	0.00000000
201196	201197	FALSE	0.0309185982	201	0.00000000
201197	201198	FALSE	0.3286924262	68	-19.95513513
201199	201200	TRUE	0.9413126972	116	48.64103001
201202	201203	TRUE	0.9688345445	0	2.17565398
201203	201204	FALSE	0.0326729061	227	-0.07878088
201204	201205	FALSE	0.0666366385	246	-1.41142222
201205	201206	FALSE	0.0868495056	226	0.00000000
201211	201212	TRUE	0.8282167052	139	15.29160633
201213	201214	FALSE	0.4666673466	60	0.00000000
201215	201218	FALSE	0.0121259484	440	0.00000000
201219	201220	TRUE	0.9268373647	25	6.48772649
201220	201221	TRUE	0.8912297774	13	0.00000000
201221	201222	FALSE	0.0876518125	211	0.00000000
201222	201224	FALSE	0.0063771516	580	-14.47296972
201224	201225	TRUE	0.9921884208	83	97.15016204
201225	201226	TRUE	0.9980337101	-18	209.66260257
201226	201227	TRUE	0.9750353994	105	230.72813195
201227	201228	TRUE	0.8064587463	145	29.43955774
201228	201229	TRUE	0.9749559100	83	31.66918162
201229	201230	TRUE	0.9952405562	63	69.99898379
201230	201231	TRUE	0.9993679765	4	36.25398368
201231	201232	FALSE	0.0068748186	587	0.00000000
201232	201233	FALSE	0.3778846533	67	0.00000000
201233	201234	FALSE	0.3917239826	63	0.00000000
201234	201235	TRUE	0.7892124478	22	0.00000000
201235	201236	FALSE	0.0365756828	283	0.00000000
201236	201237	TRUE	0.8310828048	18	0.00000000
201238	201239	FALSE	0.3875936537	64	0.00000000
201242	201243	TRUE	0.9996526176	15	328.53555780
201243	201244	TRUE	0.9978873023	4	59.46998935
201244	201245	FALSE	0.1374477570	97	-15.79661302
201246	201247	TRUE	0.9958186837	0	17.79450000
201247	201248	TRUE	0.9808668022	-7	57.09002230
201248	201249	TRUE	0.8506193486	63	55.57893562
201249	201250	TRUE	0.9954847957	0	13.87683421
201250	201251	TRUE	0.6909173313	227	31.92065527
201251	201252	FALSE	0.2521410653	135	0.00000000
201252	201253	TRUE	0.5439419837	-34	0.00000000
201253	201254	TRUE	0.9944577036	8	23.18607455
201254	201255	TRUE	0.9904547096	22	36.82028370
201255	201256	TRUE	0.9990652419	4	51.07617570
201257	201258	TRUE	0.9234187658	4	0.00000000
201258	201259	FALSE	0.3520415242	76	0.00000000
201259	201260	FALSE	0.1179330103	267	2.36712361
201260	201261	TRUE	0.9287740419	10	-0.51930025
201261	201262	TRUE	0.9250027449	80	23.56574563
201262	201264	FALSE	0.0020880922	550	-0.51930025
201264	201265	TRUE	0.9473838941	24	7.47908518
201265	201266	FALSE	0.1700711006	151	0.00000000
201266	201267	FALSE	0.2495683962	123	0.00000000
201270	201271	TRUE	0.9880362132	-3	22.63049678
201274	201275	TRUE	0.9290250971	15	0.58913623
201275	201276	TRUE	0.9837100134	9	4.67582710
201276	201277	TRUE	0.9908370533	4	-1.36556486
201277	201278	TRUE	0.9859538173	17	11.86975021
201278	201279	TRUE	0.9989074762	15	28.43666657
201279	201280	TRUE	0.9962365484	6	3.30413164
201280	201281	TRUE	0.9899455946	19	3.30413164
201281	201282	TRUE	0.9458057126	-25	11.06503939
201282	201283	TRUE	0.9937975162	4	12.02251629
201284	201285	FALSE	0.0067195616	595	0.00000000
201286	201287	FALSE	0.0175828250	241	0.00000000
201287	201288	FALSE	0.4666673466	60	0.00000000
201289	201290	TRUE	0.8298758359	-3	0.00000000
201290	201291	FALSE	0.4437735388	55	0.00000000
201291	201292	FALSE	0.4666673466	60	0.00000000
201294	201297	FALSE	0.0023929789	1328	-1.51962873
201297	201298	FALSE	0.0024203200	1309	-0.72112103
201298	201299	FALSE	0.0079349337	468	-1.92456878
201299	201300	TRUE	0.7098331687	-7	0.00000000
201301	201302	FALSE	0.4997584634	47	0.00000000
201302	201303	TRUE	0.9974475437	30	50.70962466
201303	201304	TRUE	0.9965660314	18	28.12459196
201304	201305	FALSE	0.2267041566	110	-2.97390825
201305	201306	TRUE	0.9893556954	-3	18.72816867
201306	201308	TRUE	0.8943699082	99	18.70711526
370223	370279	TRUE	0.5039053885	-25	0.00000000
201309	201310	TRUE	0.7254688146	118	-2.02754029
201310	201311	FALSE	0.2190804849	132	0.00000000
201311	201312	FALSE	0.4296572157	57	0.00000000
201312	201313	FALSE	0.0070103058	579	0.00000000
201313	201314	FALSE	0.4215915822	58	0.00000000
201314	201315	TRUE	0.7448388772	-6	0.00000000
201315	201316	FALSE	0.3778846533	67	0.00000000
201318	201319	TRUE	0.5228348758	-21	0.00000000
201319	201321	FALSE	0.0101640344	479	0.00000000
201321	201322	FALSE	0.4437735388	55	0.00000000
201322	201323	FALSE	0.4666673466	60	0.00000000
201323	370289	FALSE	0.0036793684	1068	0.00000000
201325	201326	FALSE	0.4666673466	60	0.00000000
201326	201328	FALSE	0.0089067383	580	0.00000000
201328	201329	FALSE	0.1348551745	191	0.00000000
201329	201330	TRUE	0.8763696582	67	17.28617755
201333	201334	FALSE	0.3739344092	68	0.00000000
201335	201336	FALSE	0.0973537982	177	-0.72112103
201336	201337	FALSE	0.4155343156	59	0.00000000
201337	201339	FALSE	0.0123535065	372	-2.23492532
201339	201340	FALSE	0.0031238338	1757	0.00000000
201341	201342	TRUE	0.7879083371	18	-5.19838237
201343	201344	FALSE	0.0797548897	126	-0.76557280
201344	201345	TRUE	0.7211194825	129	8.30123850
201346	201347	FALSE	0.4856855816	49	0.00000000
201347	201348	TRUE	0.6107201361	102	3.00815479
201351	201352	FALSE	0.0150881340	394	0.00000000
201352	201353	TRUE	0.8009401631	21	0.00000000
201356	201357	FALSE	0.0713625380	223	0.00000000
201357	201359	FALSE	0.0370835379	281	0.00000000
201359	201360	TRUE	0.7098331687	-7	0.00000000
201361	201362	FALSE	0.1209851614	183	0.00000000
201363	201364	TRUE	0.7458158222	-21	0.71963880
201364	201365	FALSE	0.0115530996	381	-0.65012980
201365	370264	FALSE	0.2299746285	128	0.00000000
370264	201366	FALSE	0.0035015837	1145	0.00000000
201366	201367	FALSE	0.0845730694	163	0.00000000
201368	201369	FALSE	0.0203995349	245	-21.10351296
201371	201372	TRUE	0.9380240370	28	10.10298384
201373	201374	FALSE	0.0407652374	214	-1.53860958
201374	201375	FALSE	0.1838109552	167	0.00000000
201375	201376	FALSE	0.4993760349	56	0.00000000
201379	201380	FALSE	0.2241591902	115	-3.28610070
370277	201384	FALSE	0.0035515774	1116	0.00000000
201386	201387	TRUE	0.9160396171	72	28.10360594
201387	201388	TRUE	0.9908466047	30	104.90669046
201388	201389	TRUE	0.6242509560	33	-0.07796154
201389	201390	FALSE	0.1520116828	165	0.00000000
201391	201394	FALSE	0.0065243319	605	0.00000000
201398	201399	TRUE	0.7098331687	-7	0.00000000
201400	201401	TRUE	0.6787865411	82	5.96867505
201401	201403	FALSE	0.0055958303	573	-5.54714751
201404	201405	TRUE	0.8988285441	0	0.00000000
201405	201406	TRUE	0.6327612545	87	3.56361786
201407	201408	TRUE	0.9887637831	99	61.16243939
201408	201409	TRUE	0.9960284519	-3	77.03092969
201411	201412	TRUE	0.8767605040	47	8.48953239
201412	201413	FALSE	0.1740271410	354	13.33500027
201413	201414	TRUE	0.9659326477	79	75.22875297
201414	201415	TRUE	0.9856487988	38	60.27379778
201415	201416	TRUE	0.9965257898	15	44.25674023
201416	201417	TRUE	0.9962082362	16	38.78768379
201417	201418	TRUE	0.8731010797	68	37.09572003
201418	201419	TRUE	0.9966917767	9	32.68181723
201419	201420	FALSE	0.1685374658	156	-9.66998712
201420	201421	FALSE	0.3105642160	71	-8.83707800
201421	201422	FALSE	0.3485838253	77	0.00000000
201422	201424	FALSE	0.0017777078	636	0.00000000
201424	201425	FALSE	0.0496979446	165	0.00000000
201425	201426	TRUE	0.6498128992	-10	0.00000000
201426	201427	FALSE	0.0819198718	215	0.00000000
201428	201429	TRUE	0.9997861849	0	190.45440052
201429	201430	FALSE	0.0121253146	451	-20.42843474
201432	201433	FALSE	0.0952602747	205	0.00000000
201433	201434	FALSE	0.2929763710	107	0.00000000
201435	201436	FALSE	0.0366748038	225	0.00000000
201440	201441	FALSE	0.0917059572	208	0.00000000
201441	201442	TRUE	0.7560086974	25	0.00000000
401188	401187	TRUE	0.9149053706	38	0.00000000
401187	201445	FALSE	0.0671236395	249	0.00000000
201447	201448	FALSE	0.0511853016	252	0.00000000
201449	201450	TRUE	0.9683959383	115	92.52276135
201450	201451	TRUE	0.9778209095	86	193.16959716
201451	201452	TRUE	0.9996058772	17	304.19084976
201453	419812	FALSE	0.0139762191	408	0.00000000
201454	201455	FALSE	0.0910907850	321	5.79724107
201455	201456	TRUE	0.6671449328	70	3.79512181
201456	201457	TRUE	0.9966191875	3	34.68447020
201457	201458	TRUE	0.8762048389	-7	-20.85630159
201458	201459	TRUE	0.7892748893	19	-20.51996206
201459	201460	TRUE	0.8184496877	19	0.00000000
201462	201463	FALSE	0.4666673466	60	0.00000000
201464	201465	TRUE	0.9787866342	13	5.43095350
201465	201466	FALSE	0.0032377368	1329	0.00000000
201466	201467	FALSE	0.0038381293	967	0.00000000
201467	201468	TRUE	0.9960393191	14	7.96782884
201468	201469	TRUE	0.9940140119	-3	1.37293558
201469	201470	TRUE	0.9650746997	11	1.02839606
201470	201471	TRUE	0.9753811445	20	5.38079485
201472	201473	TRUE	0.9515671614	45	18.59487370
201473	201474	FALSE	0.3305591872	81	-0.36147354
201474	201475	TRUE	0.6668390656	56	8.08311017
201475	201476	TRUE	0.9010445890	12	0.00000000
201476	201477	TRUE	0.5987013381	102	3.65892804
201479	201480	TRUE	0.6686409019	71	13.80515056
201482	201483	FALSE	0.0154253687	163	-1.03455496
201483	201484	TRUE	0.9986513856	4	203.01170124
201484	201485	TRUE	0.9974421404	10	100.66647830
201485	201486	FALSE	0.0680122628	135	-2.42007929
201486	201488	FALSE	0.0570043223	150	0.00000000
201489	201490	FALSE	0.0701871544	225	0.00000000
201491	401126	FALSE	0.0406522997	297	0.00000000
401126	401127	TRUE	0.9690256060	21	0.00000000
401127	401128	TRUE	0.8772922399	50	0.00000000
201496	201497	TRUE	0.8760283422	-7	1.44016347
201498	201499	FALSE	0.0490317627	114	-10.55708680
201499	201500	TRUE	0.6646783172	127	14.71769444
201500	201501	TRUE	0.8731422820	44	1.26505634
201501	201502	TRUE	0.9461029904	-3	3.82339888
201502	201503	TRUE	0.9655979245	21	8.25450082
201503	201504	TRUE	0.9349411028	23	5.77264979
201504	201505	TRUE	0.7207356167	111	1.22579956
201505	201506	TRUE	0.9685725932	0	3.65892804
201506	201507	TRUE	0.9693131305	12	3.65892804
201507	201508	TRUE	0.9989951295	13	50.28901318
201511	201512	FALSE	0.4437735388	55	0.00000000
201512	201513	FALSE	0.4666673466	60	0.00000000
201513	201514	TRUE	0.9835791089	13	0.00000000
401186	201517	FALSE	0.4001865738	81	0.00000000
201518	201519	FALSE	0.0382196464	259	-13.80011235
201519	201520	FALSE	0.3785695715	57	-16.00338893
201520	201521	TRUE	0.9895537165	15	24.31331110
201521	201522	TRUE	0.9844439863	0	17.50485692
201522	201523	TRUE	0.6090308136	-6	-9.47085203
201524	201525	FALSE	0.3443359617	79	0.00000000
201525	201527	FALSE	0.0446124199	263	0.00000000
201528	201529	FALSE	0.0892042560	184	-0.83168323
201532	201533	FALSE	0.0065431159	345	-6.99186892
201534	201535	TRUE	0.8706501483	12	-2.10228377
201535	201536	FALSE	0.0964520248	204	0.00000000
201537	201538	TRUE	0.7415634603	26	0.00000000
201539	201540	FALSE	0.0537841767	222	-1.43223793
201540	201541	FALSE	0.4273440751	46	-1.50350071
201541	201542	FALSE	0.3778081831	66	-2.90041732
201542	201543	TRUE	0.9284098208	43	16.71721338
201543	201544	TRUE	0.9923208829	2	16.89316325
201544	201545	TRUE	0.5090660203	123	-1.21480780
201545	201546	TRUE	0.9606205019	73	48.30224202
201546	201547	TRUE	0.9683792322	103	109.54308806
201547	201548	TRUE	0.6719762810	184	40.39430262
201550	201551	FALSE	0.0143393325	402	0.00000000
201551	201552	TRUE	0.9718894882	23	12.68296081
201553	201554	FALSE	0.0410290051	274	-2.64568982
201554	201555	TRUE	0.7943784854	100	-5.27696667
201557	201558	TRUE	0.9947594422	2	18.91053004
201558	201559	FALSE	0.0109722219	452	-2.85508590
201559	201560	TRUE	0.9951267400	61	170.57075819
201560	201561	TRUE	0.7127622722	18	0.00000000
201561	201562	FALSE	0.0076546124	317	0.00000000
201564	201565	TRUE	0.6694974106	111	12.28371013
201566	201567	TRUE	0.8298758359	-3	0.00000000
201567	201568	TRUE	0.9182457181	9	0.00000000
201568	201570	FALSE	0.1524205904	182	0.00000000
201570	201571	FALSE	0.1813239712	168	0.00000000
201571	201573	FALSE	0.0020391976	844	-0.57093627
201573	201574	TRUE	0.9952680777	86	228.96914898
201574	201575	TRUE	0.9983785451	-3	147.62741036
201575	201576	TRUE	0.8949703895	189	70.19234471
201576	201577	FALSE	0.3088437984	217	4.23303845
201577	201578	FALSE	0.0629818609	185	0.00000000
201579	201580	TRUE	0.9985072358	-3	30.10453769
201580	201581	FALSE	0.3875936537	64	0.00000000
201581	201582	FALSE	0.0659641562	230	0.00000000
370247	201584	FALSE	0.2837346350	112	0.00000000
201584	201585	TRUE	0.9962650310	-3	47.47062714
201585	201586	TRUE	0.9956574318	2	18.06830688
201586	201587	TRUE	0.9185571431	-3	2.90961057
201587	201588	TRUE	0.7110038525	-3	0.00000000
201588	201589	TRUE	0.9945804866	0	2.83446413
201589	201590	FALSE	0.0125597816	436	0.00000000
201592	201593	FALSE	0.1741604933	131	-1.94683014
201595	201596	FALSE	0.2821224458	113	0.00000000
201596	201597	FALSE	0.3540724602	103	0.00000000
201597	201598	TRUE	0.9926288760	9	0.66593462
201598	201599	FALSE	0.2713931869	140	-1.18822000
201599	201601	FALSE	0.0058118776	567	-3.75448145
201602	201603	FALSE	0.4607041381	135	2.58021683
201603	201604	FALSE	0.0391634305	276	0.00000000
201605	201606	FALSE	0.4666673466	60	0.00000000
201607	201608	FALSE	0.4491164465	-79	0.00000000
370222	201610	FALSE	0.0040029653	938	0.00000000
201610	201611	FALSE	0.0097199740	296	-2.38006643
201611	201612	TRUE	0.9874705031	-3	21.74458678
201612	201613	TRUE	0.9860131309	6	9.99302742
201613	201614	FALSE	0.3724402232	70	-3.36348737
201614	201615	FALSE	0.2390710973	169	-8.66778901
201615	201617	FALSE	0.0053879246	343	-0.25091678
201617	201618	TRUE	0.5216478605	20	-0.04445176
201618	201619	FALSE	0.1918436593	83	-0.30415998
201619	201620	TRUE	0.6153164427	29	-0.64041088
201620	201621	FALSE	0.0049924187	716	0.00000000
201622	201623	FALSE	0.0108960430	463	0.00000000
201624	201625	FALSE	0.2730523788	222	11.23836134
201625	201626	TRUE	0.6904997302	26	-8.58494704
201627	201628	TRUE	0.9810439561	20	21.98740222
201628	201629	TRUE	0.9924253151	13	22.59411112
201629	201630	TRUE	0.9979541266	10	111.62217668
201631	201632	FALSE	0.0372249386	186	-0.04331014
201633	201634	TRUE	0.9686254055	13	2.99299342
370241	201638	TRUE	0.6642092443	31	0.00000000
201639	201640	TRUE	0.5243961829	44	0.00000000
201640	201641	FALSE	0.1531330676	164	0.00000000
401129	401130	TRUE	0.9104384561	40	0.00000000
401130	401131	TRUE	0.7405877495	118	0.00000000
201644	201645	TRUE	0.7845021650	-3	-3.20387018
401132	401133	TRUE	0.8801315059	49	0.00000000
401133	401134	TRUE	0.9352629497	32	0.00000000
401134	401135	TRUE	0.8889107846	46	0.00000000
401135	401136	TRUE	0.8889107846	46	0.00000000
401136	201648	FALSE	0.1265227405	198	0.00000000
201648	201649	FALSE	0.1371656993	126	0.00000000
201649	201650	TRUE	0.9954436314	1	22.62441306
201650	201651	TRUE	0.9967892936	4	19.12185020
201651	201652	TRUE	0.8359179121	66	13.50008635
201652	201653	TRUE	0.9677520586	55	46.29903953
201653	201654	TRUE	0.9892491008	-7	46.29903953
201654	201655	TRUE	0.8822404459	74	20.09767270
201657	201658	FALSE	0.2190804849	132	0.00000000
201659	201660	FALSE	0.0693086386	246	0.00000000
201660	201661	TRUE	0.9468227797	0	1.11436065
201664	201665	TRUE	0.8127447786	27	1.03557977
201665	201666	FALSE	0.0213560979	341	0.00000000
370307	201667	FALSE	0.0128932420	430	0.00000000
201667	201668	TRUE	0.5106550487	-21	-0.01626052
201668	201669	FALSE	0.0045514343	789	0.00000000
201669	201670	FALSE	0.0837424602	214	0.00000000
201672	201673	FALSE	0.1739764716	130	-1.09628079
201677	201678	FALSE	0.0068272168	322	-0.64041088
201678	201679	TRUE	0.9868737987	10	0.00000000
201679	201680	TRUE	0.9876184127	9	0.00000000
201681	201682	TRUE	0.8674119511	12	-0.64041088
201682	201683	TRUE	0.7098331687	-7	0.00000000
201683	201684	TRUE	0.9119860076	-16	0.00000000
201685	201686	TRUE	0.9792993240	3	2.91363778
201686	201687	TRUE	0.9292218326	-3	0.74882018
201689	201690	FALSE	0.3076868359	99	0.00000000
201690	201691	FALSE	0.0842112830	126	0.00000000
201691	201692	FALSE	0.0155608580	388	0.00000000
201692	201693	FALSE	0.3249315495	93	0.00000000
201693	201694	FALSE	0.1255629373	180	0.00000000
201694	201695	FALSE	0.2979453507	104	0.00000000
201695	370319	FALSE	0.0786649793	217	0.00000000
401185	401184	TRUE	0.8500134063	58	0.00000000
401184	201697	FALSE	0.1469706845	168	0.00000000
201697	201699	TRUE	0.6498994973	77	3.65892804
201701	201702	TRUE	0.7801848939	24	-15.22593373
201703	201704	FALSE	0.4910039316	251	26.45834171
201705	201706	TRUE	0.9215720906	3	0.00000000
201706	201707	FALSE	0.1085169196	41	-1.97968145
201711	201712	TRUE	0.7993245232	25	0.00000000
201713	201715	FALSE	0.0120590031	395	-3.17212261
201716	201717	TRUE	0.9928696621	28	81.73926352
201717	201718	TRUE	0.9987361090	3	96.59521109
201720	201721	TRUE	0.8304598484	77	13.32704857
201721	201722	FALSE	0.2611023735	198	-1.19481120
201722	201723	TRUE	0.7845919114	22	-1.24808903
201723	201724	FALSE	0.2210499596	145	0.00000000
201724	201725	TRUE	0.5392572968	-19	0.00000000
201725	201726	FALSE	0.2396590006	126	0.00000000
419814	201728	FALSE	0.0177635206	368	0.00000000
201729	201730	FALSE	0.1337731971	150	-3.00124931
201731	201732	FALSE	0.3513352509	201	13.80515056
201732	201733	FALSE	0.0542307570	63	-2.67166657
201733	201734	FALSE	0.0324088308	266	-2.57242267
201734	201735	TRUE	0.8614330232	32	3.36185340
201735	201736	TRUE	0.6964215903	56	1.82456795
201736	201737	TRUE	0.9550004921	13	0.35228863
201737	201738	FALSE	0.0217504693	339	0.00000000
201740	201741	TRUE	0.5372425048	84	-17.74042946
201741	201742	TRUE	0.9304404537	26	14.91010476
201742	201743	FALSE	0.1179438244	278	12.55622637
201743	201744	TRUE	0.8417949688	15	-11.31413340
370303	201745	FALSE	0.0061483519	633	0.00000000
201749	201750	FALSE	0.2420526856	327	13.58019083
201750	201751	TRUE	0.9644073890	7	3.69101403
201751	201752	TRUE	0.9875900187	-6	25.78527228
201752	201753	TRUE	0.9943398632	-3	35.09530409
201753	201754	TRUE	0.9818259480	-3	14.35056007
201754	201755	TRUE	0.9267349174	6	-16.70355347
201755	201756	TRUE	0.9455980280	30	12.34283043
201756	201757	TRUE	0.7247394637	12	-5.65664970
201758	201759	FALSE	0.1037730923	199	-11.81311429
201760	201761	FALSE	0.4054400582	52	-10.33308697
201762	201763	TRUE	0.8935110073	-10	14.39787709
201763	201764	TRUE	0.6294841717	83	1.59538002
201765	201766	TRUE	0.9884118591	43	87.31897781
201771	201772	TRUE	0.9948319083	4	23.33995195
201772	201773	TRUE	0.9714694037	30	21.69529605
201773	201774	FALSE	0.3179489214	127	-8.50898907
201776	201777	FALSE	0.1108346268	189	0.00000000
201778	201780	FALSE	0.3225977814	94	0.00000000
201780	201781	FALSE	0.2413993170	99	-0.37515976
201781	201782	FALSE	0.1296481447	100	-13.20511808
201783	201784	FALSE	0.3808889745	183	8.24818042
201784	201785	FALSE	0.0880365504	157	0.00000000
201785	201786	FALSE	0.0868736097	210	-1.48097750
201788	201789	FALSE	0.0952602747	205	0.00000000
201791	201792	TRUE	0.9476590544	12	1.09861229
201792	201793	TRUE	0.8289284106	45	3.89589362
201793	201794	TRUE	0.9199398264	8	0.00000000
201794	201795	TRUE	0.8298758359	-3	0.00000000
201795	201796	TRUE	0.9234187658	4	0.00000000
201796	201797	TRUE	0.9215720906	3	0.00000000
201797	201798	TRUE	0.8701804914	15	0.00000000
201798	201799	FALSE	0.0688890268	226	0.00000000
370291	201801	FALSE	0.3194845412	95	0.00000000
201801	201802	FALSE	0.3365401542	84	0.00000000
201802	201803	TRUE	0.5976991644	36	0.00000000
201803	201804	TRUE	0.9136936954	10	0.00000000
201804	201805	TRUE	0.9182457181	9	0.00000000
201805	201806	FALSE	0.0188524179	361	0.00000000
201806	201807	TRUE	0.8440464867	17	0.00000000
201807	201808	FALSE	0.4997584634	47	0.00000000
201808	201809	FALSE	0.3485838253	77	0.00000000
201809	201810	TRUE	0.8988285441	0	0.00000000
201810	201811	TRUE	0.5856001294	-15	0.00000000
201811	201812	TRUE	0.8988285441	0	0.00000000
201812	201813	TRUE	0.9602805609	0	0.76141515
201813	201814	TRUE	0.9683193536	9	0.76141515
201814	201815	TRUE	0.9786159957	10	3.64733045
201815	201816	TRUE	0.8988285441	0	0.00000000
201816	201817	TRUE	0.9215720906	3	0.00000000
201817	201818	TRUE	0.8298758359	-3	0.00000000
201818	201819	TRUE	0.5722182454	-16	0.00000000
201819	201820	FALSE	0.1067456734	192	0.00000000
201820	201821	TRUE	0.5150784867	-22	0.00000000
201821	201822	FALSE	0.1037129957	196	0.00000000
201822	201823	TRUE	0.8988285441	0	0.00000000
201823	201824	FALSE	0.4215915822	58	0.00000000
201824	201825	TRUE	0.9234187658	4	0.00000000
201825	201826	TRUE	0.5747431442	39	0.00000000
201826	201827	TRUE	0.6501149758	32	0.00000000
201827	201828	FALSE	0.4502188136	54	0.00000000
201828	201829	TRUE	0.8298758359	-3	0.00000000
201829	201830	TRUE	0.8440464867	17	0.00000000
201830	201831	TRUE	0.9215720906	3	0.00000000
201831	201832	TRUE	0.9556145474	17	1.86002744
201832	201833	TRUE	0.9464248421	0	1.09861229
201833	201835	FALSE	0.2396590006	126	0.00000000
201835	201836	TRUE	0.7892124478	22	0.00000000
201836	201837	TRUE	0.9880185639	0	7.76315716
201837	201838	TRUE	0.9711846960	-6	5.24141518
201838	201839	TRUE	0.9589572225	3	1.09861229
201839	201840	TRUE	0.8995445326	-10	4.51898181
201840	201841	TRUE	0.9326002594	-15	7.28423078
201841	201842	FALSE	0.3815595189	66	0.00000000
201845	201846	FALSE	0.3983946096	37	-1.29135578
201846	201848	FALSE	0.2070537831	119	-1.03455496
201848	201849	FALSE	0.3856892106	52	-0.37515976
201849	201850	FALSE	0.2190804849	132	0.00000000
201850	201851	FALSE	0.3544279505	75	0.00000000
201851	201852	FALSE	0.2721433332	117	0.00000000
201852	201853	FALSE	0.3007328502	102	0.00000000
201856	201857	FALSE	0.2083759963	51	0.00000000
201857	201858	FALSE	0.0080743043	551	0.00000000
201858	201859	FALSE	0.2685633534	118	0.00000000
201859	201860	TRUE	0.9487872419	-13	3.56146646
201860	201861	TRUE	0.7791280487	-3	-1.10031374
201865	201866	FALSE	0.0298635579	329	0.00000000
201868	201869	FALSE	0.0016850860	653	0.00000000
201869	201870	FALSE	0.0392107067	182	0.00000000
201870	201871	FALSE	0.1506116979	166	0.00000000
201871	201872	FALSE	0.4666673466	60	0.00000000
201872	201873	FALSE	0.1371479466	173	0.00000000
201873	201874	FALSE	0.2018964227	137	0.00000000
201875	201876	TRUE	0.8712088234	55	9.90171526
201876	201877	TRUE	0.8036411268	121	10.04662238
201881	201882	FALSE	0.0940949380	209	-11.53418576
201882	201883	FALSE	0.4126978026	61	-13.41525365
401183	401182	TRUE	0.9281120504	34	0.00000000
401182	401181	TRUE	0.5906237379	162	0.00000000
401181	401180	TRUE	0.9281120504	34	0.00000000
401180	401179	TRUE	0.9281120504	34	0.00000000
401178	401177	TRUE	0.8611755595	55	0.00000000
401177	201884	FALSE	0.2261253046	143	0.00000000
201884	201885	TRUE	0.9911051498	25	37.04389843
201885	201886	TRUE	0.9735751495	47	43.70622780
201886	201887	TRUE	0.9959772319	10	35.31404338
201887	201888	TRUE	0.9946041272	1	31.78768286
201888	201889	TRUE	0.9984342534	0	109.32257360
201889	201890	TRUE	0.9900694999	-10	55.93416365
201890	201891	FALSE	0.1698448769	170	-0.01626052
201891	370237	FALSE	0.0045288024	1129	0.00000000
201894	201895	FALSE	0.0583458615	190	0.00000000
201896	201897	TRUE	0.9996554926	0	192.51930566
201897	201898	FALSE	0.0704853642	141	-11.04947644
201898	201899	FALSE	0.0076546124	317	0.00000000
201901	201902	FALSE	0.0099786256	473	-1.47539626
201906	201907	FALSE	0.0118674901	284	-9.02964986
201907	201908	FALSE	0.2721433332	117	0.00000000
201908	201909	FALSE	0.1286558895	178	0.00000000
201909	201910	TRUE	0.9828988899	210	182.21396906
201910	201911	TRUE	0.9603511860	164	214.88750295
201911	201912	TRUE	0.9993176269	10	251.56976790
201912	201913	TRUE	0.9942899001	105	105.36737158
201913	201914	TRUE	0.9997971435	10	135.57326408
201914	201915	TRUE	0.9962162131	16	48.35321705
201915	201916	TRUE	0.9928528132	18	33.76314142
201917	201918	FALSE	0.0030215202	2515	-19.20266630
201919	201920	FALSE	0.0285699158	306	-1.92539971
201920	201921	TRUE	0.6103756267	35	0.00000000
201922	201923	FALSE	0.0516524761	174	-15.79661302
201924	201925	TRUE	0.5039053885	-25	0.00000000
201925	201926	FALSE	0.2770928237	79	-1.25856041
201927	201928	FALSE	0.0511853016	252	0.00000000
201928	201929	FALSE	0.0752400330	198	-0.77284273
201932	201933	TRUE	0.9743514853	-10	25.22807964
201933	201934	TRUE	0.9966132332	1	23.57114677
201934	201935	TRUE	0.9522796906	33	6.25938365
201936	201937	FALSE	0.0237003480	298	-4.03813509
201937	201938	FALSE	0.1290995806	154	-2.36128644
201938	201939	FALSE	0.1716429587	150	0.00000000
201939	201940	FALSE	0.3459151738	78	0.00000000
201940	201941	TRUE	0.6036578574	-13	0.00000000
201942	201943	FALSE	0.0038923906	960	0.00000000
419816	201944	FALSE	0.0046463585	780	0.00000000
201946	201947	FALSE	0.0034768242	1162	0.00000000
201947	201948	FALSE	0.0041451022	916	0.00000000
201949	201950	TRUE	0.9956508786	-3	82.78047605
201950	370321	TRUE	0.5535553916	196	-5.36061548
370321	201953	FALSE	0.0052001158	691	0.00000000
201956	201957	TRUE	0.5358856065	43	0.00000000
201957	201958	FALSE	0.0352911424	263	-9.14982632
201958	201959	FALSE	0.2014115852	126	-12.43592702
201959	201960	TRUE	0.9512471756	116	97.93681533
201960	201961	FALSE	0.0293115857	305	0.00000000
201961	201962	FALSE	0.3694524778	70	0.00000000
201964	201965	FALSE	0.2170417362	115	-0.72112103
201965	201966	FALSE	0.3518655513	57	-0.72112103
201966	201967	FALSE	0.3266510210	92	0.00000000
201968	201969	FALSE	0.0170696787	257	-13.20312949
201969	201970	TRUE	0.9958334213	-3	106.95541020
201970	201972	FALSE	0.0264224280	294	-10.30961925
201974	201975	TRUE	0.5666143348	40	0.00000000
201975	201976	TRUE	0.8188712011	99	-1.51025137
201976	406549	FALSE	0.0110984454	528	0.00000000
406549	407357	TRUE	0.5377022268	208	0.00000000
407357	401176	FALSE	0.0509066673	275	0.00000000
401176	401175	TRUE	0.6552866116	139	0.00000000
401175	408094	FALSE	0.4228096201	72	0.00000000
408094	201977	FALSE	0.0121063407	506	0.00000000
201978	201979	FALSE	0.3231109468	93	-1.78085383
201980	201981	FALSE	0.0893494025	209	0.00000000
201981	201982	TRUE	0.7923404729	132	15.55420231
201982	201983	TRUE	0.7976268485	135	11.37409394
201983	201984	TRUE	0.9966314526	12	23.65861586
201984	201986	FALSE	0.0039175465	920	-0.31268337
201986	201987	FALSE	0.2610438780	120	0.00000000
201987	201988	FALSE	0.3739344092	68	0.00000000
201988	201989	FALSE	0.0837424602	214	0.00000000
201989	201991	FALSE	0.0466728716	237	-4.51720244
201993	201994	FALSE	0.0942367434	201	-0.95309170
201995	201997	TRUE	0.6820691758	115	7.99265329
201997	201998	FALSE	0.4510135954	53	1.85147782
201998	202000	FALSE	0.0297451270	304	0.00000000
202000	202001	TRUE	0.6498128992	-10	0.00000000
202001	202002	FALSE	0.3917239826	63	0.00000000
202003	202004	TRUE	0.5478022699	76	-0.32440897
202007	202008	FALSE	0.0080301841	250	-16.86884531
202008	202009	TRUE	0.9704268543	66	77.63248371
202009	202010	TRUE	0.9947230073	10	35.59053611
202012	202013	TRUE	0.8023181698	98	16.68651859
202016	202017	FALSE	0.0101022934	483	0.00000000
202017	202019	FALSE	0.1442980397	169	0.00000000
202019	202020	FALSE	0.1348647732	147	-0.78731385
202020	202021	TRUE	0.6758562756	27	-14.08593864
202021	202022	FALSE	0.0462647904	182	-20.95615861
202022	202023	TRUE	0.8134394853	99	16.73976413
202023	202024	TRUE	0.7931373397	27	1.51846613
202025	202026	FALSE	0.1755299116	148	0.00000000
202027	202028	FALSE	0.3249315495	93	0.00000000
202029	202031	FALSE	0.0734955864	222	-4.00598024
202031	202032	FALSE	0.2487527726	123	-1.92456878
202032	202033	FALSE	0.0015399391	664	-0.66733930
202033	202034	FALSE	0.0012514955	866	0.00000000
202036	202037	TRUE	0.9246984044	64	82.82023842
202039	202040	TRUE	0.9373259234	122	57.60854555
202040	202041	FALSE	0.0108960430	463	0.00000000
202042	202043	FALSE	0.0165873932	375	0.00000000
202043	202044	TRUE	0.8935723728	7	-0.71196828
202045	202046	TRUE	0.6550728253	82	4.41705937
202046	202047	FALSE	0.0065658821	547	-13.57691214
202048	202050	FALSE	0.0425281161	263	-0.60634769
202050	202051	TRUE	0.9978751230	4	56.90325648
202052	202053	FALSE	0.1808327304	145	0.00000000
202053	202054	FALSE	0.0481775881	257	0.00000000
202054	202055	TRUE	0.6606583354	119	0.00000000
202056	202057	FALSE	0.1029285749	194	-0.78731385
202057	202058	FALSE	0.2977652900	101	-0.72112103
202060	419817	FALSE	0.0076973556	567	0.00000000
202062	202063	FALSE	0.0242393704	324	0.00000000
202063	202064	TRUE	0.9738078087	5	2.31266342
202064	202065	FALSE	0.3485838253	77	0.00000000
202065	202066	FALSE	0.3459151738	78	0.00000000
202066	202067	FALSE	0.3739344092	68	0.00000000
202067	202068	TRUE	0.9010445890	12	0.00000000
202068	202069	TRUE	0.5666143348	40	0.00000000
202069	202070	TRUE	0.9215720906	3	0.00000000
202070	202071	FALSE	0.3381882195	83	0.00000000
202071	202072	TRUE	0.8456725379	52	6.51879777
202072	202073	TRUE	0.7098331687	-7	0.00000000
202073	202074	TRUE	0.9215720906	3	0.00000000
202074	202075	TRUE	0.6241250915	34	0.00000000
202075	202076	TRUE	0.9793718334	0	4.07017722
202076	202077	FALSE	0.3629905208	72	0.00000000
202077	202078	TRUE	0.5747431442	39	0.00000000
202078	202079	FALSE	0.3311887479	88	0.00000000
202079	202080	FALSE	0.4978029581	95	1.23474446
202080	202081	TRUE	0.9328465279	-3	1.16212569
202081	202082	TRUE	0.9215720906	3	0.00000000
202082	202083	TRUE	0.9215720906	3	0.00000000
202083	202084	TRUE	0.9493880096	0	1.23474446
202084	202085	TRUE	0.7892124478	22	0.00000000
202085	202086	FALSE	0.3299850720	89	0.00000000
202086	202087	TRUE	0.9453557904	13	1.23474446
202087	202088	TRUE	0.9852266042	10	6.27459396
202088	202089	TRUE	0.9328465279	-3	1.16212569
202089	202090	TRUE	0.8641515803	0	-0.37515976
202090	202091	TRUE	0.9501304931	-43	18.58341016
202091	202092	TRUE	0.9628665953	12	1.16212569
202092	202093	TRUE	0.8298758359	-3	0.00000000
202093	202094	TRUE	0.5722182454	-16	0.00000000
202094	202095	FALSE	0.2721433332	117	0.00000000
202095	202096	FALSE	0.1650485298	155	0.00000000
202096	202097	TRUE	0.9234187658	4	0.00000000
202097	370234	FALSE	0.1596472149	158	0.00000000
370234	202098	TRUE	0.6900459084	29	0.00000000
202098	202099	TRUE	0.7415634603	26	0.00000000
202099	202100	FALSE	0.0481775881	257	0.00000000
202100	202101	FALSE	0.4502188136	54	0.00000000
202101	202102	TRUE	0.8988285441	0	0.00000000
202102	202103	TRUE	0.8298758359	-3	0.00000000
202103	202104	TRUE	0.9143885332	1	0.00000000
202104	202105	TRUE	0.6732550541	-9	0.00000000
202105	202106	TRUE	0.8298758359	-3	0.00000000
202106	202107	TRUE	0.5722182454	-16	0.00000000
202107	202108	FALSE	0.4915014473	-28	0.00000000
202108	202109	FALSE	0.2856697611	111	0.00000000
202109	202110	TRUE	0.8988285441	0	0.00000000
202110	202111	TRUE	0.7098331687	-7	0.00000000
202111	202112	TRUE	0.7068918338	28	0.00000000
202113	202114	TRUE	0.7425250760	21	-0.41215410
202114	202115	TRUE	0.7764047336	23	0.00000000
202115	370296	FALSE	0.0061891899	632	0.00000000
370296	202117	FALSE	0.0040310415	936	0.00000000
202117	202119	FALSE	0.1442980397	169	0.00000000
202119	202120	TRUE	0.7098331687	-7	0.00000000
202120	202121	FALSE	0.3365401542	84	0.00000000
202121	202122	TRUE	0.9136936954	10	0.00000000
202122	202123	TRUE	0.8298758359	-3	0.00000000
202123	202124	TRUE	0.8298758359	-3	0.00000000
202124	202125	TRUE	0.8298758359	-3	0.00000000
202125	202126	TRUE	0.8298758359	-3	0.00000000
202126	202127	TRUE	0.8298758359	-3	0.00000000
202127	202128	TRUE	0.8298758359	-3	0.00000000
202128	202129	FALSE	0.0713625380	223	0.00000000
202129	202130	TRUE	0.8298758359	-3	0.00000000
202130	202131	TRUE	0.8298758359	-3	0.00000000
202131	202132	TRUE	0.6036578574	-13	0.00000000
202135	202136	FALSE	0.0345079645	182	-0.41171161
202136	202137	TRUE	0.9978223540	4	179.72253358
202137	202138	TRUE	0.5536512812	190	-1.81291149
202138	202139	TRUE	0.9917228069	-3	24.89853958
202141	202142	TRUE	0.9951919551	11	24.53735316
202142	202143	TRUE	0.9952578072	0	22.28641130
202143	202144	TRUE	0.8858333430	93	26.48919805
202144	202145	TRUE	0.9598798504	120	28.22303266
202145	202146	TRUE	0.9997976419	6	250.19151779
202149	202151	FALSE	0.1194318337	184	0.00000000
202151	202152	FALSE	0.0068044873	577	-0.24724110
202152	202153	TRUE	0.9948595799	0	24.61450580
202153	202154	TRUE	0.8002254568	112	6.89334181
202154	202155	FALSE	0.2394070380	196	-0.48164502
202155	202156	FALSE	0.1907777091	125	-1.47185225
202156	202157	FALSE	0.1268547172	156	-2.96690024
202157	202158	TRUE	0.9868817731	0	10.54827753
202158	202159	TRUE	0.8755752320	0	-17.47408626
419818	202160	FALSE	0.0036022093	1090	0.00000000
202160	202161	FALSE	0.0422445180	269	0.00000000
202161	202162	TRUE	0.7247852146	27	0.00000000
202165	370282	FALSE	0.0031917338	1422	0.00000000
370282	202166	FALSE	0.2778020319	115	0.00000000
202166	202167	FALSE	0.0188524179	361	0.00000000
[truncated: 1,098 more rows]
